# Supplementary material for: Nucleosome architecture throughout the cell cycle
Source: Sci Rep. 2016 Jan 28;6:19729. doi: 10.1038/srep19729 (PMC4730144; doi:10.1038/srep19729)
Supplement: Supplementary Dataset 1 [file srep19729-s2.xls]

## Sheet: Info
Nucleosome architecture throughout the cell cycle
Özgen Deniz, Oscar Flores, Martí Aldea, Montserrat Soler-López and Modesto Orozco
Nucleosome architecture dynamics around TSS during cell cycle
Description of the values in the table
geneId	Gene name
fam.cc.G1	Cluster classification of the diferent stages of the Cell Cycle (-1 - NFR - +1)
fam.cc.S
fam.cc.G2
fam.cc.M
trans.fam.cc	Number of transitions during the cell cycle (according clusters)
num.fam.cc	Different number of clusters durign the cell cycle (according clusters)
trans.corr.cc	Number of transitions during the cell cycle (according correlation < 0.7)
trans.cdb.cc	Number of transitions during the cell cycle (according lCDB > 0.8)
fam.g1.R1	Cluster classification between G1 replicas
fam.g1.R2
fam.g1.R3
trans.fam.g1	Transitions between G1 replicas (see above)
num.fam.g1
trans.corr.g1
trans.cdb.g1
PLASTIC	Plastic gene in Cell Cycle (according cluster variability)
MOBILE	Mobile gene in Cell Cycle (acording correlation + lCDB variability)
NOISY.fam	Noisy gene (variable in replicas - acording clustering)
NOISY.num	Noisy gene (variable in replicas - acording Correlation + lCDB)
STABLE	Stable gene in Cell Cycle
corr_cc.1	Correlation between transtions G1 -> S -> G2 -> M -> G1
corr_cc.2
corr_cc.3
corr_cc.4
cdb_cc.1	lCDB between transtions G1 -> S -> G2 -> M -> G1
cdb_cc.2
cdb_cc.3
cdb_cc.4
corr_g1.1	Correlation between transtions in G1: Rep1 -> Rep2 -> Rep3 -> Rep 1
corr_g1.2
corr_g1.3
cdb_g1.1	lCDB between transtions in G1: Rep1 -> Rep2 -> Rep3 -> Rep 1
cdb_g1.2
cdb_g1.3
isExpChang	Is fold change in expression > 1.2?
expINC_G1-S	Is expression increased more than 20% between stages?
expINC_S-G2
expINC_G2-M
expINC_M-G1
expDEC_G1-S	Is expression decreased more than 20% between stages?
expDEC_S-G2
expDEC_G2-M
expDEC_M-G1
expr.G1	Expression values (log2 ratios)
expr.S
expr.G2
expr.M
FC_G1-S	Expression fold-change between stages
FC_S-G2
FC_G2-M
FC_M-G1
plastic_G1-S	Stage-wise plasticity
plastic_S-G2
plastic_G2-M
plastic_M-G1
mobile_G1-S	Stage-wise mobility
mobile_S-G2
mobile_G2-M
mobile_M-G1

## Sheet: megatable
GENE	CLUSTER G1	fam.cc.S	fam.cc.G2	fam.cc.M	trans.fam.cc	num.fam.cc	trans.corr.cc	trans.cdb.cc	fam.g1.R1	fam.g1.R2	fam.g1.R3	trans.fam.g1	num.fam.g1	trans.corr.g1	trans.cdb.g1	PLASTIC	MOBILE	NOISY.fam	NOISY.num	STABLE	corr_cc.1	corr_cc.2	corr_cc.3	corr_cc.4	cdb_cc.1	cdb_cc.2	cdb_cc.3	cdb_cc.4	corr_g1.1	corr_g1.2	corr_g1.3	cdb_g1.1	cdb_g1.2	cdb_g1.3	isExpChang	expINC_G1-S	expINC_S-G2	expINC_G2-M	expINC_M-G1	expDEC_G1-S	expDEC_S-G2	expDEC_G2-M	expDEC_M-G1	expr.G1	expr.S	expr.G2	expr.M	FC_G1-S	FC_S-G2
YAL064C-A	FcW	FoF	FcW	FcF	4	3	4	0	FcW	FcW	WcW	2	2	2	2	TRUE	TRUE	TRUE	TRUE	FALSE	0	0	0	0	0.32	0.49	0.32	0.56	0	0	0.88	1.86	1.69	0.54	FALSE	FALSE	FALSE	FALSE	FALSE	FALSE	FALSE	FALSE	FALSE	13.32	13.373	13.4536	13.4438	0.963969	0.945614
YAL062W	WcW	FcW	FcW	FcW	2	2	0	0	WoW	WcW	FcW	3	3	0	0	TRUE	FALSE	TRUE	FALSE	FALSE	0.92	0.91	0.83	0.84	0.67	0.4	0.7	0.71	0.89	0.85	0.82	0.49	0.75	0.76	FALSE	FALSE	FALSE	FALSE	FALSE	FALSE	FALSE	FALSE	FALSE	12.3185	12.2565	12.0827	12.0641	1.04389	1.12804
YAL061W	WcW	WoF	WcW	WcW	2	2	0	0	WcF	WcW	WcW	2	2	2	2	TRUE	FALSE	TRUE	TRUE	FALSE	0.97	0.92	0.72	0.81	0.51	0.28	0.52	0.44	0.67	0.81	0.33	1.18	0.58	1.48	FALSE	FALSE	FALSE	FALSE	FALSE	FALSE	FALSE	FALSE	FALSE	13.09	13.212	13.1445	13.2729	0.91894	1.04789
YAL060W	WoW	WcW	WcW	FoW	3	3	0	0	WcW	WoW	FoW	3	3	0	1	TRUE	FALSE	TRUE	TRUE	FALSE	0.96	0.96	0.92	0.89	0.45	0.42	0.43	0.61	0.72	0.93	0.71	0.66	0.54	0.81	FALSE	FALSE	FALSE	FALSE	FALSE	FALSE	FALSE	FALSE	FALSE	13.3138	13.3264	13.2727	13.3717	0.991344	1.03788
YAL058W	FoW	FoW	WoW	FoW	2	2	0	0	WcF	FoW	FoW	2	2	0	0	TRUE	FALSE	TRUE	FALSE	FALSE	0.91	0.88	0.89	0.85	0.44	0.33	0.52	0.6	0.77	0.93	0.83	0.52	0.34	0.54	FALSE	FALSE	FALSE	FALSE	FALSE	FALSE	FALSE	FALSE	FALSE	12.3575	12.4237	12.3603	12.3831	0.955122	1.04492
YAL055W	WoW	FoW	WoW	FoW	4	2	0	0	WoW	WoW	FoW	2	2	0	2	TRUE	FALSE	TRUE	TRUE	FALSE	0.92	0.94	0.92	0.88	0.5	0.47	0.42	0.56	0.88	0.75	0.8	0.52	0.8	0.89	TRUE	TRUE	FALSE	FALSE	FALSE	FALSE	FALSE	FALSE	FALSE	12.7212	13.0539	13.0117	12.9689	0.794076	1.02966
YAL054C	WcW	WcW	WcW	WcW	0	1	0	1	WcW	WcW	WcW	0	1	0	1	FALSE	TRUE	FALSE	TRUE	FALSE	0.95	0.93	0.86	0.88	0.49	0.69	0.95	0.63	0.93	0.92	0.93	0.55	0.83	0.59	TRUE	FALSE	FALSE	FALSE	FALSE	FALSE	FALSE	FALSE	TRUE	12.6213	12.7715	12.8629	12.9898	0.901182	0.93856
YAL051W	M_W	M_W	M_W	M_W	0	1	0	0	M_W	M_W	M_W	0	1	0	0	FALSE	FALSE	FALSE	FALSE	TRUE	0.92	0.87	0.86	0.9	0.42	0.42	0.67	0.7	0.83	0.93	0.71	0.56	0.5	0.62	FALSE	FALSE	FALSE	FALSE	FALSE	FALSE	FALSE	FALSE	FALSE	12.2901	12.542	12.5361	12.5219	0.839784	1.00405
YAL048C	FcW	FoW	WoW	FoW	4	3	0	0	FcW	FcW	FoW	2	2	0	0	TRUE	FALSE	TRUE	FALSE	FALSE	0.93	0.92	0.82	0.95	0.6	0.4	0.68	0.44	0.93	0.89	0.81	0.71	0.42	0.58	FALSE	FALSE	FALSE	FALSE	FALSE	FALSE	FALSE	FALSE	FALSE	11.9391	12.0352	12.1967	12.0089	0.935581	0.894047
YAL047C	WoW	WoW	WcW	WoW	2	2	0	0	WoW	WoW	WoW	0	1	0	1	TRUE	FALSE	FALSE	TRUE	FALSE	0.98	0.97	0.96	0.96	0.37	0.35	0.42	0.4	0.73	0.95	0.8	0.84	0.57	0.77	TRUE	FALSE	FALSE	FALSE	FALSE	FALSE	FALSE	FALSE	FALSE	9.89898	9.81282	10.1315	9.90889	1.06154	0.801821
YAL046C	WcW	WcW	WcW	WcW	0	1	0	0	WcW	WcW	WcW	0	1	0	0	FALSE	FALSE	FALSE	FALSE	TRUE	0.95	0.95	0.94	0.97	0.27	0.29	0.34	0.25	0.81	0.96	0.8	0.63	0.53	0.74	TRUE	FALSE	FALSE	FALSE	FALSE	FALSE	FALSE	FALSE	FALSE	11.0962	11.3978	11.2744	11.2657	0.811317	1.08928
YAL044C	WoW	WoW	WoW	WoW	0	1	0	0	WoW	WoW	WoW	0	1	0	0	FALSE	FALSE	FALSE	FALSE	TRUE	0.94	0.95	0.92	0.89	0.52	0.39	0.45	0.74	0.8	0.92	0.84	0.72	0.35	0.65	FALSE	FALSE	FALSE	FALSE	FALSE	FALSE	FALSE	FALSE	FALSE	11.1598	11.2899	11.3894	11.2517	0.91381	0.93334
YAL043C	WoW	WoW	WoW	WoW	0	1	0	0	WoW	WoW	WoW	0	1	0	0	FALSE	FALSE	FALSE	FALSE	TRUE	0.99	0.96	0.94	0.97	0.5	0.65	0.63	0.4	0.94	0.96	0.98	0.69	0.33	0.51	FALSE	FALSE	FALSE	FALSE	FALSE	FALSE	FALSE	FALSE	FALSE	12.5143	12.3766	12.3407	12.2883	1.10009	1.02524
YAL042W	WoW	WoW	WoW	WoW	0	1	0	0	WoW	WoW	WoW	0	1	0	0	FALSE	FALSE	FALSE	FALSE	TRUE	0.98	0.98	0.93	0.96	0.33	0.65	0.61	0.46	0.94	0.95	0.93	0.69	0.37	0.74	FALSE	FALSE	FALSE	FALSE	FALSE	FALSE	FALSE	FALSE	FALSE	13.2021	13.2624	13.2221	13.2772	0.959041	1.02829
YAL038W	M_W	M_F	FcF	M_W	3	3	0	0	M_W	M_W	M_F	2	2	0	0	TRUE	FALSE	TRUE	FALSE	FALSE	0.92	0.93	0.9	0.92	0.5	0.51	0.59	0.45	0.89	0.88	0.92	0.48	0.56	0.31	FALSE	FALSE	FALSE	FALSE	FALSE	FALSE	FALSE	FALSE	FALSE	14.2191	14.2366	14.1838	14.1658	0.987981	1.03725
YAL034W-A	FcW	M_W	FoW	FoW	3	3	0	0	FcW	FcW	FoW	2	2	0	1	TRUE	FALSE	TRUE	TRUE	FALSE	0.94	0.96	0.99	0.97	0.64	0.39	0.33	0.47	0.89	0.83	0.88	0.62	0.78	0.81	TRUE	TRUE	FALSE	FALSE	FALSE	FALSE	FALSE	FALSE	TRUE	10.6013	11.0678	11.0406	10.9609	0.723734	1.01899
YAL034C	WcW	WcW	WcW	WcF	2	2	0	0	WcW	WcW	WcW	0	1	0	0	TRUE	FALSE	FALSE	FALSE	FALSE	0.9	0.85	0.87	0.9	0.55	0.56	0.46	0.57	0.87	0.91	0.85	0.6	0.44	0.59	FALSE	FALSE	FALSE	FALSE	FALSE	FALSE	FALSE	FALSE	FALSE	12.2848	12.4209	12.3225	12.2577	0.909976	1.07056
YAL033W	WoW	WoW	WoW	WoW	0	1	0	0	WoW	WoW	WoW	0	1	0	0	FALSE	FALSE	FALSE	FALSE	TRUE	0.96	0.9	0.89	0.84	0.41	0.49	0.56	0.52	0.83	0.92	0.71	0.65	0.44	0.59	FALSE	FALSE	FALSE	FALSE	FALSE	FALSE	FALSE	FALSE	FALSE	10.5335	10.7889	10.7597	10.6534	0.837769	1.02043
YAL032C	WoW	FoW	WoW	FoW	4	2	0	0	WoW	WoW	FoW	2	2	0	0	TRUE	FALSE	TRUE	FALSE	FALSE	0.95	0.92	0.94	0.97	0.4	0.5	0.51	0.37	0.88	0.95	0.91	0.5	0.67	0.54	FALSE	FALSE	FALSE	FALSE	FALSE	FALSE	FALSE	FALSE	FALSE	12.2759	12.3347	12.3161	12.3137	0.960033	1.01296
YAL031C	WoW	WoW	WoW	WoW	0	1	0	0	WoW	WoW	WoW	0	1	0	0	FALSE	FALSE	FALSE	FALSE	TRUE	0.97	0.94	0.94	0.95	0.37	0.41	0.44	0.45	0.96	0.95	0.94	0.42	0.34	0.55	FALSE	FALSE	FALSE	FALSE	FALSE	FALSE	FALSE	FALSE	FALSE	12.5143	12.4996	12.4356	12.4313	1.01029	1.04534
YAL030W	WoW	WoW	WoW	WoW	0	1	0	0	WoW	WoW	WoW	0	1	0	0	FALSE	FALSE	FALSE	FALSE	TRUE	0.95	0.92	0.89	0.94	0.69	0.56	0.48	0.43	0.94	0.94	0.95	0.59	0.69	0.54	FALSE	FALSE	FALSE	FALSE	FALSE	FALSE	FALSE	FALSE	FALSE	11.1967	11.1021	11.0932	11.1087	1.06783	1.00615
YAL029C	WoW	WoW	WcW	FoF	3	3	0	1	WoW	WoW	WoW	0	1	0	0	TRUE	TRUE	FALSE	FALSE	FALSE	0.77	0.82	0.77	0.89	0.77	0.53	0.82	0.43	0.88	0.88	0.86	0.5	0.58	0.44	FALSE	FALSE	FALSE	FALSE	FALSE	FALSE	FALSE	FALSE	FALSE	12.8374	12.6835	12.6704	12.6935	1.11252	1.00918
YAL022C	FoW	FoW	FoW	FoW	0	1	0	0	FoW	FoW	FoW	0	1	0	2	FALSE	FALSE	FALSE	TRUE	TRUE	0.97	0.93	0.92	0.93	0.41	0.43	0.55	0.58	0.7	0.94	0.74	0.92	0.45	0.93	FALSE	FALSE	FALSE	FALSE	FALSE	FALSE	FALSE	FALSE	FALSE	12.3439	12.2566	12.3501	12.4204	1.06236	0.93726
YAL020C	WoW	WoW	WoW	WoW	0	1	0	0	WoW	WoW	WoW	0	1	0	1	FALSE	FALSE	FALSE	TRUE	TRUE	0.99	0.97	0.96	0.98	0.56	0.56	0.49	0.44	0.94	0.94	0.86	0.67	0.44	1.1	FALSE	FALSE	FALSE	FALSE	FALSE	FALSE	FALSE	FALSE	FALSE	13.1078	13.0622	13.0535	13.0643	1.03207	1.00609
YAL019W	WcW	WcW	WcW	WcW	0	1	0	0	WcW	WcW	WcW	0	1	0	0	FALSE	FALSE	FALSE	FALSE	TRUE	0.98	0.98	0.96	0.93	0.58	0.55	0.42	0.4	0.94	0.92	0.98	0.51	0.53	0.46	FALSE	FALSE	FALSE	FALSE	FALSE	FALSE	FALSE	FALSE	FALSE	11.4714	11.3336	11.2277	11.4382	1.10024	1.07615
YAL017W	WcW	WcW	WcW	WcW	0	1	0	0	WcW	WcW	WcW	0	1	0	0	FALSE	FALSE	FALSE	FALSE	TRUE	0.91	0.9	0.9	0.89	0.48	0.37	0.41	0.48	0.87	0.87	0.83	0.67	0.56	0.61	FALSE	FALSE	FALSE	FALSE	FALSE	FALSE	FALSE	FALSE	FALSE	12.4155	12.6256	12.6513	12.569	0.864465	0.982369
YAL015C	FoW	FoW	WoW	FoW	2	2	0	0	FoW	FoW	WoW	2	2	0	1	TRUE	FALSE	TRUE	TRUE	FALSE	0.95	0.95	0.98	0.92	0.42	0.53	0.35	0.41	0.94	0.94	0.92	0.55	0.8	0.65	FALSE	FALSE	FALSE	FALSE	FALSE	FALSE	FALSE	FALSE	FALSE	12.6461	12.6388	12.5425	12.587	1.00501	1.06906
YAL014C	WoW	WoW	WoW	WoW	0	1	0	0	WoW	WoW	WoW	0	1	0	0	FALSE	FALSE	FALSE	FALSE	TRUE	0.97	1	0.95	0.95	0.56	0.33	0.52	0.62	0.95	0.98	0.98	0.69	0.37	0.72	FALSE	FALSE	FALSE	FALSE	FALSE	FALSE	FALSE	FALSE	FALSE	12.6241	12.5998	12.4906	12.5786	1.01701	1.07862
YAL011W	WoW	WoW	WoW	WoW	0	1	0	0	WoW	WoW	WoW	0	1	0	0	FALSE	FALSE	FALSE	FALSE	TRUE	0.96	0.96	0.89	0.91	0.41	0.45	0.61	0.58	0.82	0.92	0.83	0.79	0.64	0.69	FALSE	FALSE	FALSE	FALSE	FALSE	FALSE	FALSE	FALSE	FALSE	11.9465	12.0464	12.0079	12.0126	0.933131	1.027
YAL010C	WoW	WoW	WoW	WoW	0	1	0	0	WoW	WoW	WoW	0	1	0	0	FALSE	FALSE	FALSE	FALSE	TRUE	0.96	0.96	0.91	0.93	0.51	0.62	0.67	0.56	0.94	0.97	0.95	0.6	0.34	0.61	FALSE	FALSE	FALSE	FALSE	FALSE	FALSE	FALSE	FALSE	FALSE	11.5207	11.543	11.6709	11.4761	0.984627	0.915161
YAL009W	WoW	WoW	WoW	WoW	0	1	0	0	WoW	WoW	WoW	0	1	0	0	FALSE	FALSE	FALSE	FALSE	TRUE	0.95	0.97	0.93	0.95	0.52	0.35	0.47	0.54	0.9	0.95	0.91	0.57	0.35	0.57	FALSE	FALSE	FALSE	FALSE	FALSE	FALSE	FALSE	FALSE	FALSE	11.0496	11.0541	10.9602	10.9713	0.996902	1.06722
YAL008W	FoW	FcW	FcW	FcW	2	2	0	0	FcW	FoW	FoW	2	2	0	1	TRUE	FALSE	TRUE	TRUE	FALSE	0.94	0.94	0.95	0.96	0.35	0.36	0.38	0.39	0.85	0.93	0.81	0.51	0.87	0.79	FALSE	FALSE	FALSE	FALSE	FALSE	FALSE	FALSE	FALSE	FALSE	11.7668	11.7561	11.7197	11.7863	1.00749	1.02551
YAL007C	WcW	WcW	WcW	WcW	0	1	0	0	WcW	WcW	WcW	0	1	0	0	FALSE	FALSE	FALSE	FALSE	TRUE	0.96	0.96	0.95	0.96	0.41	0.55	0.46	0.59	0.96	0.98	0.94	0.43	0.6	0.57	TRUE	TRUE	FALSE	FALSE	FALSE	FALSE	FALSE	FALSE	FALSE	12.2951	12.6541	12.5169	12.343	0.779714	1.09975
YAL001C	FoW	M_W	FoW	M_W	4	2	0	0	FoW	FoW	M_W	2	2	0	0	TRUE	FALSE	TRUE	FALSE	FALSE	0.97	0.97	0.94	0.94	0.62	0.49	0.64	0.76	0.97	0.98	0.97	0.56	0.66	0.56	FALSE	FALSE	FALSE	FALSE	FALSE	FALSE	FALSE	FALSE	FALSE	11.0125	11.2701	11.1044	11.1512	0.836462	1.12172
YAR008W	WcW	WcW	WcW	WcW	0	1	0	0	WcW	WcW	WcW	0	1	0	0	FALSE	FALSE	FALSE	FALSE	TRUE	0.98	0.98	0.96	0.97	0.35	0.39	0.49	0.57	0.87	0.94	0.94	0.6	0.35	0.49	TRUE	TRUE	FALSE	FALSE	FALSE	FALSE	TRUE	FALSE	FALSE	11.6109	11.9555	11.6576	11.801	0.787485	1.22936
YAR014C	WcW	WcW	WcW	WcW	0	1	0	0	WcW	WcW	WcW	0	1	0	0	FALSE	FALSE	FALSE	FALSE	TRUE	0.96	0.97	0.91	0.9	0.5	0.38	0.56	0.69	0.96	0.97	0.97	0.51	0.39	0.45	TRUE	FALSE	FALSE	FALSE	FALSE	TRUE	FALSE	FALSE	FALSE	12.8543	12.5504	12.559	12.6307	1.23449	0.994062
YAR015W	WcW	FcW	WcW	FcW	4	2	0	0	WcW	WcW	FcW	2	2	0	0	TRUE	FALSE	TRUE	FALSE	FALSE	0.94	0.97	0.97	0.94	0.58	0.56	0.6	0.73	0.87	0.94	0.92	0.53	0.58	0.6	TRUE	FALSE	FALSE	FALSE	TRUE	FALSE	FALSE	FALSE	FALSE	12.8194	12.5785	12.5361	12.4885	1.1817	1.02981
YAR018C	WoW	WoW	WoW	WoW	0	1	0	0	WoW	WoW	FoW	2	2	0	0	FALSE	FALSE	TRUE	FALSE	TRUE	0.94	0.98	0.95	0.89	0.56	0.44	0.49	0.69	0.91	0.9	0.83	0.5	0.64	0.58	TRUE	FALSE	FALSE	TRUE	FALSE	FALSE	FALSE	FALSE	TRUE	11.7273	12.0231	12.1342	12.5865	0.814641	0.925836
YAR019C	WoW	WoW	WoW	WoW	0	1	0	0	WoW	WoW	WoW	0	1	0	0	FALSE	FALSE	FALSE	FALSE	TRUE	0.97	0.97	0.94	0.94	0.46	0.34	0.46	0.35	0.94	0.96	0.93	0.55	0.37	0.47	FALSE	FALSE	FALSE	FALSE	FALSE	FALSE	FALSE	FALSE	FALSE	11.9111	11.9898	11.8141	11.7883	0.946937	1.12948
YAR035W	FcF	WcW	WcW	WcW	2	2	2	1	WoF	FcF	FcW	3	3	2	2	TRUE	TRUE	TRUE	TRUE	FALSE	0.83	0.82	0.63	0.65	0.53	0.45	0.71	0.82	0.61	0.96	0.58	1.14	0.65	1.43	TRUE	FALSE	FALSE	FALSE	TRUE	FALSE	FALSE	FALSE	FALSE	11.7004	11.7469	11.4879	11.3268	0.968262	1.19666
YAR042W	M_W	FoW	FcW	M_W	3	3	0	0	M_W	M_W	FoW	2	2	0	0	TRUE	FALSE	TRUE	FALSE	FALSE	0.98	0.98	0.98	0.98	0.4	0.52	0.52	0.67	0.93	0.99	0.9	0.75	0.36	0.75	FALSE	FALSE	FALSE	FALSE	FALSE	FALSE	FALSE	FALSE	FALSE	13.1351	13.1448	13.0452	13.095	0.993282	1.07144
YBL106C	FcF	FoF	FoW	FoF	4	3	1	1	WoW	FcF	NA	3	3	0	0	TRUE	TRUE	TRUE	FALSE	FALSE	0.75	0.84	0.87	0.63	0.61	0.44	0.57	0.86	0.74	0.72	0.79	0.49	0.72	0.56	TRUE	FALSE	FALSE	FALSE	TRUE	TRUE	FALSE	FALSE	FALSE	10.6437	10.3358	10.2985	10.2628	1.23785	1.02623
YBL105C	WcW	WcW	WcW	WcW	0	1	0	0	WcW	WcW	WcW	0	1	0	0	FALSE	FALSE	FALSE	FALSE	TRUE	0.99	0.98	0.96	0.96	0.36	0.29	0.29	0.34	0.88	0.96	0.89	0.77	0.34	0.75	FALSE	FALSE	FALSE	FALSE	FALSE	FALSE	FALSE	FALSE	FALSE	13.1224	12.925	12.9564	12.997	1.14669	0.978432
YBL104C	WoW	WoW	WoW	WoW	0	1	0	0	WoW	WoW	WoW	0	1	0	0	FALSE	FALSE	FALSE	FALSE	TRUE	0.87	0.9	0.85	0.82	0.6	0.61	0.7	0.69	0.87	0.84	0.83	0.56	0.57	0.77	FALSE	FALSE	FALSE	FALSE	FALSE	FALSE	FALSE	FALSE	FALSE	11.3693	11.3844	11.4054	11.3999	0.98963	0.985517
YBL103C	WcW	WcW	WcW	WcW	0	1	0	0	FcW	WcW	WcW	2	2	0	0	FALSE	FALSE	TRUE	FALSE	TRUE	0.97	0.96	0.98	0.95	0.53	0.43	0.46	0.44	0.9	0.98	0.9	0.46	0.41	0.48	TRUE	FALSE	FALSE	FALSE	FALSE	FALSE	FALSE	FALSE	FALSE	11.0919	10.8726	10.8004	10.8629	1.16417	1.0513
YBL102W	FcW	WcW	WcW	WcW	2	2	0	0	FcW	FcW	FcW	0	1	0	0	TRUE	FALSE	FALSE	FALSE	FALSE	0.95	0.93	0.97	0.93	0.56	0.58	0.47	0.43	0.85	0.95	0.87	0.5	0.3	0.51	FALSE	FALSE	FALSE	FALSE	FALSE	FALSE	FALSE	FALSE	FALSE	12.1935	12.1321	12.1827	12.1932	1.04348	0.965522
YBL099W	FcW	FcW	WcW	WcW	2	2	0	0	FcW	FcW	FcW	0	1	0	0	TRUE	FALSE	FALSE	FALSE	FALSE	0.94	0.93	0.95	0.94	0.43	0.48	0.54	0.49	0.82	0.92	0.8	0.63	0.5	0.66	FALSE	FALSE	FALSE	FALSE	FALSE	FALSE	FALSE	FALSE	FALSE	13.7819	13.6549	13.7326	13.6628	1.092	0.947583
YBL098W	FoW	FoW	FoW	FoW	0	1	0	0	FoW	FoW	FoW	0	1	0	0	FALSE	FALSE	FALSE	FALSE	TRUE	0.97	0.96	0.94	0.9	0.39	0.33	0.42	0.64	0.95	0.97	0.94	0.56	0.47	0.56	TRUE	TRUE	FALSE	FALSE	FALSE	FALSE	FALSE	FALSE	TRUE	10.7484	11.2434	11.448	11.251	0.709557	0.867792
YBL093C	WcW	WcW	WcW	WcW	0	1	0	0	WcW	WcW	WcW	0	1	0	0	FALSE	FALSE	FALSE	FALSE	TRUE	0.94	0.95	0.94	0.98	0.44	0.72	0.61	0.32	0.86	0.98	0.87	0.61	0.28	0.65	TRUE	FALSE	FALSE	FALSE	FALSE	TRUE	FALSE	FALSE	FALSE	13.0622	12.6313	12.683	12.748	1.34811	0.964783
YBL092W	FcW	FoW	WoW	FcW	3	3	0	0	WcW	FcW	FoW	3	3	1	0	TRUE	FALSE	TRUE	TRUE	FALSE	0.82	0.85	0.77	0.76	0.5	0.37	0.54	0.49	0.66	0.71	0.85	0.54	0.45	0.57	FALSE	FALSE	FALSE	FALSE	FALSE	FALSE	FALSE	FALSE	FALSE	13.5952	13.6304	13.5803	13.5562	0.97583	1.03538
YBL091C-A	WoW	WoW	WoW	WoW	0	1	0	0	WoW	WoW	WoW	0	1	0	0	FALSE	FALSE	FALSE	FALSE	TRUE	0.98	0.99	0.88	0.84	0.25	0.36	0.75	0.74	0.93	0.91	0.9	0.56	0.55	0.6	TRUE	FALSE	FALSE	FALSE	FALSE	FALSE	FALSE	FALSE	FALSE	12.1014	12.348	12.4024	12.2059	0.842896	0.962992
YBL091C	WoW	WoW	WoW	WoW	0	1	0	0	WoW	WoW	WoW	0	1	0	0	FALSE	FALSE	FALSE	FALSE	TRUE	0.96	0.96	0.92	0.94	0.45	0.25	0.55	0.41	0.9	0.97	0.94	0.58	0.41	0.45	FALSE	FALSE	FALSE	FALSE	FALSE	FALSE	FALSE	FALSE	FALSE	13.617	13.5796	13.562	13.5755	1.02626	1.01227
YBL090W	WoW	WoW	WoW	WoW	0	1	0	0	WoW	WoW	WoW	0	1	0	0	FALSE	FALSE	FALSE	FALSE	TRUE	0.94	0.95	0.95	0.96	0.45	0.26	0.55	0.4	0.81	0.95	0.85	0.59	0.41	0.45	TRUE	FALSE	FALSE	FALSE	FALSE	FALSE	FALSE	FALSE	FALSE	10.0906	10.3587	10.294	10.1821	0.830391	1.04585
YBL089W	WoW	WoW	WoW	WoW	0	1	0	0	WoW	WoW	WoW	0	1	0	0	FALSE	FALSE	FALSE	FALSE	TRUE	0.97	0.96	0.89	0.93	0.6	0.38	0.48	0.5	0.93	0.95	0.84	0.59	0.32	0.68	FALSE	FALSE	FALSE	FALSE	FALSE	FALSE	FALSE	FALSE	FALSE	11.9446	11.9424	12.0201	11.9421	1.00154	0.947552
YBL088C	WcF	WcW	WcW	WcW	2	2	0	0	FcW	WcF	FcW	2	2	0	0	TRUE	FALSE	TRUE	FALSE	FALSE	0.95	0.98	0.9	0.92	0.39	0.27	0.47	0.53	0.85	0.95	0.88	0.5	0.62	0.61	FALSE	FALSE	FALSE	FALSE	FALSE	FALSE	FALSE	FALSE	FALSE	11.5855	11.6869	11.7008	11.541	0.932158	0.990416
YBL085W	FcW	WcW	WcW	WcW	2	2	0	0	WcW	FcW	WcW	2	2	0	0	TRUE	FALSE	TRUE	FALSE	FALSE	0.88	0.91	0.82	0.89	0.44	0.53	0.61	0.54	0.92	0.92	0.82	0.37	0.3	0.48	FALSE	FALSE	FALSE	FALSE	FALSE	FALSE	FALSE	FALSE	FALSE	12.8823	12.8093	12.7596	12.7296	1.05193	1.03502
YBL082C	WoW	WoW	WoW	WoW	0	1	0	0	WoW	WoW	WoW	0	1	1	1	FALSE	FALSE	FALSE	TRUE	TRUE	0.97	0.96	0.95	0.96	0.47	0.44	0.38	0.36	0.88	0.88	0.69	0.53	0.62	1.09	TRUE	FALSE	FALSE	FALSE	FALSE	FALSE	FALSE	FALSE	FALSE	12.8585	13.112	13.1258	13.0531	0.838868	0.990462
YBL080C	WoW	WoW	WcW	WoW	2	2	0	0	WoW	WoW	WoW	0	1	0	0	TRUE	FALSE	FALSE	FALSE	FALSE	0.97	0.93	0.87	0.91	0.42	0.46	0.54	0.38	0.92	0.98	0.92	0.56	0.33	0.5	TRUE	TRUE	FALSE	FALSE	FALSE	FALSE	FALSE	TRUE	FALSE	10.1336	10.4689	10.5375	10.2179	0.792634	0.953535
YBL079W	WoW	WoW	WoW	WoW	0	1	0	0	WoW	WoW	WoW	0	1	0	0	FALSE	FALSE	FALSE	FALSE	TRUE	0.98	0.98	0.98	0.98	0.47	0.43	0.28	0.38	0.92	0.97	0.89	0.55	0.36	0.56	TRUE	FALSE	FALSE	FALSE	FALSE	TRUE	FALSE	FALSE	FALSE	11.7826	11.3816	11.4197	11.5046	1.32041	0.973993
YBL075C	WcW	WcW	WcW	WcF	2	2	0	0	WcW	WcW	WcW	0	1	0	0	TRUE	FALSE	FALSE	FALSE	FALSE	0.92	0.94	0.92	0.91	0.54	0.36	0.43	0.44	0.91	0.98	0.89	0.74	0.3	0.57	TRUE	FALSE	FALSE	FALSE	FALSE	FALSE	FALSE	FALSE	FALSE	11.71	11.5724	11.5505	11.4134	1.10004	1.0153
YBL074C	FoW	M_W	FoW	M_W	4	2	0	0	FoW	FoW	FoW	0	1	0	0	TRUE	FALSE	FALSE	FALSE	FALSE	0.9	0.84	0.91	0.95	0.56	0.62	0.53	0.34	0.93	0.94	0.89	0.45	0.55	0.48	FALSE	FALSE	FALSE	FALSE	FALSE	FALSE	FALSE	FALSE	FALSE	11.7197	11.8241	11.8735	11.748	0.93024	0.966332
YBL069W	WcW	M_W	WcW	WoW	4	3	0	0	WcW	WcW	FoW	2	2	0	0	TRUE	FALSE	TRUE	FALSE	FALSE	0.95	0.96	0.94	0.93	0.4	0.37	0.4	0.44	0.89	0.92	0.79	0.61	0.34	0.77	TRUE	FALSE	FALSE	FALSE	FALSE	FALSE	FALSE	TRUE	FALSE	12.4334	12.4191	12.667	12.3999	1.00998	0.842112
YBL068W	WoW	FoW	FoW	FoW	2	2	0	0	FcW	WoW	FoW	3	3	0	0	TRUE	FALSE	TRUE	FALSE	FALSE	0.93	0.96	0.95	0.92	0.75	0.37	0.27	0.63	0.94	0.91	0.92	0.6	0.54	0.48	FALSE	FALSE	FALSE	FALSE	FALSE	FALSE	FALSE	FALSE	FALSE	12.644	12.5588	12.6135	12.6923	1.06082	0.962813
YBL067C	WcW	WcW	WcW	WcW	0	1	0	0	WcW	WcW	WcW	0	1	0	1	FALSE	FALSE	FALSE	TRUE	TRUE	0.98	0.97	0.91	0.93	0.47	0.35	0.52	0.52	0.86	0.92	0.82	0.52	0.92	0.77	TRUE	FALSE	FALSE	FALSE	FALSE	TRUE	FALSE	FALSE	FALSE	11.5743	11.2231	11.0958	11.3266	1.27568	1.09225
YBL063W	WoW	WoW	WoW	WoW	0	1	0	0	WoW	WoW	WoW	0	1	2	2	FALSE	FALSE	FALSE	TRUE	TRUE	0.97	0.97	0.93	0.96	0.58	0.59	0.41	0.33	0.61	0.97	0.55	1.25	0.38	1.34	FALSE	FALSE	FALSE	FALSE	FALSE	FALSE	FALSE	FALSE	FALSE	11.1868	11.3864	11.2905	11.1868	0.870821	1.06873
YBL061C	WcW	WoF	WcW	WcW	2	2	0	0	WcW	WcW	WcW	0	1	0	0	TRUE	FALSE	FALSE	FALSE	FALSE	0.92	0.89	0.95	0.92	0.36	0.51	0.74	0.69	0.77	0.79	0.77	0.65	0.67	0.74	FALSE	FALSE	FALSE	FALSE	FALSE	FALSE	FALSE	FALSE	FALSE	13.3373	13.1286	13.0943	13.2383	1.15562	1.02405
YBL060W	WoW	WoW	WoW	WoW	0	1	0	0	WoW	WoW	WoW	0	1	0	0	FALSE	FALSE	FALSE	FALSE	TRUE	0.94	0.89	0.94	0.95	0.39	0.51	0.55	0.46	0.82	0.81	0.82	0.58	0.72	0.64	FALSE	FALSE	FALSE	FALSE	FALSE	FALSE	FALSE	FALSE	FALSE	10.7761	10.5922	10.6706	10.7481	1.13595	0.947128
YBL059C-A	WoW	WcW	WcW	WcW	2	2	0	0	WcW	WoW	WcW	2	2	0	0	TRUE	FALSE	TRUE	FALSE	FALSE	0.93	0.93	0.91	0.89	0.52	0.49	0.58	0.45	0.85	0.82	0.78	0.43	0.7	0.45	FALSE	FALSE	FALSE	FALSE	FALSE	FALSE	FALSE	FALSE	FALSE	10.8307	10.7741	10.9305	11.0269	1.04	0.897284
YBL057C	WoW	WoW	WoW	WoW	0	1	0	0	FoW	WoW	WoW	2	2	0	0	FALSE	FALSE	TRUE	FALSE	TRUE	0.98	0.97	0.95	0.93	0.45	0.37	0.51	0.66	0.88	0.95	0.85	0.58	0.44	0.63	FALSE	FALSE	FALSE	FALSE	FALSE	FALSE	FALSE	FALSE	FALSE	12.3312	12.508	12.4847	12.4348	0.884678	1.01629
YBL056W	WcW	WcW	WcW	WcW	0	1	0	0	FcW	WcW	WcW	2	2	0	0	FALSE	FALSE	TRUE	FALSE	TRUE	0.97	0.97	0.96	0.97	0.42	0.33	0.46	0.31	0.91	0.95	0.94	0.62	0.4	0.61	TRUE	FALSE	FALSE	FALSE	FALSE	TRUE	FALSE	FALSE	FALSE	12.8138	12.516	12.7051	12.6578	1.22925	0.877182
YBL054W	WcW	FcW	WcW	WcW	2	2	0	0	WcW	WcW	WcW	0	1	0	0	TRUE	FALSE	FALSE	FALSE	FALSE	0.88	0.91	0.87	0.74	0.46	0.56	0.69	0.63	0.79	0.85	0.85	0.79	0.79	0.46	TRUE	FALSE	FALSE	FALSE	FALSE	TRUE	FALSE	FALSE	FALSE	13.0382	12.7156	12.6908	13.0057	1.25063	1.01729
YBL052C	WcW	WcW	WcW	WcW	0	1	0	0	WcW	WcW	WcW	0	1	0	0	FALSE	FALSE	FALSE	FALSE	TRUE	0.9	0.96	0.92	0.94	0.75	0.43	0.48	0.32	0.92	0.93	0.89	0.58	0.44	0.49	FALSE	FALSE	FALSE	FALSE	FALSE	FALSE	FALSE	FALSE	FALSE	12.0749	11.8295	11.834	11.8552	1.18543	0.996896
YBL047C	WcW	WcW	WcW	WcW	0	1	0	0	FcW	WcW	WcW	2	2	0	0	FALSE	FALSE	TRUE	FALSE	TRUE	0.94	0.96	0.91	0.93	0.59	0.37	0.41	0.41	0.82	0.86	0.82	0.46	0.56	0.53	FALSE	FALSE	FALSE	FALSE	FALSE	FALSE	FALSE	FALSE	FALSE	13.1887	13.0999	13.105	13.2602	1.06344	0.996469
YBL045C	WcW	FcW	WcW	WcW	2	2	0	0	FcW	WcW	FcF	3	3	0	0	TRUE	FALSE	TRUE	FALSE	FALSE	0.92	0.86	0.92	0.96	0.61	0.6	0.46	0.42	0.88	0.87	0.89	0.57	0.58	0.46	FALSE	FALSE	FALSE	FALSE	FALSE	FALSE	FALSE	FALSE	FALSE	12.2202	11.9826	12.0891	12.1877	1.179	0.928856
YBL043W	WoW	WoW	WcW	WcW	2	2	0	0	WcW	WoW	WcW	2	2	0	0	TRUE	FALSE	TRUE	FALSE	FALSE	0.89	0.94	0.91	0.86	0.52	0.52	0.35	0.44	0.81	0.82	0.75	0.44	0.48	0.6	TRUE	FALSE	FALSE	FALSE	FALSE	FALSE	FALSE	FALSE	FALSE	11.6645	11.807	12.0443	11.8479	0.905948	0.848351
YBL042C	WcW	WcW	WcW	WcW	0	1	0	0	FcW	WcW	FcW	2	2	2	3	FALSE	FALSE	TRUE	TRUE	TRUE	0.92	0.89	0.94	0.91	0.4	0.55	0.59	0.36	0.64	0.78	0.66	0.99	0.9	0.98	TRUE	FALSE	FALSE	FALSE	FALSE	FALSE	FALSE	TRUE	FALSE	13.0795	13.0774	13.2367	12.9545	1.00147	0.895461
YBL041W	M_W	FoW	WoW	FoW	4	3	0	0	WoW	M_W	M_W	2	2	0	0	TRUE	FALSE	TRUE	FALSE	FALSE	0.9	0.88	0.8	0.78	0.4	0.42	0.56	0.54	0.72	0.81	0.85	0.76	0.65	0.5	FALSE	FALSE	FALSE	FALSE	FALSE	FALSE	FALSE	FALSE	FALSE	13.2164	13.0641	13.2551	13.2476	1.11133	0.876006
YBL040C	FoW	FoW	FoW	FoW	0	1	0	0	FoF	FoW	FoW	2	2	0	0	FALSE	FALSE	TRUE	FALSE	TRUE	0.93	0.91	0.81	0.87	0.47	0.42	0.54	0.58	0.83	0.93	0.75	0.78	0.54	0.71	FALSE	FALSE	FALSE	FALSE	FALSE	FALSE	FALSE	FALSE	FALSE	12.4131	12.4785	12.4813	12.4297	0.955729	0.998009
YBL037W	WcW	WcW	WcW	WcW	0	1	0	0	WcW	WcW	WcW	0	1	0	1	FALSE	FALSE	FALSE	TRUE	TRUE	0.95	0.95	0.92	0.92	0.39	0.47	0.49	0.41	0.84	0.97	0.8	0.62	0.54	0.88	FALSE	FALSE	FALSE	FALSE	FALSE	FALSE	FALSE	FALSE	FALSE	10.6684	10.5743	10.6405	10.5784	1.06743	0.955126
YBL035C	WcW	FcW	WcW	WcW	2	2	0	0	WcW	WcW	WcW	0	1	0	0	TRUE	FALSE	FALSE	FALSE	FALSE	0.92	0.96	0.93	0.88	0.51	0.34	0.5	0.52	0.93	0.97	0.88	0.79	0.43	0.78	TRUE	FALSE	FALSE	TRUE	FALSE	FALSE	TRUE	FALSE	TRUE	11.3557	11.6325	11.2482	11.6283	0.825428	1.30521
YBL034C	WcW	WcW	WcW	WcW	0	1	0	0	WcW	WcW	WcW	0	1	0	0	FALSE	FALSE	FALSE	FALSE	TRUE	0.97	0.97	0.92	0.95	0.5	0.45	0.62	0.62	0.89	0.95	0.94	0.47	0.48	0.44	TRUE	TRUE	FALSE	FALSE	FALSE	FALSE	FALSE	FALSE	FALSE	11.7642	12.1519	12.0906	11.8699	0.764369	1.0434
YBL033C	M_W	M_W	M_W	M_W	0	1	0	0	M_W	M_W	M_W	0	1	0	0	FALSE	FALSE	FALSE	FALSE	TRUE	0.99	0.97	0.99	0.97	0.43	0.51	0.52	0.37	0.96	0.96	0.93	0.63	0.44	0.7	FALSE	FALSE	FALSE	FALSE	FALSE	FALSE	FALSE	FALSE	FALSE	12.931	12.8826	12.9033	13.0214	1.03414	0.985745
YBL032W	WcW	WcW	WcW	WcW	0	1	0	0	WcF	WcW	WcW	2	2	1	2	FALSE	FALSE	TRUE	TRUE	TRUE	0.92	0.96	0.92	0.95	0.75	0.58	0.57	0.62	0.8	0.86	0.59	0.79	0.83	1.51	TRUE	FALSE	TRUE	FALSE	FALSE	FALSE	FALSE	TRUE	FALSE	12.3278	12.4378	12.8206	12.5121	0.926554	0.766994
YBL030C	FcW	FcW	FcW	FcW	0	1	0	0	FcW	FcW	M_W	2	2	0	0	FALSE	FALSE	TRUE	FALSE	TRUE	0.94	0.95	0.88	0.88	0.49	0.53	0.64	0.46	0.95	0.92	0.9	0.53	0.76	0.57	FALSE	FALSE	FALSE	FALSE	FALSE	FALSE	FALSE	FALSE	FALSE	13.4603	13.3572	13.4539	13.428	1.07409	0.935166
YBL026W	WoW	WoW	WoW	WoW	0	1	0	0	WoW	WoW	WoW	0	1	0	0	FALSE	FALSE	FALSE	FALSE	TRUE	0.95	0.94	0.91	0.91	0.46	0.42	0.38	0.52	0.9	0.93	0.93	0.56	0.59	0.75	TRUE	FALSE	FALSE	FALSE	FALSE	TRUE	FALSE	FALSE	FALSE	10.8067	10.4997	10.5219	10.5203	1.23712	0.984677
YBL025W	WoW	WoW	WoW	WoF	2	2	0	0	WoW	WoW	WoW	0	1	0	0	TRUE	FALSE	FALSE	FALSE	FALSE	0.95	0.95	0.89	0.91	0.42	0.41	0.42	0.45	0.88	0.93	0.89	0.5	0.43	0.75	TRUE	TRUE	FALSE	FALSE	FALSE	FALSE	FALSE	FALSE	FALSE	10.5549	10.9254	10.8343	10.7917	0.773473	1.06521
YBL024W	WoW	WoW	WoW	WoW	0	1	0	0	M_W	WoW	WoW	2	2	0	0	FALSE	FALSE	TRUE	FALSE	TRUE	0.96	0.98	0.94	0.96	0.27	0.3	0.5	0.47	0.84	0.92	0.9	0.72	0.48	0.42	FALSE	FALSE	FALSE	FALSE	FALSE	FALSE	FALSE	FALSE	FALSE	13.3331	13.246	13.2533	13.2306	1.06226	0.99499
YBL023C	WcW	WcW	WcW	WcW	0	1	0	0	WcW	WcW	M_W	2	2	0	1	FALSE	FALSE	TRUE	TRUE	TRUE	0.94	0.98	0.94	0.95	0.62	0.33	0.34	0.56	0.89	0.85	0.9	0.62	0.69	0.86	FALSE	FALSE	FALSE	FALSE	FALSE	FALSE	FALSE	FALSE	FALSE	12.6921	12.591	12.5809	12.7466	1.07264	1.007
YBL022C	WcW	WcW	WcW	WcW	0	1	0	0	WcW	WcW	WcW	0	1	0	0	FALSE	FALSE	FALSE	FALSE	TRUE	0.98	0.97	0.96	0.98	0.4	0.41	0.52	0.42	0.96	0.98	0.95	0.49	0.24	0.52	FALSE	FALSE	FALSE	FALSE	FALSE	FALSE	FALSE	FALSE	FALSE	12.2699	12.0744	12.204	12.2951	1.14514	0.914061
YBL021C	WoW	WoW	WoW	WoW	0	1	0	0	WoW	WoW	WoW	0	1	0	0	FALSE	FALSE	FALSE	FALSE	TRUE	0.98	0.96	0.95	0.96	0.33	0.48	0.54	0.53	0.89	0.96	0.87	0.47	0.53	0.72	TRUE	TRUE	FALSE	FALSE	FALSE	FALSE	FALSE	FALSE	FALSE	10.7591	11.1676	11.1001	11.013	0.753379	1.04791
YBL020W	WcW	WcW	WcW	WcW	0	1	0	0	WcW	WcW	WcW	0	1	0	0	FALSE	FALSE	FALSE	FALSE	TRUE	0.97	0.97	0.98	0.97	0.51	0.49	0.35	0.44	0.89	0.98	0.87	0.49	0.38	0.69	FALSE	FALSE	FALSE	FALSE	FALSE	FALSE	FALSE	FALSE	FALSE	11.3561	11.4602	11.4316	11.227	0.930377	1.02001
YBL019W	FcW	M_W	FcW	M_W	4	2	0	0	FcW	FcW	M_W	2	2	0	0	TRUE	FALSE	TRUE	FALSE	FALSE	0.94	0.95	0.97	0.95	0.65	0.71	0.76	0.54	0.94	0.9	0.84	0.49	0.64	0.56	FALSE	FALSE	FALSE	FALSE	FALSE	FALSE	FALSE	FALSE	FALSE	11.3643	11.4495	11.4564	11.4777	0.942639	0.995262
YBL018C	WoW	FcW	WoW	WoW	2	2	0	0	WoW	WoW	WoF	2	2	0	0	TRUE	FALSE	TRUE	FALSE	FALSE	0.96	0.97	0.97	0.98	0.52	0.38	0.28	0.38	0.92	0.97	0.95	0.4	0.34	0.48	FALSE	FALSE	FALSE	FALSE	FALSE	FALSE	FALSE	FALSE	FALSE	12.3594	12.4456	12.3482	12.3689	0.941975	1.06987
YBL017C	WcW	WcW	WcW	WcW	0	1	0	0	WcW	WcW	WcW	0	1	0	0	FALSE	FALSE	FALSE	FALSE	TRUE	0.88	0.94	0.84	0.84	0.63	0.31	0.45	0.76	0.88	0.88	0.86	0.43	0.54	0.52	TRUE	FALSE	FALSE	FALSE	TRUE	TRUE	FALSE	FALSE	FALSE	13.4764	13.0879	12.8854	13.0334	1.30901	1.15068
YBL011W	FcW	FcW	FcW	FcW	0	1	0	0	NA	FcW	FcW	2	2	0	0	FALSE	FALSE	TRUE	FALSE	TRUE	0.97	0.97	0.96	0.96	0.5	0.61	0.48	0.49	0.95	0.96	0.98	0.48	0.61	0.54	FALSE	FALSE	FALSE	FALSE	FALSE	FALSE	FALSE	FALSE	FALSE	12.2792	12.175	12.1397	12.22	1.07487	1.02477
YBL008W	WoW	WoW	WcW	FcW	3	3	0	0	WoF	WoW	WoW	2	2	0	0	TRUE	FALSE	TRUE	FALSE	FALSE	0.93	0.94	0.86	0.82	0.49	0.44	0.51	0.64	0.94	0.93	0.9	0.49	0.49	0.71	FALSE	FALSE	FALSE	FALSE	FALSE	FALSE	FALSE	FALSE	FALSE	12.2247	12.3215	12.229	12.2889	0.935124	1.06618
YBL007C	WoW	WoW	WoW	WoW	0	1	0	0	WoW	WoW	WoW	0	1	0	0	FALSE	FALSE	FALSE	FALSE	TRUE	0.95	0.95	0.91	0.91	0.44	0.51	0.59	0.6	0.87	0.86	0.91	0.5	0.64	0.52	FALSE	FALSE	FALSE	FALSE	FALSE	FALSE	FALSE	FALSE	FALSE	12.4042	12.2563	12.2395	12.375	1.10792	1.01177
YBL006C	WoW	WoW	FcW	WoW	2	2	0	1	WoW	WoW	FoW	2	2	0	0	TRUE	TRUE	TRUE	FALSE	FALSE	0.96	0.93	0.89	0.91	0.49	0.47	0.89	0.57	0.87	0.89	0.81	0.41	0.68	0.61	FALSE	FALSE	FALSE	FALSE	FALSE	FALSE	FALSE	FALSE	FALSE	13.3976	13.5664	13.5063	13.4421	0.889594	1.04258
YBL005W	WcW	WcW	WcW	WcW	0	1	0	1	WcW	WcW	FoW	2	2	0	0	FALSE	TRUE	TRUE	FALSE	FALSE	0.97	0.96	0.91	0.92	0.37	0.47	0.9	0.52	0.9	0.93	0.84	0.42	0.66	0.61	TRUE	FALSE	FALSE	FALSE	FALSE	FALSE	FALSE	FALSE	FALSE	12.9505	12.8292	12.6833	12.8266	1.08774	1.10641
YBL002W	FcW	M_W	M_W	M_W	2	2	0	0	M_W	FcW	M_W	2	2	0	2	TRUE	FALSE	TRUE	TRUE	FALSE	0.98	0.97	0.97	0.95	0.39	0.31	0.37	0.45	0.93	0.94	0.88	1.03	1.11	0.62	TRUE	TRUE	FALSE	FALSE	FALSE	FALSE	FALSE	TRUE	TRUE	10.3518	11.9981	11.8613	11.1916	0.319459	1.09951
YBL001C	WoW	WoW	WoW	WoW	0	1	0	1	WoW	WoW	WoW	0	1	0	0	FALSE	TRUE	FALSE	FALSE	FALSE	0.95	0.96	0.94	0.95	0.74	0.71	0.77	0.81	0.93	0.93	0.93	0.6	0.53	0.49	TRUE	FALSE	FALSE	FALSE	TRUE	FALSE	TRUE	FALSE	FALSE	13.0334	13.0073	12.674	12.6801	1.01821	1.2599
YBR002C	WoW	WoW	WoW	WoW	0	1	0	0	WoW	WoW	WoW	0	1	0	0	FALSE	FALSE	FALSE	FALSE	TRUE	0.97	0.98	0.96	0.96	0.35	0.39	0.45	0.43	0.96	0.97	0.97	0.42	0.33	0.44	FALSE	FALSE	FALSE	FALSE	FALSE	FALSE	FALSE	FALSE	FALSE	12.6981	12.7296	12.6585	12.7194	0.978366	1.05057
YBR004C	WoW	WoW	WoW	WoW	0	1	0	0	WoW	WoW	FoF	2	2	0	0	FALSE	FALSE	TRUE	FALSE	TRUE	0.87	0.83	0.87	0.89	0.53	0.66	0.71	0.6	0.87	0.86	0.89	0.67	0.62	0.63	FALSE	FALSE	FALSE	FALSE	FALSE	FALSE	FALSE	FALSE	FALSE	12.5712	12.3938	12.5004	12.357	1.13083	0.928778
YBR005W	WoW	WoW	WoW	WoW	0	1	0	0	WoF	WoW	FoF	3	3	0	0	FALSE	FALSE	TRUE	FALSE	TRUE	0.74	0.75	0.89	0.88	0.71	0.72	0.73	0.6	0.79	0.87	0.77	0.64	0.59	0.65	FALSE	FALSE	FALSE	FALSE	FALSE	FALSE	FALSE	FALSE	FALSE	12.6949	12.8743	12.9143	12.8226	0.883042	0.972622
YBR006W	WcW	WcW	WcW	WcW	0	1	0	0	WcW	WcW	WcW	0	1	0	0	FALSE	FALSE	FALSE	FALSE	TRUE	0.95	0.93	0.85	0.92	0.4	0.55	0.51	0.49	0.86	0.89	0.89	0.55	0.53	0.64	FALSE	FALSE	FALSE	FALSE	FALSE	FALSE	FALSE	FALSE	FALSE	11.3403	11.3517	11.3422	11.2584	0.99208	1.00666
YBR007C	WoW	FcW	FcW	WoW	2	2	0	2	WoW	WoW	FcW	2	2	0	0	TRUE	TRUE	TRUE	FALSE	FALSE	0.95	0.94	0.9	0.98	0.61	0.82	0.95	0.3	0.95	0.96	0.95	0.5	0.42	0.5	TRUE	FALSE	FALSE	FALSE	FALSE	FALSE	FALSE	FALSE	FALSE	11.1251	11.135	10.9634	10.8509	0.993184	1.12632
YBR008C	WcW	WcW	WcW	WcW	0	1	0	0	WcW	WcW	WcW	0	1	0	0	FALSE	FALSE	FALSE	FALSE	TRUE	0.97	0.94	0.95	0.97	0.72	0.58	0.66	0.42	0.96	0.96	0.92	0.38	0.27	0.6	TRUE	FALSE	FALSE	FALSE	FALSE	FALSE	FALSE	FALSE	FALSE	12.9808	12.9992	12.8601	12.6757	0.987306	1.10124
YBR011C	WoW	WoW	WoW	M_W	2	2	0	0	M_W	WoW	WoW	2	2	0	0	TRUE	FALSE	TRUE	FALSE	FALSE	0.97	0.97	0.95	0.96	0.38	0.49	0.5	0.49	0.83	0.86	0.95	0.73	0.46	0.42	FALSE	FALSE	FALSE	FALSE	FALSE	FALSE	FALSE	FALSE	FALSE	14.0141	13.9381	14.0482	13.9789	1.05411	0.926503
YBR014C	M_F	M_F	M_W	M_W	2	2	0	0	M_W	M_F	M_F	2	2	0	1	TRUE	FALSE	TRUE	TRUE	FALSE	0.94	0.93	0.92	0.95	0.68	0.5	0.59	0.49	0.95	0.94	0.95	0.46	0.85	0.71	TRUE	FALSE	FALSE	FALSE	FALSE	FALSE	FALSE	FALSE	TRUE	12.3339	12.579	12.7127	12.6448	0.843761	0.911446
YBR015C	WcW	WcW	WcW	WcW	0	1	0	0	WcW	WcW	WcW	0	1	0	0	FALSE	FALSE	FALSE	FALSE	TRUE	0.93	0.93	0.96	0.95	0.45	0.43	0.35	0.43	0.95	0.91	0.93	0.54	0.41	0.51	TRUE	FALSE	FALSE	FALSE	FALSE	FALSE	FALSE	FALSE	FALSE	12.6233	12.7769	12.5777	12.4814	0.899017	1.14805
YBR018C	WcW	WcW	WcW	WcW	0	1	0	2	WcW	WcW	WcW	0	1	0	0	FALSE	TRUE	FALSE	FALSE	FALSE	0.95	0.95	0.93	0.84	0.55	0.31	0.87	0.89	0.94	0.97	0.97	0.5	0.49	0.41	TRUE	TRUE	FALSE	FALSE	FALSE	FALSE	FALSE	FALSE	TRUE	9.42391	10.0317	10.2369	10.0083	0.656208	0.867434
YBR019C	WcW	WcW	WcW	WcW	0	1	0	0	WcW	WcW	WcW	0	1	0	0	FALSE	FALSE	FALSE	FALSE	TRUE	0.96	0.9	0.9	0.96	0.43	0.53	0.56	0.48	0.77	0.96	0.87	0.75	0.64	0.59	TRUE	FALSE	FALSE	FALSE	FALSE	FALSE	FALSE	FALSE	TRUE	10.5729	10.8713	10.8224	10.9042	0.813139	1.0345
YBR020W	WcW	WcW	WcW	FcW	2	2	0	0	WcF	WcW	FcW	3	3	1	0	TRUE	FALSE	TRUE	TRUE	FALSE	0.93	0.88	0.82	0.87	0.38	0.44	0.59	0.54	0.63	0.82	0.71	0.51	0.79	0.59	FALSE	FALSE	FALSE	FALSE	FALSE	FALSE	FALSE	FALSE	FALSE	11.2508	11.4965	11.4268	11.4753	0.843409	1.04952
YBR021W	WcW	WcW	WcW	WcW	0	1	0	0	WcW	WcW	WcW	0	1	0	0	FALSE	FALSE	FALSE	FALSE	TRUE	0.87	0.9	0.87	0.89	0.53	0.52	0.74	0.45	0.83	0.94	0.8	0.55	0.41	0.45	TRUE	FALSE	FALSE	FALSE	FALSE	FALSE	FALSE	FALSE	FALSE	12.1332	12.314	12.4657	12.2741	0.882236	0.900174
YBR024W	WcW	WcW	WcW	WcW	0	1	0	0	WcW	WcW	WcW	0	1	0	0	FALSE	FALSE	FALSE	FALSE	TRUE	0.96	0.97	0.93	0.92	0.39	0.3	0.38	0.56	0.8	0.98	0.84	0.58	0.49	0.58	FALSE	FALSE	FALSE	FALSE	FALSE	FALSE	FALSE	FALSE	FALSE	11.6619	11.5526	11.5812	11.6383	1.07873	0.980347
YBR026C	M_W	M_W	FoW	M_W	2	2	0	0	M_W	M_W	M_W	0	1	1	0	TRUE	FALSE	FALSE	TRUE	FALSE	0.91	0.94	0.79	0.84	0.51	0.48	0.61	0.4	0.67	0.95	0.74	0.6	0.39	0.65	FALSE	FALSE	FALSE	FALSE	FALSE	FALSE	FALSE	FALSE	FALSE	12.4586	12.3952	12.463	12.4835	1.04488	0.954103
YBR028C	WcW	WcW	WcW	WcW	0	1	0	0	WcW	WcW	WcW	0	1	0	0	FALSE	FALSE	FALSE	FALSE	TRUE	0.96	0.98	0.96	0.96	0.47	0.47	0.41	0.42	0.94	0.98	0.95	0.41	0.65	0.72	TRUE	FALSE	FALSE	FALSE	FALSE	FALSE	FALSE	FALSE	FALSE	11.678	11.6704	11.8154	11.9345	1.00525	0.904378
YBR029C	WcW	WcW	WcW	WcW	0	1	0	0	WcW	WcW	WcW	0	1	0	0	FALSE	FALSE	FALSE	FALSE	TRUE	0.97	0.95	0.94	0.92	0.39	0.48	0.45	0.55	0.92	0.96	0.82	0.51	0.39	0.51	FALSE	FALSE	FALSE	FALSE	FALSE	FALSE	FALSE	FALSE	FALSE	13.2022	13.147	13.1752	13.2428	1.03902	0.980595
YBR030W	WoW	WoF	FcW	FcW	3	3	0	0	NA	WoW	WoF	3	3	0	0	TRUE	FALSE	TRUE	FALSE	FALSE	0.93	0.92	0.88	0.86	0.58	0.52	0.6	0.54	0.89	0.91	0.9	0.54	0.57	0.47	FALSE	FALSE	FALSE	FALSE	FALSE	FALSE	FALSE	FALSE	FALSE	12.1217	12.192	12.2548	12.2534	0.952493	0.957358
YBR033W	WcW	WcW	WcW	WcW	0	1	0	0	WcW	WcW	WcW	0	1	0	0	FALSE	FALSE	FALSE	FALSE	TRUE	0.95	0.94	0.93	0.94	0.45	0.5	0.63	0.59	0.92	0.95	0.82	0.54	0.41	0.63	FALSE	FALSE	FALSE	FALSE	FALSE	FALSE	FALSE	FALSE	FALSE	11.193	11.1759	11.2501	11.0468	1.01197	0.949858
YBR039W	M_W	M_W	M_W	M_W	0	1	0	0	WcW	M_W	M_F	3	3	1	0	FALSE	FALSE	TRUE	TRUE	TRUE	0.88	0.96	0.87	0.85	0.4	0.42	0.54	0.63	0.78	0.75	0.66	0.5	0.78	0.64	FALSE	FALSE	FALSE	FALSE	FALSE	FALSE	FALSE	FALSE	FALSE	13.3663	13.4486	13.5581	13.5162	0.944526	0.926924
YBR040W	M_F	FoW	WcF	FoW	4	3	2	0	FcF	M_F	M_F	2	2	3	2	TRUE	TRUE	TRUE	TRUE	FALSE	0.48	0.95	0.91	0.41	0.78	0.52	0.47	0.74	0.34	0.57	0.68	0.85	0.55	1.03	TRUE	FALSE	FALSE	FALSE	TRUE	TRUE	FALSE	TRUE	FALSE	12.9376	11.1471	11.1552	10.8223	3.45934	0.994369
YBR042C	WoW	WoW	WoW	WoW	0	1	0	0	FoW	WoW	FoW	2	2	0	0	FALSE	FALSE	TRUE	FALSE	TRUE	0.94	0.92	0.9	0.93	0.46	0.42	0.38	0.38	0.94	0.96	0.96	0.61	0.65	0.47	TRUE	FALSE	FALSE	FALSE	FALSE	FALSE	FALSE	FALSE	TRUE	9.4543	9.66135	9.66047	9.72232	0.866304	1.00061
YBR043C	WcW	WcW	WcW	WcW	0	1	0	0	WcW	WcW	WcW	0	1	0	0	FALSE	FALSE	FALSE	FALSE	TRUE	0.95	0.92	0.93	0.95	0.4	0.48	0.49	0.4	0.92	0.93	0.9	0.58	0.45	0.48	FALSE	FALSE	FALSE	FALSE	FALSE	FALSE	FALSE	FALSE	FALSE	11.6591	11.6083	11.6149	11.6013	1.03583	0.99548
YBR045C	WcW	FcW	FcW	FcW	2	2	0	0	FcW	WcW	FcW	2	2	0	0	TRUE	FALSE	TRUE	FALSE	FALSE	0.96	0.96	0.92	0.92	0.39	0.3	0.49	0.59	0.88	0.94	0.91	0.73	0.72	0.63	TRUE	TRUE	FALSE	FALSE	FALSE	FALSE	FALSE	TRUE	TRUE	9.82521	10.1833	10.3792	10.1011	0.780179	0.873059
YBR046C	WoW	WoW	WoW	WoW	0	1	0	0	M_W	WoW	FoW	3	3	0	0	FALSE	FALSE	TRUE	FALSE	TRUE	0.97	0.99	0.95	0.96	0.51	0.22	0.29	0.63	0.88	0.96	0.86	0.64	0.49	0.67	FALSE	FALSE	FALSE	FALSE	FALSE	FALSE	FALSE	FALSE	FALSE	12.3802	12.4813	12.4944	12.5674	0.932318	0.990973
YBR047W	WcW	WcW	WcW	WcW	0	1	0	0	M_F	WcW	FcW	3	3	0	0	FALSE	FALSE	TRUE	FALSE	TRUE	0.95	0.99	0.95	0.88	0.47	0.31	0.35	0.57	0.84	0.96	0.82	0.64	0.5	0.57	TRUE	TRUE	FALSE	FALSE	FALSE	FALSE	FALSE	FALSE	TRUE	10.8826	11.434	11.5813	11.4229	0.682387	0.902919
YBR050C	FcW	WcF	FcF	FoF	4	4	2	0	FcF	FcW	NA	3	3	3	2	TRUE	TRUE	TRUE	TRUE	FALSE	0.7	0.78	0.63	0.63	0.75	0.52	0.73	0.7	0.41	0.69	0.21	0.75	0.96	0.87	TRUE	FALSE	FALSE	FALSE	FALSE	FALSE	FALSE	FALSE	TRUE	12.3328	12.5806	12.6164	12.633	0.842187	0.975494
YBR052C	WcW	WcW	WcW	WcW	0	1	0	0	WcW	WcW	WcW	0	1	0	0	FALSE	FALSE	FALSE	FALSE	TRUE	0.94	0.95	0.97	0.95	0.46	0.39	0.41	0.62	0.77	0.9	0.75	0.55	0.45	0.49	FALSE	FALSE	FALSE	FALSE	FALSE	FALSE	FALSE	FALSE	FALSE	12.8856	12.8919	12.8302	12.9093	0.995629	1.04369
YBR054W	FoF	FoF	FoF	FoF	0	1	0	0	FcF	FoF	M_W	3	3	0	0	FALSE	FALSE	TRUE	FALSE	TRUE	0.91	0.84	0.81	0.86	0.59	0.41	0.61	0.49	0.83	0.87	0.8	0.6	0.57	0.72	TRUE	TRUE	FALSE	TRUE	FALSE	FALSE	FALSE	FALSE	TRUE	11.1918	11.6178	11.6497	12.1169	0.744312	0.978103
YBR055C	FcW	FcW	FoW	FoW	2	2	0	0	FoW	FcW	M_W	3	3	0	2	TRUE	FALSE	TRUE	TRUE	FALSE	0.97	0.98	0.97	0.94	0.36	0.25	0.42	0.47	0.92	0.98	0.93	1	0.46	1.17	FALSE	FALSE	FALSE	FALSE	FALSE	FALSE	FALSE	FALSE	FALSE	11.8944	11.6906	11.6553	11.7666	1.15174	1.02478
YBR058C	WoW	WoW	WoW	FoW	2	2	0	0	WoW	WoW	FoW	2	2	0	0	TRUE	FALSE	TRUE	FALSE	FALSE	0.97	0.96	0.89	0.92	0.38	0.45	0.7	0.64	0.92	0.83	0.85	0.45	0.65	0.46	FALSE	FALSE	FALSE	FALSE	FALSE	FALSE	FALSE	FALSE	FALSE	12.0796	12.0507	12.102	11.9833	1.02025	0.965038
YBR058C-A	FcW	M_W	M_W	M_W	2	2	0	0	M_W	FcW	M_W	2	2	0	0	TRUE	FALSE	TRUE	FALSE	FALSE	0.9	0.87	0.85	0.85	0.53	0.62	0.69	0.69	0.84	0.81	0.8	0.57	0.79	0.69	FALSE	FALSE	FALSE	FALSE	FALSE	FALSE	FALSE	FALSE	FALSE	10.5523	10.4505	10.3492	10.3253	1.07312	1.07276
YBR059C	WcW	WcW	WcW	WcW	0	1	0	0	WcW	WcW	WcW	0	1	0	0	FALSE	FALSE	FALSE	FALSE	TRUE	0.98	0.97	0.95	0.97	0.42	0.32	0.39	0.56	0.93	0.97	0.95	0.62	0.42	0.54	FALSE	FALSE	FALSE	FALSE	FALSE	FALSE	FALSE	FALSE	FALSE	12.9682	12.8214	12.747	12.9225	1.10711	1.0529
YBR060C	FcW	WcW	WcW	WcW	2	2	0	0	FcF	FcW	M_W	3	3	0	0	TRUE	FALSE	TRUE	FALSE	FALSE	0.94	0.98	0.97	0.96	0.35	0.39	0.42	0.37	0.94	0.94	0.9	0.62	0.7	0.72	FALSE	FALSE	FALSE	FALSE	FALSE	FALSE	FALSE	FALSE	FALSE	12.1207	12.186	12.2548	12.1511	0.955723	0.953444
YBR061C	FoW	WoW	FoW	FoW	2	2	0	0	WoW	FoW	FcW	3	3	0	0	TRUE	FALSE	TRUE	FALSE	FALSE	0.97	0.95	0.95	0.94	0.57	0.44	0.27	0.43	0.91	0.95	0.87	0.68	0.48	0.63	FALSE	FALSE	FALSE	FALSE	FALSE	FALSE	FALSE	FALSE	FALSE	12.4846	12.4661	12.6107	12.6101	1.01292	0.904612
YBR065C	M_W	M_W	M_W	M_W	0	1	0	2	WcF	M_W	M_W	2	2	0	0	FALSE	TRUE	TRUE	FALSE	FALSE	0.97	0.91	0.8	0.89	0.37	0.71	1.06	0.86	0.86	0.92	0.87	0.6	0.69	0.58	FALSE	FALSE	FALSE	FALSE	FALSE	FALSE	FALSE	FALSE	FALSE	11.6572	11.7913	11.8621	11.8803	0.911216	0.952102
YBR066C	FcW	FcW	WoF	WoF	2	2	0	0	WcW	FcW	FcW	2	2	1	0	TRUE	FALSE	TRUE	TRUE	FALSE	0.73	0.95	0.9	0.77	0.53	0.34	0.36	0.66	0.68	0.93	0.82	0.75	0.35	0.77	TRUE	FALSE	FALSE	FALSE	FALSE	FALSE	FALSE	FALSE	FALSE	11.1455	11.0185	10.8148	10.8409	1.09206	1.15166
YBR067C	FcW	FcF	FcW	WoF	4	3	1	1	NA	FcW	FcF	3	3	1	0	TRUE	TRUE	TRUE	TRUE	FALSE	0.69	0.93	0.77	0.85	1.04	0.32	0.67	0.77	0.64	0.83	0.8	0.66	0.52	0.76	TRUE	FALSE	FALSE	FALSE	TRUE	TRUE	FALSE	FALSE	FALSE	13.9655	13.2426	13.0052	13.2162	1.65047	1.17888
YBR070C	M_W	M_W	M_F	M_F	2	2	0	0	M_W	M_W	M_W	0	1	2	1	TRUE	FALSE	FALSE	TRUE	FALSE	0.82	0.89	0.83	0.73	0.62	0.51	0.68	0.72	0.51	0.93	0.55	1.09	0.52	0.75	TRUE	TRUE	FALSE	FALSE	FALSE	FALSE	FALSE	FALSE	FALSE	12.0748	12.4799	12.3929	12.3365	0.755164	1.06219
YBR072W	WcW	FcW	WcW	WcW	2	2	0	1	WcW	WcW	WcW	0	1	0	0	TRUE	TRUE	FALSE	FALSE	FALSE	0.83	0.82	0.83	0.74	0.58	0.51	0.65	0.83	0.77	0.86	0.77	0.57	0.58	0.54	TRUE	FALSE	FALSE	FALSE	FALSE	FALSE	FALSE	FALSE	FALSE	11.5143	11.6479	11.4497	11.3369	0.911562	1.14733
YBR076W	WcW	WcW	WcW	WcW	0	1	0	1	WcW	WcW	FcW	2	2	0	0	FALSE	TRUE	TRUE	FALSE	FALSE	0.96	0.92	0.89	0.93	0.45	0.63	0.82	0.51	0.8	0.87	0.83	0.68	0.6	0.46	TRUE	TRUE	FALSE	FALSE	FALSE	FALSE	FALSE	FALSE	TRUE	10.4327	11.0064	10.9004	10.7194	0.671893	1.07619
YBR078W	FcW	FcW	FcW	FcW	0	1	1	1	WcW	FcW	FcF	3	3	1	0	FALSE	TRUE	TRUE	TRUE	FALSE	0.86	0.58	0.71	0.83	0.54	0.81	0.63	0.52	0.8	0.78	0.64	0.38	0.61	0.7	FALSE	FALSE	FALSE	FALSE	FALSE	FALSE	FALSE	FALSE	FALSE	13.8041	13.7932	13.8661	13.801	1.00755	0.950703
YBR080C	FoW	WoW	FoW	M_W	4	3	0	0	WoW	FoW	FoW	2	2	0	0	TRUE	FALSE	TRUE	FALSE	FALSE	0.95	0.86	0.92	0.96	0.35	0.5	0.5	0.44	0.75	0.96	0.73	0.59	0.69	0.68	FALSE	FALSE	FALSE	FALSE	FALSE	FALSE	FALSE	FALSE	FALSE	12.5541	12.2951	12.405	12.3653	1.19667	0.926646
YBR082C	M_W	WcW	WcW	FcF	3	3	0	2	M_W	M_W	M_F	2	2	1	1	TRUE	TRUE	TRUE	TRUE	FALSE	0.97	0.93	0.81	0.85	0.25	0.58	0.83	0.83	0.79	0.91	0.66	0.56	0.41	0.83	FALSE	FALSE	FALSE	FALSE	FALSE	FALSE	FALSE	FALSE	FALSE	13.0907	13.0601	13.1019	13.1161	1.02143	0.97147
YBR084W	M_W	M_W	M_W	M_W	0	1	0	0	M_W	M_W	M_W	0	1	0	0	FALSE	FALSE	FALSE	FALSE	TRUE	0.95	0.98	0.94	0.9	0.35	0.42	0.53	0.59	0.84	0.89	0.79	0.47	0.41	0.71	FALSE	FALSE	FALSE	FALSE	FALSE	FALSE	FALSE	FALSE	FALSE	13.3033	13.0804	13.1572	13.1228	1.16711	0.948134
YBR085W	WcW	WcW	WcW	WcW	0	1	0	0	WcW	WcW	WcW	0	1	0	0	FALSE	FALSE	FALSE	FALSE	TRUE	0.96	0.96	0.97	0.96	0.59	0.6	0.7	0.4	0.85	0.96	0.87	0.56	0.28	0.59	TRUE	FALSE	FALSE	FALSE	FALSE	FALSE	FALSE	TRUE	FALSE	11.5247	11.5714	11.6086	11.2846	0.968209	0.974537
YBR086C	WcW	WcW	WcF	WcW	2	2	0	0	FcW	WcW	WcW	2	2	0	0	TRUE	FALSE	TRUE	FALSE	FALSE	0.93	0.89	0.84	0.87	0.53	0.38	0.49	0.49	0.74	0.79	0.91	0.67	0.57	0.49	FALSE	FALSE	FALSE	FALSE	FALSE	FALSE	FALSE	FALSE	FALSE	13.7932	13.8999	13.8974	13.8786	0.928674	1.00175
YBR087W	WcW	WcW	WcW	WoW	2	2	0	0	WcW	WcW	FcW	2	2	0	0	TRUE	FALSE	TRUE	FALSE	FALSE	0.92	0.95	0.9	0.89	0.59	0.52	0.55	0.69	0.89	0.91	0.84	0.66	0.42	0.5	TRUE	TRUE	FALSE	FALSE	FALSE	FALSE	FALSE	FALSE	FALSE	11.1486	11.564	11.4235	11.3724	0.749852	1.10228
YBR088C	WcW	WcW	WcW	WcW	0	1	0	0	NA	WcW	WcW	2	2	0	2	FALSE	FALSE	TRUE	TRUE	TRUE	0.97	0.97	0.94	0.93	0.39	0.41	0.49	0.45	0.9	0.98	0.9	0.86	0.54	0.87	TRUE	TRUE	FALSE	FALSE	FALSE	FALSE	TRUE	FALSE	TRUE	11.72	12.6344	12.3583	12.4803	0.530591	1.21087
YBR091C	WoW	WoW	WoW	WoW	0	1	0	0	WoW	WoW	WoW	0	1	0	2	FALSE	FALSE	FALSE	TRUE	TRUE	0.95	0.94	0.84	0.86	0.36	0.34	0.61	0.52	0.88	0.92	0.94	1.21	1.23	0.36	FALSE	FALSE	FALSE	FALSE	FALSE	FALSE	FALSE	FALSE	FALSE	10.794	11.0503	11.0534	10.9719	0.83726	0.997818
YBR092C	FcW	FcW	FcW	FcF	2	2	0	0	WcW	FcW	FcW	2	2	1	1	TRUE	FALSE	TRUE	TRUE	FALSE	0.89	0.93	0.92	0.87	0.46	0.58	0.74	0.61	0.71	0.95	0.64	0.89	0.76	0.77	TRUE	FALSE	FALSE	TRUE	FALSE	TRUE	FALSE	FALSE	TRUE	13.1148	12.6801	12.9015	13.3983	1.35157	0.857775
YBR093C	WcW	WcW	WcW	WcW	0	1	0	0	WcW	WcW	WcW	0	1	1	2	FALSE	FALSE	FALSE	TRUE	TRUE	0.95	0.95	0.91	0.94	0.39	0.34	0.45	0.41	0.87	0.68	0.78	0.91	1.35	0.49	TRUE	FALSE	FALSE	TRUE	FALSE	FALSE	FALSE	FALSE	TRUE	12.9957	12.9276	12.9173	13.3888	1.04835	1.00714
YBR094W	WoW	WoF	WoW	WoF	4	2	0	0	WoF	WoW	WoF	2	2	0	0	TRUE	FALSE	TRUE	FALSE	FALSE	0.93	0.88	0.87	0.96	0.36	0.5	0.64	0.31	0.86	0.93	0.83	0.47	0.32	0.52	FALSE	FALSE	FALSE	FALSE	FALSE	FALSE	FALSE	FALSE	FALSE	12.5398	12.5644	12.6185	12.5765	0.983052	0.963192
YBR098W	FoW	FoW	FoW	FoW	0	1	0	0	WoW	FoW	M_W	3	3	0	1	FALSE	FALSE	TRUE	TRUE	TRUE	0.95	0.98	0.92	0.94	0.59	0.47	0.44	0.5	0.91	0.96	0.86	0.66	0.76	0.84	FALSE	FALSE	FALSE	FALSE	FALSE	FALSE	FALSE	FALSE	FALSE	10.8563	10.7764	10.7531	10.6915	1.0569	1.01633
YBR101C	M_W	M_W	M_W	M_W	0	1	0	0	FcW	M_W	NA	3	3	0	0	FALSE	FALSE	TRUE	FALSE	TRUE	0.9	0.92	0.93	0.96	0.76	0.47	0.32	0.43	0.84	0.93	0.88	0.62	0.43	0.6	FALSE	FALSE	FALSE	FALSE	FALSE	FALSE	FALSE	FALSE	FALSE	13.6266	13.5489	13.6329	13.6837	1.05535	0.943425
YBR102C	WoW	WoW	WoW	WoW	0	1	0	0	WoW	WoW	WoW	0	1	0	0	FALSE	FALSE	FALSE	FALSE	TRUE	0.97	0.97	0.9	0.9	0.4	0.31	0.51	0.51	0.88	0.95	0.93	0.78	0.39	0.77	FALSE	FALSE	FALSE	FALSE	FALSE	FALSE	FALSE	FALSE	FALSE	11.4941	11.2376	11.3265	11.344	1.1946	0.940232
YBR103W	WcW	WcW	WcW	WcW	0	1	0	0	WcW	WcW	WcW	0	1	0	0	FALSE	FALSE	FALSE	FALSE	TRUE	0.96	0.96	0.97	0.97	0.53	0.4	0.31	0.52	0.95	0.92	0.85	0.52	0.41	0.45	FALSE	FALSE	FALSE	FALSE	FALSE	FALSE	FALSE	FALSE	FALSE	12.5738	12.4832	12.595	12.4293	1.06484	0.925393
YBR104W	FcW	FcW	FcW	FcW	0	1	0	0	FcW	FcW	FcW	0	1	0	0	FALSE	FALSE	FALSE	FALSE	TRUE	0.96	0.9	0.78	0.84	0.53	0.54	0.53	0.62	0.92	0.94	0.87	0.52	0.46	0.73	FALSE	FALSE	FALSE	FALSE	FALSE	FALSE	FALSE	FALSE	FALSE	13.0574	12.947	13.049	12.9907	1.07956	0.931745
YBR105C	FcW	FcW	FcW	FcF	2	2	0	1	FcW	FcW	WcW	2	2	0	1	TRUE	TRUE	TRUE	TRUE	FALSE	0.87	0.85	0.79	0.82	0.45	0.72	0.92	0.43	0.86	0.94	0.75	0.48	0.54	0.89	FALSE	FALSE	FALSE	FALSE	FALSE	FALSE	FALSE	FALSE	FALSE	12.353	12.211	12.3459	12.449	1.10342	0.910746
YBR107C	WoW	M_W	WoW	M_W	4	2	0	0	M_W	WoW	WoW	2	2	0	0	TRUE	FALSE	TRUE	FALSE	FALSE	0.92	0.92	0.96	0.92	0.59	0.58	0.42	0.47	0.91	0.98	0.93	0.56	0.25	0.48	FALSE	FALSE	FALSE	FALSE	FALSE	FALSE	FALSE	FALSE	FALSE	13.0514	13.0487	13.0598	12.986	1.00188	0.99233
YBR109C	WcW	WoF	M_W	WoW	4	4	0	0	WoW	WcW	WoW	2	2	0	2	TRUE	FALSE	TRUE	TRUE	FALSE	0.96	0.94	0.92	0.93	0.42	0.44	0.41	0.45	0.85	0.98	0.84	0.87	0.29	0.87	FALSE	FALSE	FALSE	FALSE	FALSE	FALSE	FALSE	FALSE	FALSE	12.6166	12.6276	12.6979	12.7072	0.992413	0.952399
YBR110W	WoW	WoW	WcW	WcW	2	2	0	1	WoW	WoW	WoW	0	1	0	0	TRUE	TRUE	FALSE	FALSE	FALSE	0.97	0.95	0.91	0.94	0.48	0.47	0.92	0.67	0.92	0.97	0.95	0.53	0.42	0.59	FALSE	FALSE	FALSE	FALSE	FALSE	FALSE	FALSE	FALSE	FALSE	11.1403	11.0703	11.0197	11.2633	1.04976	1.03567
YBR111C	WcW	WcW	WcW	WcW	0	1	0	0	WoW	WcW	WcW	2	2	0	0	FALSE	FALSE	TRUE	FALSE	TRUE	0.98	0.94	0.94	0.97	0.56	0.52	0.51	0.36	0.9	0.93	0.82	0.48	0.3	0.6	FALSE	FALSE	FALSE	FALSE	FALSE	FALSE	FALSE	FALSE	FALSE	13.519	13.5485	13.5823	13.5852	0.979806	0.976845
YBR111W-A	WoW	FcW	WoW	WoW	2	2	0	0	WoW	WoW	WoW	0	1	0	0	TRUE	FALSE	FALSE	FALSE	FALSE	0.91	0.92	0.88	0.91	0.58	0.55	0.51	0.42	0.93	0.91	0.89	0.35	0.36	0.41	FALSE	FALSE	FALSE	FALSE	FALSE	FALSE	FALSE	FALSE	FALSE	10.8501	10.8603	10.9943	11.093	0.992922	0.911292
YBR112C	WcW	WcW	WcW	WcW	0	1	0	0	WoW	WcW	WoW	2	2	0	0	FALSE	FALSE	TRUE	FALSE	TRUE	0.97	0.95	0.93	0.96	0.5	0.22	0.57	0.71	0.81	0.94	0.87	0.65	0.38	0.78	TRUE	FALSE	FALSE	FALSE	TRUE	FALSE	FALSE	FALSE	FALSE	11.9863	11.9044	11.7258	11.6157	1.05844	1.13175
YBR114W	WcW	WcW	WcW	WcW	0	1	0	0	WcW	WcW	WcW	0	1	0	0	FALSE	FALSE	FALSE	FALSE	TRUE	0.96	0.98	0.98	0.9	0.36	0.32	0.43	0.62	0.94	0.96	0.9	0.48	0.45	0.47	FALSE	FALSE	FALSE	FALSE	FALSE	FALSE	FALSE	FALSE	FALSE	12.0613	12.0205	12.0313	12.0462	1.02866	0.992551
YBR117C	WcW	WcW	WcF	WcF	2	2	0	0	WcF	WcW	WcW	2	2	0	0	TRUE	FALSE	TRUE	FALSE	FALSE	0.92	0.95	0.83	0.79	0.61	0.34	0.56	0.65	0.88	0.95	0.85	0.72	0.47	0.67	FALSE	FALSE	FALSE	FALSE	FALSE	FALSE	FALSE	FALSE	FALSE	10.7216	10.8748	10.8734	10.7983	0.899252	1.001
YBR120C	WcW	WcW	WcW	WcW	0	1	0	0	WcW	WcW	WcW	0	1	0	0	FALSE	FALSE	FALSE	FALSE	TRUE	0.96	0.98	0.92	0.91	0.27	0.42	0.7	0.42	0.93	0.94	0.89	0.54	0.51	0.56	TRUE	FALSE	FALSE	FALSE	FALSE	FALSE	FALSE	FALSE	FALSE	10.4169	10.698	10.6272	10.6117	0.822965	1.05027
YBR121C	FcF	FcW	WcW	FcF	3	3	0	0	FcW	FcF	WcW	3	3	0	2	TRUE	FALSE	TRUE	TRUE	FALSE	0.86	0.88	0.87	0.87	0.39	0.42	0.45	0.63	0.7	0.85	0.79	0.83	0.48	0.81	FALSE	FALSE	FALSE	FALSE	FALSE	FALSE	FALSE	FALSE	FALSE	13.612	13.4711	13.6619	13.5337	1.1026	0.876128
YBR122C	WoW	WoW	WoW	WoW	0	1	0	0	WoW	WoW	WoW	0	1	0	0	FALSE	FALSE	FALSE	FALSE	TRUE	0.93	0.9	0.91	0.93	0.52	0.53	0.67	0.67	0.87	0.9	0.93	0.49	0.52	0.45	FALSE	FALSE	FALSE	FALSE	FALSE	FALSE	FALSE	FALSE	FALSE	11.8218	11.8319	11.7965	11.9211	0.993029	1.02485
YBR123C	WoW	FoW	FoW	FoW	2	2	0	0	FoW	WoW	FoW	2	2	0	0	TRUE	FALSE	TRUE	FALSE	FALSE	0.82	0.95	0.93	0.71	0.65	0.48	0.55	0.67	0.93	0.92	0.91	0.44	0.48	0.47	FALSE	FALSE	FALSE	FALSE	FALSE	FALSE	FALSE	FALSE	FALSE	12.5074	12.7306	12.6634	12.7248	0.856651	1.04769
YBR125C	WcF	WcW	WcW	WcW	2	2	0	0	WcW	WcF	WcW	2	2	0	2	TRUE	FALSE	TRUE	TRUE	FALSE	0.97	0.98	0.9	0.89	0.34	0.35	0.43	0.47	0.82	0.96	0.78	0.84	0.3	0.96	FALSE	FALSE	FALSE	FALSE	FALSE	FALSE	FALSE	FALSE	FALSE	12.8249	12.7869	12.7532	12.8657	1.02672	1.02361
YBR127C	WoW	WoW	WoW	WoW	0	1	0	0	WoW	WoW	WoW	0	1	0	0	FALSE	FALSE	FALSE	FALSE	TRUE	0.97	0.96	0.93	0.96	0.42	0.49	0.45	0.39	0.92	0.95	0.91	0.57	0.33	0.64	FALSE	FALSE	FALSE	FALSE	FALSE	FALSE	FALSE	FALSE	FALSE	13.4842	13.3652	13.4266	13.3657	1.08597	0.958322
YBR128C	FoW	FoW	FoW	FoW	0	1	0	0	FoW	FoW	M_W	2	2	0	0	FALSE	FALSE	TRUE	FALSE	TRUE	0.96	0.92	0.93	0.96	0.45	0.44	0.53	0.55	0.95	0.92	0.93	0.59	0.64	0.6	TRUE	TRUE	FALSE	FALSE	FALSE	FALSE	FALSE	FALSE	FALSE	10.3239	10.6773	10.545	10.4152	0.782742	1.09604
YBR129C	WoW	WoW	WoW	WoW	0	1	0	0	WoW	WoW	WoW	0	1	0	0	FALSE	FALSE	FALSE	FALSE	TRUE	0.97	0.96	0.94	0.95	0.67	0.54	0.64	0.69	0.98	0.97	0.98	0.49	0.39	0.43	FALSE	FALSE	FALSE	FALSE	FALSE	FALSE	FALSE	FALSE	FALSE	11.4351	11.5619	11.4415	11.356	0.915897	1.08697
YBR132C	WcW	WcW	WcW	WcW	0	1	0	1	WcW	WcW	WcW	0	1	1	1	FALSE	TRUE	FALSE	TRUE	FALSE	0.93	0.91	0.72	0.75	0.59	0.84	0.73	0.78	0.81	0.86	0.65	0.68	0.55	0.88	FALSE	FALSE	FALSE	FALSE	FALSE	FALSE	FALSE	FALSE	FALSE	13.4616	13.4179	13.5499	13.3537	1.03074	0.912554
YBR135W	WcW	WcW	WcW	WcW	0	1	0	0	WcW	WcW	WcW	0	1	0	0	FALSE	FALSE	FALSE	FALSE	TRUE	0.94	0.94	0.9	0.89	0.55	0.4	0.57	0.74	0.88	0.91	0.86	0.5	0.61	0.66	FALSE	FALSE	FALSE	FALSE	FALSE	FALSE	FALSE	FALSE	FALSE	12.6508	12.7279	12.6504	12.7156	0.947927	1.0552
YBR140C	WcW	WcW	WcW	WcF	2	2	0	0	WcW	WcW	WcW	0	1	0	1	TRUE	FALSE	FALSE	TRUE	FALSE	0.95	0.89	0.88	0.93	0.37	0.48	0.53	0.54	0.94	0.95	0.87	0.42	0.71	0.86	TRUE	FALSE	FALSE	FALSE	FALSE	TRUE	FALSE	FALSE	FALSE	11.8594	11.3894	11.5184	11.6549	1.38506	0.9145
YBR143C	WcW	WcF	M_W	WcF	4	3	0	0	WcF	WcW	WcW	2	2	0	0	TRUE	FALSE	TRUE	FALSE	FALSE	0.96	0.95	0.92	0.93	0.28	0.46	0.56	0.42	0.89	0.89	0.87	0.41	0.53	0.41	FALSE	FALSE	FALSE	FALSE	FALSE	FALSE	FALSE	FALSE	FALSE	12.9501	12.858	12.9502	12.9476	1.0659	0.938056
YBR145W	FcF	FcF	FcF	WcF	2	2	0	0	NA	FcF	FcF	2	2	0	0	TRUE	FALSE	TRUE	FALSE	FALSE	0.84	0.79	0.85	0.83	0.58	0.45	0.59	0.46	0.79	0.86	0.75	0.76	0.63	0.57	FALSE	FALSE	FALSE	FALSE	FALSE	FALSE	FALSE	FALSE	FALSE	12.4287	12.4015	12.3559	12.4611	1.01904	1.03208
YBR147W	FcW	FcW	WcW	FcW	2	2	0	0	FcW	FcW	FcW	0	1	0	0	TRUE	FALSE	FALSE	FALSE	FALSE	0.95	0.96	0.87	0.93	0.51	0.31	0.56	0.6	0.86	0.9	0.88	0.6	0.5	0.62	FALSE	FALSE	FALSE	FALSE	FALSE	FALSE	FALSE	FALSE	FALSE	11.272	11.2479	11.1805	11.2215	1.01684	1.04783
YBR148W	WcW	WcW	WcW	WcW	0	1	0	0	WcW	WcW	WcW	0	1	0	0	FALSE	FALSE	FALSE	FALSE	TRUE	0.96	0.95	0.95	0.91	0.55	0.4	0.38	0.41	0.89	0.97	0.95	0.5	0.33	0.4	TRUE	TRUE	FALSE	FALSE	FALSE	FALSE	FALSE	FALSE	TRUE	11.0257	11.3981	11.4679	11.3023	0.772475	0.952796
YBR149W	M_W	M_W	M_W	M_W	0	1	0	0	WoW	M_W	M_W	2	2	0	1	FALSE	FALSE	TRUE	TRUE	TRUE	0.93	0.96	0.91	0.87	0.62	0.5	0.55	0.71	0.91	0.88	0.79	0.52	0.83	0.68	FALSE	FALSE	FALSE	FALSE	FALSE	FALSE	FALSE	FALSE	FALSE	12.4344	12.3878	12.3663	12.4326	1.03281	1.015
YBR151W	WcW	WcW	WcW	WcW	0	1	0	0	FcF	WcW	WcW	2	2	0	0	FALSE	FALSE	TRUE	FALSE	TRUE	0.97	0.88	0.82	0.89	0.3	0.47	0.56	0.5	0.92	0.93	0.88	0.46	0.46	0.54	FALSE	FALSE	FALSE	FALSE	FALSE	FALSE	FALSE	FALSE	FALSE	12.4515	12.3001	12.1924	12.3371	1.11069	1.07746
YBR152W	WoW	FoF	FoW	FoW	3	3	0	0	FoW	WoW	FoW	2	2	1	0	TRUE	FALSE	TRUE	TRUE	FALSE	0.83	0.83	0.85	0.85	0.53	0.37	0.46	0.54	0.84	0.79	0.69	0.49	0.59	0.61	FALSE	FALSE	FALSE	FALSE	FALSE	FALSE	FALSE	FALSE	FALSE	12.7356	12.8063	12.884	12.8373	0.952145	0.947594
YBR153W	WcW	M_F	FcW	WoF	4	4	0	0	WoW	WcW	WoW	2	2	2	0	TRUE	FALSE	TRUE	TRUE	FALSE	0.82	0.84	0.86	0.77	0.48	0.51	0.44	0.41	0.63	0.89	0.61	0.48	0.41	0.72	FALSE	FALSE	FALSE	FALSE	FALSE	FALSE	FALSE	FALSE	FALSE	12.4705	12.5013	12.4174	12.4282	0.978883	1.0599
YBR155W	WoF	WoF	WoF	WoW	2	2	0	0	WoW	WoF	FcW	3	3	0	0	TRUE	FALSE	TRUE	FALSE	FALSE	0.93	0.97	0.93	0.92	0.54	0.41	0.39	0.46	0.88	0.91	0.92	0.45	0.52	0.58	TRUE	FALSE	FALSE	FALSE	FALSE	FALSE	FALSE	FALSE	FALSE	12.0664	11.9017	11.872	12.1664	1.12087	1.0208
YBR156C	FoF	M_W	M_W	M_W	2	2	0	0	FoW	FoF	M_W	3	3	0	0	TRUE	FALSE	TRUE	FALSE	FALSE	0.91	0.98	0.93	0.89	0.65	0.46	0.42	0.67	0.9	0.95	0.91	0.62	0.57	0.69	TRUE	FALSE	FALSE	FALSE	TRUE	FALSE	FALSE	FALSE	FALSE	12.0204	11.8357	11.7407	11.611	1.13655	1.06807
YBR160W	WcW	WcW	WcW	WcW	0	1	0	0	WcW	WcW	WcW	0	1	0	0	FALSE	FALSE	FALSE	FALSE	TRUE	0.97	0.91	0.88	0.9	0.42	0.41	0.69	0.77	0.92	0.99	0.93	0.53	0.61	0.69	TRUE	FALSE	FALSE	FALSE	FALSE	FALSE	FALSE	FALSE	TRUE	12.8483	13.126	13.1392	13.1631	0.824936	0.990866
YBR161W	WoW	WoW	WoW	WoW	0	1	0	0	WcW	WoW	FoW	3	3	0	0	FALSE	FALSE	TRUE	FALSE	TRUE	0.87	0.83	0.85	0.83	0.69	0.49	0.49	0.59	0.92	0.91	0.91	0.53	0.56	0.35	FALSE	FALSE	FALSE	FALSE	FALSE	FALSE	FALSE	FALSE	FALSE	12.0354	12.1113	12.0791	11.9231	0.948715	1.0226
YBR162C	WcW	WcW	WcW	WcW	0	1	0	0	WcW	WcW	WcW	0	1	0	0	FALSE	FALSE	FALSE	FALSE	TRUE	0.93	0.92	0.89	0.87	0.39	0.43	0.58	0.58	0.91	0.94	0.8	0.54	0.26	0.69	FALSE	FALSE	FALSE	FALSE	FALSE	FALSE	FALSE	FALSE	FALSE	13.7178	13.5274	13.5219	13.4962	1.14109	1.00382
YBR163W	WcW	WcW	WcW	WcW	0	1	0	0	FcW	WcW	WcW	2	2	0	0	FALSE	FALSE	TRUE	FALSE	TRUE	0.88	0.87	0.86	0.87	0.6	0.47	0.6	0.51	0.88	0.95	0.93	0.43	0.31	0.37	FALSE	FALSE	FALSE	FALSE	FALSE	FALSE	FALSE	FALSE	FALSE	11.5618	11.4326	11.4572	11.6076	1.09369	0.983067
YBR167C	WcW	FcW	WcW	WcW	2	2	0	1	WcW	WcW	WcW	0	1	0	0	TRUE	TRUE	FALSE	FALSE	FALSE	0.85	0.86	0.97	0.95	0.83	0.75	0.55	0.51	0.87	0.91	0.84	0.48	0.53	0.54	FALSE	FALSE	FALSE	FALSE	FALSE	FALSE	FALSE	FALSE	FALSE	11.4186	11.4152	11.4753	11.5705	1.00232	0.959243
YBR168W	WcW	WcW	WcW	WcW	0	1	0	1	WcW	WcW	WcF	2	2	0	0	FALSE	TRUE	TRUE	FALSE	FALSE	0.86	0.88	0.96	0.94	0.89	0.78	0.43	0.47	0.9	0.92	0.87	0.39	0.67	0.74	TRUE	FALSE	FALSE	FALSE	FALSE	FALSE	FALSE	FALSE	FALSE	11.6909	11.8504	11.9712	11.8278	0.895336	0.919629
YBR169C	FcW	M_W	FcW	M_W	4	2	0	0	M_W	FcW	M_W	2	2	0	0	TRUE	FALSE	TRUE	FALSE	FALSE	0.94	0.93	0.94	0.95	0.68	0.43	0.47	0.53	0.9	0.95	0.9	0.78	0.65	0.68	FALSE	FALSE	FALSE	FALSE	FALSE	FALSE	FALSE	FALSE	FALSE	12.3191	12.2402	12.4054	12.2177	1.0562	0.891798
YBR172C	WcW	WcW	WcW	WcW	0	1	0	0	WcW	WcW	WcW	0	1	0	0	FALSE	FALSE	FALSE	FALSE	TRUE	0.96	0.97	0.93	0.92	0.38	0.32	0.5	0.64	0.93	0.97	0.93	0.38	0.27	0.47	FALSE	FALSE	FALSE	FALSE	FALSE	FALSE	FALSE	FALSE	FALSE	12.1299	12.1093	12.1314	12.1558	1.0144	0.984734
YBR180W	WcW	WcW	WcW	WcW	0	1	0	0	WcW	WcW	WcW	0	1	2	0	FALSE	FALSE	FALSE	TRUE	TRUE	0.96	0.96	0.97	0.94	0.36	0.56	0.35	0.53	0.66	0.96	0.68	0.61	0.27	0.6	TRUE	TRUE	FALSE	FALSE	FALSE	FALSE	FALSE	FALSE	FALSE	10.7274	11.0703	11.0696	10.9099	0.788454	1.00049
YBR182C	WcW	WcF	WcW	WcW	2	2	0	0	WoW	WcW	WcF	3	3	0	0	TRUE	FALSE	TRUE	FALSE	FALSE	0.91	0.89	0.83	0.91	0.59	0.38	0.59	0.43	0.86	0.87	0.81	0.52	0.44	0.52	FALSE	FALSE	FALSE	FALSE	FALSE	FALSE	FALSE	FALSE	FALSE	11.9845	12.0353	12.1055	11.8898	0.965394	0.952502
YBR183W	M_W	M_W	FoW	M_W	2	2	0	0	M_W	M_W	M_W	0	1	0	0	TRUE	FALSE	FALSE	FALSE	FALSE	0.94	0.93	0.93	0.94	0.4	0.48	0.48	0.4	0.89	0.85	0.78	0.49	0.78	0.56	FALSE	FALSE	FALSE	FALSE	FALSE	FALSE	FALSE	FALSE	FALSE	11.7603	11.9135	11.8767	11.7266	0.899195	1.02584
YBR186W	WoW	FoW	FoW	WoW	2	2	0	0	FcW	WoW	FoW	3	3	0	0	TRUE	FALSE	TRUE	FALSE	FALSE	0.94	0.93	0.95	0.9	0.3	0.35	0.37	0.48	0.9	0.89	0.89	0.42	0.69	0.48	TRUE	TRUE	FALSE	FALSE	FALSE	FALSE	FALSE	FALSE	TRUE	10.6137	11.1429	11.2657	11.0489	0.692909	0.918384
YBR187W	WcW	WcW	WcW	WcW	0	1	0	0	WcW	WcW	WcW	0	1	0	0	FALSE	FALSE	FALSE	FALSE	TRUE	0.96	0.96	0.93	0.95	0.51	0.31	0.54	0.45	0.94	0.98	0.92	0.57	0.27	0.51	FALSE	FALSE	FALSE	FALSE	FALSE	FALSE	FALSE	FALSE	FALSE	12.7588	12.7781	12.7799	12.6034	0.986713	0.998709
YBR188C	WcW	WcW	WcW	WcW	0	1	0	0	WcW	WcW	NA	2	2	0	0	FALSE	FALSE	TRUE	FALSE	TRUE	0.97	0.95	0.87	0.92	0.44	0.61	0.68	0.59	0.87	0.96	0.86	0.46	0.43	0.47	TRUE	FALSE	FALSE	FALSE	FALSE	FALSE	FALSE	FALSE	FALSE	11.8491	12.1173	12.0327	12.0086	0.830351	1.0604
YBR192W	WcW	WcW	WcW	WcW	0	1	0	1	WcW	WcW	WcW	0	1	0	0	FALSE	TRUE	FALSE	FALSE	FALSE	0.97	0.96	0.85	0.9	0.41	0.7	0.92	0.57	0.88	0.98	0.85	0.58	0.48	0.5	FALSE	FALSE	FALSE	FALSE	FALSE	FALSE	FALSE	FALSE	FALSE	12.503	12.661	12.6274	12.6589	0.896246	1.02357
YBR193C	WoW	FoW	FcW	FcW	3	3	0	0	FcW	WoW	M_W	3	3	0	1	TRUE	FALSE	TRUE	TRUE	FALSE	0.97	0.97	0.89	0.88	0.51	0.32	0.6	0.55	0.92	0.96	0.9	0.54	0.8	0.77	FALSE	FALSE	FALSE	FALSE	FALSE	FALSE	FALSE	FALSE	FALSE	11.1243	11.3743	11.3749	11.3263	0.840908	0.999589
YBR195C	M_W	M_W	M_W	M_F	2	2	0	0	M_W	M_W	M_W	0	1	0	0	TRUE	FALSE	FALSE	FALSE	FALSE	0.97	0.96	0.92	0.92	0.42	0.32	0.49	0.56	0.93	0.97	0.93	0.45	0.45	0.49	FALSE	FALSE	FALSE	FALSE	FALSE	FALSE	FALSE	FALSE	FALSE	12.0867	12.328	12.298	12.1584	0.845989	1.02103
YBR196C	M_W	M_W	M_W	M_W	0	1	0	0	M_W	M_W	M_F	2	2	0	0	FALSE	FALSE	TRUE	FALSE	TRUE	0.88	0.89	0.84	0.92	0.57	0.49	0.54	0.42	0.9	0.9	0.87	0.4	0.45	0.46	FALSE	FALSE	FALSE	FALSE	FALSE	FALSE	FALSE	FALSE	FALSE	13.8566	13.7158	13.7993	13.7294	1.10247	0.943788
YBR198C	M_W	M_W	M_W	M_W	0	1	0	0	WcW	M_W	M_W	2	2	0	0	FALSE	FALSE	TRUE	FALSE	TRUE	0.97	0.97	0.94	0.97	0.52	0.41	0.55	0.44	0.91	0.95	0.93	0.6	0.57	0.43	FALSE	FALSE	FALSE	FALSE	FALSE	FALSE	FALSE	FALSE	FALSE	13.3379	13.2398	13.2378	13.2312	1.07039	1.00136
YBR199W	WcW	WcW	WcW	WcW	0	1	0	0	WcW	WcW	WcW	0	1	0	0	FALSE	FALSE	FALSE	FALSE	TRUE	0.97	0.97	0.92	0.94	0.54	0.42	0.7	0.71	0.87	0.92	0.91	0.65	0.55	0.45	FALSE	FALSE	FALSE	FALSE	FALSE	FALSE	FALSE	FALSE	FALSE	12.9515	12.839	12.924	12.8976	1.08107	0.942817
YBR200W	M_W	M_W	M_W	WcW	2	2	0	1	WcW	M_W	M_W	2	2	0	0	TRUE	TRUE	TRUE	FALSE	FALSE	0.93	0.94	0.85	0.81	0.51	0.25	0.48	0.84	0.92	0.9	0.81	0.57	0.54	0.55	FALSE	FALSE	FALSE	FALSE	FALSE	FALSE	FALSE	FALSE	FALSE	12.3985	12.4538	12.4684	12.5116	0.962428	0.989892
YBR203W	M_W	M_F	M_F	M_F	2	2	0	1	FcW	M_W	M_W	2	2	0	0	TRUE	TRUE	TRUE	FALSE	FALSE	0.9	0.93	0.82	0.87	0.62	0.31	0.6	0.9	0.93	0.92	0.9	0.42	0.37	0.59	FALSE	FALSE	FALSE	FALSE	FALSE	FALSE	FALSE	FALSE	FALSE	10.6346	10.707	10.6748	10.651	0.95102	1.02261
YBR204C	WoW	WoW	WoW	WoW	0	1	0	0	WoW	WoW	WoW	0	1	0	0	FALSE	FALSE	FALSE	FALSE	TRUE	0.97	0.98	0.96	0.95	0.49	0.39	0.28	0.39	0.93	0.94	0.91	0.71	0.46	0.66	FALSE	FALSE	FALSE	FALSE	FALSE	FALSE	FALSE	FALSE	FALSE	11.6463	11.506	11.5329	11.5224	1.10211	0.981546
YBR205W	WoW	WoW	WoW	WoW	0	1	0	0	WoW	WoW	WoW	0	1	0	0	FALSE	FALSE	FALSE	FALSE	TRUE	0.98	0.98	0.96	0.95	0.47	0.39	0.26	0.39	0.95	0.96	0.95	0.67	0.41	0.48	FALSE	FALSE	FALSE	FALSE	FALSE	FALSE	FALSE	FALSE	FALSE	12.6935	12.6263	12.7079	12.6069	1.04767	0.944997
YBR207W	WcW	WcW	WcW	WcW	0	1	0	1	M_W	WcW	WcW	2	2	0	1	FALSE	TRUE	TRUE	TRUE	FALSE	0.99	0.99	0.95	0.96	0.62	0.27	0.83	0.46	0.96	0.98	0.94	0.59	0.36	0.83	FALSE	FALSE	FALSE	FALSE	FALSE	FALSE	FALSE	FALSE	FALSE	13.6806	13.6667	13.6982	13.7634	1.00973	0.978391
YBR208C	WoW	WoW	WoW	FcF	2	2	0	0	WoF	WoW	WoW	2	2	0	0	TRUE	FALSE	TRUE	FALSE	FALSE	0.92	0.93	0.88	0.88	0.35	0.36	0.38	0.43	0.9	0.93	0.87	0.54	0.37	0.69	TRUE	FALSE	FALSE	TRUE	FALSE	FALSE	FALSE	FALSE	FALSE	12.2844	12.0523	11.9227	12.2951	1.17455	1.09405
YBR210W	WcW	WcW	WcW	WcW	0	1	0	0	WcW	WcW	WcW	0	1	0	0	FALSE	FALSE	FALSE	FALSE	TRUE	0.96	0.92	0.91	0.95	0.36	0.61	0.74	0.5	0.9	0.93	0.88	0.6	0.53	0.68	FALSE	FALSE	FALSE	FALSE	FALSE	FALSE	FALSE	FALSE	FALSE	11.9059	11.9023	11.9276	11.9479	1.00245	0.982626
YBR211C	WcW	WcW	WcW	WcW	0	1	0	0	WcW	WcW	WcW	0	1	0	0	FALSE	FALSE	FALSE	FALSE	TRUE	0.98	0.97	0.93	0.92	0.29	0.35	0.5	0.41	0.95	0.96	0.95	0.45	0.43	0.44	FALSE	FALSE	FALSE	FALSE	FALSE	FALSE	FALSE	FALSE	FALSE	10.6608	10.6873	10.8117	10.7116	0.9818	0.917391
YBR212W	WcW	WcW	WcW	FcW	2	2	0	0	FcW	WcW	FcW	2	2	0	0	TRUE	FALSE	TRUE	FALSE	FALSE	0.98	0.97	0.94	0.92	0.43	0.4	0.41	0.55	0.92	0.97	0.86	0.63	0.57	0.78	FALSE	FALSE	FALSE	FALSE	FALSE	FALSE	FALSE	FALSE	FALSE	13.0157	12.8997	12.8369	13.0444	1.08372	1.04451
YBR213W	WcW	WcW	WcW	WcW	0	1	0	0	WcW	WcW	FcW	2	2	0	1	FALSE	FALSE	TRUE	TRUE	TRUE	0.94	0.89	0.91	0.94	0.53	0.43	0.4	0.54	0.87	0.83	0.72	0.59	0.83	0.73	FALSE	FALSE	FALSE	FALSE	FALSE	FALSE	FALSE	FALSE	FALSE	10.8193	11.0647	11.0528	10.9862	0.843604	1.00827
YBR214W	WcW	FcW	WcW	FcW	4	2	0	0	NA	WcW	FcW	3	3	2	2	TRUE	FALSE	TRUE	TRUE	FALSE	0.92	0.85	0.91	0.9	0.68	0.68	0.65	0.57	0.64	0.87	0.58	0.89	0.78	1.02	TRUE	FALSE	FALSE	FALSE	FALSE	FALSE	FALSE	FALSE	FALSE	12.7184	12.614	12.5882	12.4218	1.07504	1.01809
YBR216C	WoW	WoW	WoW	WoW	0	1	0	0	WoW	WoW	WoW	0	1	0	0	FALSE	FALSE	FALSE	FALSE	TRUE	0.95	0.94	0.9	0.94	0.54	0.43	0.7	0.61	0.9	0.94	0.95	0.58	0.32	0.45	FALSE	FALSE	FALSE	FALSE	FALSE	FALSE	FALSE	FALSE	FALSE	11.3304	11.4367	11.5916	11.5609	0.928954	0.898199
YBR217W	WoW	WoW	WoW	WoW	0	1	0	0	WoW	WoW	WoW	0	1	0	0	FALSE	FALSE	FALSE	FALSE	TRUE	0.95	0.94	0.84	0.89	0.5	0.45	0.69	0.69	0.9	0.94	0.96	0.63	0.52	0.49	TRUE	FALSE	FALSE	FALSE	FALSE	FALSE	FALSE	FALSE	FALSE	11.4628	11.5194	11.7325	11.6017	0.961485	0.862713
YBR218C	FcW	FcF	WcW	FcW	3	3	0	0	WcW	FcW	FcF	3	3	0	2	TRUE	FALSE	TRUE	TRUE	FALSE	0.98	0.94	0.93	0.95	0.53	0.72	0.34	0.33	0.92	0.95	0.86	0.58	1.06	0.89	FALSE	FALSE	FALSE	FALSE	FALSE	FALSE	FALSE	FALSE	FALSE	13.4274	13.291	13.2307	13.2968	1.09911	1.04269
YBR221C	WcW	WcW	WcW	WcW	0	1	0	0	WcW	WcW	WcW	0	1	0	0	FALSE	FALSE	FALSE	FALSE	TRUE	0.93	0.96	0.95	0.92	0.43	0.38	0.49	0.44	0.94	0.97	0.88	0.49	0.36	0.61	FALSE	FALSE	FALSE	FALSE	FALSE	FALSE	FALSE	FALSE	FALSE	13.6824	13.5156	13.6576	13.6178	1.12249	0.90631
YBR222C	M_W	M_W	M_W	M_W	0	1	0	0	M_W	M_W	M_W	0	1	0	0	FALSE	FALSE	FALSE	FALSE	TRUE	0.98	0.95	0.92	0.95	0.47	0.35	0.44	0.43	0.88	0.95	0.91	0.64	0.39	0.67	FALSE	FALSE	FALSE	FALSE	FALSE	FALSE	FALSE	FALSE	FALSE	12.5165	12.3452	12.3425	12.3539	1.12612	1.00187
YBR223C	WoW	WoW	WoW	WoW	0	1	0	0	WoW	WoW	FoW	2	2	0	0	FALSE	FALSE	TRUE	FALSE	TRUE	0.98	0.97	0.95	0.97	0.46	0.32	0.56	0.69	0.92	0.94	0.92	0.64	0.71	0.5	TRUE	FALSE	FALSE	FALSE	TRUE	TRUE	FALSE	FALSE	FALSE	10.6476	10.306	10.2955	10.1013	1.26719	1.00728
YBR227C	WoW	WoW	WoW	WoW	0	1	0	0	WoW	WoW	WoW	0	1	0	0	FALSE	FALSE	FALSE	FALSE	TRUE	0.96	0.95	0.93	0.93	0.27	0.56	0.7	0.5	0.85	0.91	0.78	0.49	0.37	0.7	FALSE	FALSE	FALSE	FALSE	FALSE	FALSE	FALSE	FALSE	FALSE	12.6915	12.5586	12.6193	12.6538	1.0965	0.958737
YBR228W	WoW	WoW	WoW	WoW	0	1	0	0	WoW	WoW	WoW	0	1	0	1	FALSE	FALSE	FALSE	TRUE	TRUE	0.96	0.94	0.94	0.93	0.32	0.39	0.34	0.48	0.87	0.91	0.73	0.65	0.42	0.8	TRUE	FALSE	FALSE	FALSE	TRUE	TRUE	FALSE	FALSE	FALSE	11.8387	11.3987	11.3424	11.4352	1.35667	1.03979
YBR230C	M_W	M_W	M_W	M_W	0	1	0	0	M_W	M_W	M_W	0	1	0	0	FALSE	FALSE	FALSE	FALSE	TRUE	0.93	0.83	0.92	0.81	0.45	0.7	0.47	0.53	0.75	0.87	0.81	0.57	0.5	0.56	TRUE	FALSE	FALSE	FALSE	FALSE	FALSE	FALSE	FALSE	TRUE	12.4823	12.6189	12.7409	12.8432	0.909638	0.918931
YBR231C	WoW	WoW	WoW	WoW	0	1	0	0	FoW	WoW	WoW	2	2	0	0	FALSE	FALSE	TRUE	FALSE	TRUE	0.91	0.88	0.9	0.92	0.5	0.56	0.48	0.57	0.73	0.92	0.9	0.79	0.58	0.75	FALSE	FALSE	FALSE	FALSE	FALSE	FALSE	FALSE	FALSE	FALSE	12.5126	12.5345	12.6213	12.7427	0.98492	0.941618
YBR233W	WcW	WcW	WcW	WcW	0	1	0	0	FcW	WcW	WcW	2	2	1	1	FALSE	FALSE	TRUE	TRUE	TRUE	0.96	0.9	0.95	0.94	0.63	0.53	0.46	0.43	0.69	0.92	0.74	0.78	0.66	1.01	TRUE	FALSE	FALSE	FALSE	FALSE	FALSE	FALSE	FALSE	TRUE	11.6137	11.8525	11.9376	11.9279	0.84741	0.942724
YBR239C	WcW	WcW	WcW	WcW	0	1	0	0	WcF	WcW	WcW	2	2	0	2	FALSE	FALSE	TRUE	TRUE	TRUE	0.94	0.96	0.96	0.97	0.45	0.43	0.4	0.53	0.88	0.83	0.83	0.54	0.88	0.9	FALSE	FALSE	FALSE	FALSE	FALSE	FALSE	FALSE	FALSE	FALSE	10.2479	10.2212	10.2232	10.1937	1.01872	0.998614
YBR240C	WcW	WcW	WcW	WcW	0	1	0	0	WcW	WcW	WcW	0	1	0	0	FALSE	FALSE	FALSE	FALSE	TRUE	0.97	0.92	0.85	0.84	0.47	0.63	0.5	0.69	0.9	0.98	0.9	0.56	0.39	0.61	TRUE	TRUE	FALSE	FALSE	FALSE	FALSE	FALSE	FALSE	FALSE	11.4571	11.7876	11.8425	11.6746	0.795285	0.962631
YBR243C	FoW	WoW	WoW	FoW	2	2	0	0	WoW	FoW	FoW	2	2	0	0	TRUE	FALSE	TRUE	FALSE	FALSE	0.96	0.98	0.98	0.98	0.49	0.4	0.47	0.33	0.93	0.98	0.93	0.53	0.57	0.65	TRUE	FALSE	FALSE	FALSE	FALSE	FALSE	FALSE	FALSE	FALSE	13.3486	13.6457	13.7291	13.5968	0.813905	0.943844
YBR244W	WoW	WcF	WcF	WcF	2	2	0	0	WcW	WoW	WcF	3	3	0	0	TRUE	FALSE	TRUE	FALSE	FALSE	0.9	0.92	0.76	0.71	0.55	0.47	0.66	0.7	0.76	0.88	0.72	0.51	0.5	0.53	FALSE	FALSE	FALSE	FALSE	FALSE	FALSE	FALSE	FALSE	FALSE	12.4434	12.3884	12.4844	12.4053	1.03885	0.935644
YBR245C	WoW	WoF	WoW	WoF	4	2	0	0	WoF	WoW	WoW	2	2	0	1	TRUE	FALSE	TRUE	TRUE	FALSE	0.94	0.93	0.79	0.87	0.59	0.45	0.7	0.61	0.89	0.95	0.85	0.8	0.41	0.71	FALSE	FALSE	FALSE	FALSE	FALSE	FALSE	FALSE	FALSE	FALSE	12.3525	12.4404	12.3387	12.4259	0.940894	1.07304
YBR246W	WoW	FoW	WoW	FoW	4	2	0	0	FoW	WoW	WoW	2	2	0	1	TRUE	FALSE	TRUE	TRUE	FALSE	0.94	0.92	0.79	0.87	0.58	0.45	0.7	0.61	0.88	0.95	0.84	0.8	0.46	0.72	FALSE	FALSE	FALSE	FALSE	FALSE	FALSE	FALSE	FALSE	FALSE	12.4302	12.4199	12.3865	12.4444	1.00717	1.02337
YBR247C	WoF	WoF	WoF	WoF	0	1	0	1	WoW	WoF	WoF	2	2	0	0	FALSE	TRUE	TRUE	FALSE	FALSE	0.9	0.85	0.92	0.94	0.58	0.85	0.65	0.39	0.88	0.81	0.87	0.56	0.65	0.63	FALSE	FALSE	FALSE	FALSE	FALSE	FALSE	FALSE	FALSE	FALSE	12.4705	12.2925	12.3959	12.4247	1.13133	0.930789
YBR248C	FcW	WcW	WcW	WcW	2	2	0	0	FcW	FcW	FcW	0	1	0	0	TRUE	FALSE	FALSE	FALSE	FALSE	0.95	0.94	0.93	0.97	0.34	0.35	0.42	0.38	0.88	0.97	0.9	0.54	0.43	0.6	FALSE	FALSE	FALSE	FALSE	FALSE	FALSE	FALSE	FALSE	FALSE	13.2141	13.1545	13.2027	13.2115	1.04213	0.96716
YBR249C	FcW	FcW	WcW	FcW	2	2	0	0	WcW	FcW	FcW	2	2	0	0	TRUE	FALSE	TRUE	FALSE	FALSE	0.97	0.96	0.94	0.93	0.48	0.39	0.44	0.42	0.93	0.93	0.88	0.44	0.52	0.7	FALSE	FALSE	FALSE	FALSE	FALSE	FALSE	FALSE	FALSE	FALSE	12.9457	12.9787	13.0997	12.9648	0.977371	0.919561
YBR250W	WcF	WcW	WcF	WcW	4	2	0	0	WcW	WcF	WcF	2	2	0	0	TRUE	FALSE	TRUE	FALSE	FALSE	0.87	0.84	0.78	0.84	0.58	0.49	0.57	0.59	0.77	0.83	0.88	0.55	0.7	0.54	TRUE	TRUE	FALSE	FALSE	FALSE	FALSE	FALSE	FALSE	TRUE	8.76671	9.24054	9.37717	9.23995	0.720049	0.909641
YBR252W	WoW	WoW	WoW	WoW	0	1	0	0	WoW	WoW	FoW	2	2	0	1	FALSE	FALSE	TRUE	TRUE	TRUE	0.98	0.98	0.97	0.97	0.44	0.5	0.44	0.42	0.86	0.96	0.89	0.84	0.52	0.75	FALSE	FALSE	FALSE	FALSE	FALSE	FALSE	FALSE	FALSE	FALSE	11.6036	11.8316	11.7012	11.5973	0.853804	1.09458
YBR253W	WoW	WoW	WoW	WoW	0	1	0	0	WoW	WoW	WoW	0	1	0	0	FALSE	FALSE	FALSE	FALSE	TRUE	0.94	0.95	0.95	0.93	0.41	0.36	0.77	0.64	0.95	0.93	0.94	0.6	0.41	0.43	FALSE	FALSE	FALSE	FALSE	FALSE	FALSE	FALSE	FALSE	FALSE	12.2249	12.3375	12.3138	12.2896	0.924893	1.01658
YBR256C	WoW	FoW	WoW	FoW	4	2	0	0	WoW	WoW	WoW	0	1	0	0	TRUE	FALSE	FALSE	FALSE	FALSE	0.97	0.9	0.89	0.95	0.49	0.58	0.61	0.56	0.97	0.97	0.98	0.4	0.33	0.45	FALSE	FALSE	FALSE	FALSE	FALSE	FALSE	FALSE	FALSE	FALSE	12.3919	12.2378	12.1935	12.303	1.11274	1.03118
YBR257W	WoW	WoW	WoW	WoW	0	1	0	0	WoW	WoW	WoW	0	1	0	0	FALSE	FALSE	FALSE	FALSE	TRUE	0.94	0.94	0.89	0.94	0.38	0.34	0.55	0.66	0.92	0.87	0.85	0.67	0.7	0.54	FALSE	FALSE	FALSE	FALSE	FALSE	FALSE	FALSE	FALSE	FALSE	10.5949	10.582	10.5648	10.6688	1.00904	1.012
YBR258C	WoW	WoW	WoW	WoW	0	1	0	0	WoW	WoW	WoW	0	1	0	0	FALSE	FALSE	FALSE	FALSE	TRUE	0.9	0.93	0.87	0.91	0.67	0.63	0.65	0.53	0.9	0.86	0.83	0.52	0.58	0.57	FALSE	FALSE	FALSE	FALSE	FALSE	FALSE	FALSE	FALSE	FALSE	11.7337	11.6832	11.7345	11.6682	1.03558	0.965101
YBR260C	WoW	WoW	WoW	WoW	0	1	0	0	WoW	WoW	WoW	0	1	0	0	FALSE	FALSE	FALSE	FALSE	TRUE	0.98	0.97	0.93	0.93	0.32	0.4	0.45	0.43	0.77	0.96	0.84	0.76	0.36	0.77	FALSE	FALSE	FALSE	FALSE	FALSE	FALSE	FALSE	FALSE	FALSE	12.1627	11.9901	12.0246	11.9538	1.12712	0.976398
YBR261C	WcW	WcW	WcW	WcW	0	1	0	0	WoW	WcW	WcW	2	2	0	0	FALSE	FALSE	TRUE	FALSE	TRUE	0.97	0.96	0.96	0.96	0.44	0.5	0.35	0.41	0.93	0.96	0.92	0.54	0.46	0.73	FALSE	FALSE	FALSE	FALSE	FALSE	FALSE	FALSE	FALSE	FALSE	13.5045	13.5469	13.5873	13.5644	0.971037	0.972387
YBR262C	WoW	WoW	WoW	WoW	0	1	0	0	WoW	WoW	WoW	0	1	0	0	FALSE	FALSE	FALSE	FALSE	TRUE	0.98	0.93	0.94	0.96	0.29	0.67	0.57	0.44	0.96	0.97	0.92	0.43	0.54	0.56	FALSE	FALSE	FALSE	FALSE	FALSE	FALSE	FALSE	FALSE	FALSE	12.0775	12.0226	12.0313	12.0795	1.03877	0.994033
YBR263W	WoW	WoW	WoW	WoW	0	1	0	0	WoW	WoW	WoW	0	1	0	0	FALSE	FALSE	FALSE	FALSE	TRUE	0.98	0.94	0.91	0.94	0.31	0.72	0.58	0.41	0.96	0.97	0.94	0.39	0.58	0.56	FALSE	FALSE	FALSE	FALSE	FALSE	FALSE	FALSE	FALSE	FALSE	13.03	12.9866	13.0283	13.0456	1.03055	0.971492
YBR264C	WoW	WoW	WoW	WoW	0	1	0	0	WoW	WoW	WoW	0	1	0	2	FALSE	FALSE	FALSE	TRUE	TRUE	0.98	0.97	0.87	0.87	0.64	0.35	0.51	0.62	0.84	0.98	0.8	0.99	0.4	1.27	FALSE	FALSE	FALSE	FALSE	FALSE	FALSE	FALSE	FALSE	FALSE	12.7906	12.7538	12.7484	12.6666	1.02585	1.00373
YBR265W	WoW	WoW	WoW	WoW	0	1	0	0	WoW	WoW	WoW	0	1	0	0	FALSE	FALSE	FALSE	FALSE	TRUE	0.98	0.97	0.91	0.91	0.57	0.35	0.55	0.63	0.9	0.99	0.87	0.54	0.38	0.66	FALSE	FALSE	FALSE	FALSE	FALSE	FALSE	FALSE	FALSE	FALSE	13.2001	13.1779	13.2627	13.1879	1.0155	0.942899
YBR267W	WoW	WoW	WoW	WoW	0	1	0	0	WoW	WoW	WoW	0	1	0	0	FALSE	FALSE	FALSE	FALSE	TRUE	0.95	0.96	0.94	0.93	0.46	0.46	0.36	0.5	0.93	0.91	0.93	0.4	0.64	0.55	FALSE	FALSE	FALSE	FALSE	FALSE	FALSE	FALSE	FALSE	FALSE	13.5166	13.4973	13.5441	13.6503	1.01351	0.968081
YBR268W	WoW	WoW	WoW	WoW	0	1	0	0	WoW	WoW	WoW	0	1	0	0	FALSE	FALSE	FALSE	FALSE	TRUE	0.97	0.98	0.96	0.96	0.45	0.6	0.47	0.48	0.91	0.91	0.9	0.55	0.64	0.62	FALSE	FALSE	FALSE	FALSE	FALSE	FALSE	FALSE	FALSE	FALSE	12.6011	12.7201	12.575	12.6893	0.920841	1.10578
YBR269C	WoW	WoW	WoW	WoW	0	1	0	0	WoW	WoW	WoW	0	1	0	0	FALSE	FALSE	FALSE	FALSE	TRUE	0.98	0.95	0.92	0.9	0.38	0.43	0.63	0.52	0.92	0.92	0.86	0.54	0.51	0.6	FALSE	FALSE	FALSE	FALSE	FALSE	FALSE	FALSE	FALSE	FALSE	11.7585	11.8116	11.7924	11.7322	0.96388	1.01344
YBR270C	WoW	WoW	WoW	WoW	0	1	0	0	WoW	WoW	WoW	0	1	0	0	FALSE	FALSE	FALSE	FALSE	TRUE	0.96	0.97	0.99	0.99	0.49	0.3	0.37	0.44	0.92	0.96	0.93	0.5	0.45	0.5	FALSE	FALSE	FALSE	FALSE	FALSE	FALSE	FALSE	FALSE	FALSE	10.7472	10.9686	10.9535	10.916	0.857738	1.01056
YBR272C	M_W	M_W	M_W	FoW	2	2	0	1	M_W	M_W	M_W	0	1	0	0	TRUE	TRUE	FALSE	FALSE	FALSE	0.93	0.93	0.8	0.75	0.39	0.48	0.79	0.93	0.91	0.93	0.94	0.52	0.47	0.55	FALSE	FALSE	FALSE	FALSE	FALSE	FALSE	FALSE	FALSE	FALSE	11.2143	11.1591	11.2131	11.1623	1.03901	0.963246
YBR273C	WoW	WoW	WoW	WoW	0	1	0	0	WoW	WoW	WoW	0	1	0	0	FALSE	FALSE	FALSE	FALSE	TRUE	0.93	0.95	0.91	0.89	0.51	0.46	0.44	0.71	0.91	0.8	0.85	0.59	0.62	0.63	FALSE	FALSE	FALSE	FALSE	FALSE	FALSE	FALSE	FALSE	FALSE	13.6045	13.5763	13.6081	13.6616	1.01969	0.978212
YBR274W	WoW	WoW	WoW	WoW	0	1	0	0	WoW	WoW	WoW	0	1	0	0	FALSE	FALSE	FALSE	FALSE	TRUE	0.96	0.96	0.91	0.89	0.53	0.49	0.49	0.66	0.94	0.85	0.81	0.52	0.63	0.6	FALSE	FALSE	FALSE	FALSE	FALSE	FALSE	FALSE	FALSE	FALSE	11.1274	11.0334	11.2618	11.0586	1.06736	0.853546
YBR275C	WcW	FoW	FcW	FcW	3	3	0	0	FcW	WcW	FcW	2	2	0	0	TRUE	FALSE	TRUE	FALSE	FALSE	0.96	0.97	0.91	0.9	0.56	0.51	0.47	0.61	0.88	0.91	0.92	0.64	0.75	0.76	FALSE	FALSE	FALSE	FALSE	FALSE	FALSE	FALSE	FALSE	FALSE	12.3611	12.6125	12.548	12.4501	0.840082	1.04574
YBR276C	WcW	WcW	WcW	WcW	0	1	0	0	WcW	WcW	WcW	0	1	0	0	FALSE	FALSE	FALSE	FALSE	TRUE	0.9	0.9	0.88	0.85	0.71	0.4	0.52	0.59	0.87	0.9	0.83	0.55	0.43	0.7	TRUE	FALSE	FALSE	FALSE	FALSE	FALSE	FALSE	FALSE	FALSE	12.7426	12.6377	12.3976	12.5133	1.07547	1.18105
YBR278W	WoF	WoW	WoW	WoW	2	2	0	0	WoW	WoF	WoW	2	2	0	0	TRUE	FALSE	TRUE	FALSE	FALSE	0.88	0.9	0.89	0.88	0.71	0.39	0.52	0.6	0.91	0.87	0.88	0.51	0.43	0.47	TRUE	TRUE	FALSE	FALSE	FALSE	FALSE	FALSE	FALSE	TRUE	11.753	12.0942	12.1637	12.0946	0.789348	0.952997
YBR280C	FoW	M_W	FoW	FoW	2	2	0	0	FoW	FoW	FoW	0	1	0	0	TRUE	FALSE	FALSE	FALSE	FALSE	0.91	0.84	0.77	0.9	0.75	0.77	0.53	0.74	0.8	0.95	0.72	0.47	0.51	0.55	FALSE	FALSE	FALSE	FALSE	FALSE	FALSE	FALSE	FALSE	FALSE	11.9685	11.9462	11.9892	11.9163	1.01561	0.970637
YBR281C	WoW	WoW	WoW	FoW	2	2	0	0	WoW	WoW	WoW	0	1	0	0	TRUE	FALSE	FALSE	FALSE	FALSE	0.96	0.95	0.9	0.9	0.3	0.44	0.53	0.53	0.92	0.93	0.91	0.56	0.38	0.58	FALSE	FALSE	FALSE	FALSE	FALSE	FALSE	FALSE	FALSE	FALSE	12.293	12.2948	12.3772	12.3005	0.998788	0.944463
YBR283C	WcW	FcW	WcW	FcW	4	2	0	0	FcW	WcW	FcW	2	2	0	0	TRUE	FALSE	TRUE	FALSE	FALSE	0.87	0.85	0.9	0.88	0.69	0.63	0.61	0.42	0.9	0.94	0.9	0.42	0.61	0.62	FALSE	FALSE	FALSE	FALSE	FALSE	FALSE	FALSE	FALSE	FALSE	13.6273	13.5619	13.475	13.5601	1.0464	1.0621
YBR288C	WoW	WoW	WoW	WoW	0	1	0	0	WoF	WoW	WoW	2	2	0	1	FALSE	FALSE	TRUE	TRUE	TRUE	0.9	0.87	0.94	0.96	0.55	0.62	0.31	0.31	0.88	0.84	0.76	0.81	0.74	0.76	FALSE	FALSE	FALSE	FALSE	FALSE	FALSE	FALSE	FALSE	FALSE	11.173	11.0875	11.2521	11.124	1.06106	0.892175
YBR289W	WoW	WoW	WoW	WoW	0	1	0	0	FoW	WoW	WoW	2	2	0	1	FALSE	FALSE	TRUE	TRUE	TRUE	0.94	0.89	0.93	0.94	0.53	0.6	0.39	0.33	0.92	0.92	0.85	0.8	0.74	0.73	FALSE	FALSE	FALSE	FALSE	FALSE	FALSE	FALSE	FALSE	FALSE	13.5407	13.6521	13.7048	13.6	0.925686	0.964167
YBR293W	WoW	WoW	WoW	WoW	0	1	0	0	WoW	WoW	WoW	0	1	0	2	FALSE	FALSE	FALSE	TRUE	TRUE	0.93	0.93	0.91	0.87	0.57	0.51	0.48	0.5	0.88	0.92	0.87	0.49	0.87	0.9	FALSE	FALSE	FALSE	FALSE	FALSE	FALSE	FALSE	FALSE	FALSE	12.5473	12.4097	12.3588	12.4265	1.1001	1.03592
YBR294W	FcW	FcW	FcW	WoW	2	2	0	0	WoW	FcW	FcW	2	2	0	0	TRUE	FALSE	TRUE	FALSE	FALSE	0.92	0.94	0.88	0.88	0.36	0.41	0.56	0.39	0.93	0.94	0.85	0.28	0.34	0.39	TRUE	FALSE	FALSE	TRUE	FALSE	FALSE	FALSE	FALSE	FALSE	11.7258	11.5804	11.513	11.9114	1.10607	1.04782
YBR295W	WoW	WoW	WoW	WoW	0	1	0	0	WoW	WoW	WoW	0	1	0	0	FALSE	FALSE	FALSE	FALSE	TRUE	0.98	0.97	0.77	0.86	0.51	0.44	0.64	0.62	0.91	0.96	0.91	0.48	0.46	0.48	TRUE	FALSE	FALSE	FALSE	FALSE	FALSE	FALSE	FALSE	FALSE	12.6235	12.4102	12.3487	12.5043	1.15939	1.04352
YBR297W	M_W	M_W	WcW	M_W	2	2	0	0	FcW	M_W	M_F	3	3	0	0	TRUE	FALSE	TRUE	FALSE	FALSE	0.84	0.94	0.87	0.89	0.56	0.31	0.54	0.5	0.74	0.77	0.96	0.59	0.58	0.33	TRUE	FALSE	FALSE	FALSE	FALSE	FALSE	FALSE	FALSE	FALSE	12.1759	12.1302	12.1949	12.4023	1.03222	0.956161
YBR298C	WcW	FcW	WcW	WcW	2	2	0	0	WcW	WcW	FcW	2	2	0	0	TRUE	FALSE	TRUE	FALSE	FALSE	0.94	0.96	0.92	0.88	0.38	0.37	0.39	0.42	0.81	0.89	0.91	0.61	0.64	0.62	TRUE	FALSE	FALSE	FALSE	FALSE	TRUE	FALSE	FALSE	FALSE	11.9144	11.642	11.6079	11.7649	1.20784	1.02394
YCL064C	M_W	M_F	M_W	M_F	4	2	0	0	NA	M_W	M_F	3	3	0	0	TRUE	FALSE	TRUE	FALSE	FALSE	0.91	0.77	0.89	0.9	0.31	0.43	0.41	0.4	0.73	0.85	0.76	0.6	0.56	0.69	FALSE	FALSE	FALSE	FALSE	FALSE	FALSE	FALSE	FALSE	FALSE	13.6269	13.5936	13.7029	13.6705	1.02335	0.927052
YCL061C	FoW	FcW	WoW	FoW	3	3	0	0	FoW	FoW	FcW	2	2	0	0	TRUE	FALSE	TRUE	FALSE	FALSE	0.95	0.96	0.93	0.91	0.52	0.44	0.46	0.52	0.87	0.95	0.84	0.61	0.49	0.56	TRUE	TRUE	FALSE	FALSE	FALSE	FALSE	FALSE	FALSE	TRUE	11.8146	12.1667	12.0095	12.1253	0.78345	1.11512
YCL059C	WoW	WoW	WoW	WoW	0	1	0	0	WoW	WoW	WoW	0	1	0	0	FALSE	FALSE	FALSE	FALSE	TRUE	0.96	0.97	0.94	0.95	0.48	0.39	0.54	0.41	0.92	0.91	0.91	0.45	0.43	0.46	FALSE	FALSE	FALSE	FALSE	FALSE	FALSE	FALSE	FALSE	FALSE	12.0759	11.9515	12.0112	12.0184	1.09005	0.95946
YCL058C	WcW	WoF	WcW	WoF	4	2	0	0	WoF	WcW	WoF	2	2	0	0	TRUE	FALSE	TRUE	FALSE	FALSE	0.96	0.95	0.86	0.9	0.48	0.45	0.47	0.47	0.92	0.85	0.94	0.45	0.7	0.43	FALSE	FALSE	FALSE	FALSE	FALSE	FALSE	FALSE	FALSE	FALSE	13.2228	13.1267	13.2661	13.2923	1.06885	0.907932
YCL057C-A	FoW	WoW	WoW	FoW	2	2	0	0	WoW	FoW	WoW	2	2	0	0	TRUE	FALSE	TRUE	FALSE	FALSE	0.97	0.93	0.83	0.88	0.49	0.46	0.46	0.49	0.94	0.87	0.91	0.45	0.51	0.43	FALSE	FALSE	FALSE	FALSE	FALSE	FALSE	FALSE	FALSE	FALSE	12.277	12.5001	12.4527	12.4243	0.85673	1.03336
YCL056C	WcF	WoW	WoW	WoW	2	2	2	2	WoF	WcF	WcW	3	3	2	2	TRUE	TRUE	TRUE	TRUE	FALSE	0.57	0.97	0.9	0.59	0.94	0.33	0.43	0.88	0.51	0.92	0.53	0.93	0.68	1.13	FALSE	FALSE	FALSE	FALSE	FALSE	FALSE	FALSE	FALSE	FALSE	12.9	12.8495	12.7142	12.686	1.03562	1.09832
YCL055W	M_W	WcW	WcW	WcW	2	2	2	2	WoW	M_W	M_W	2	2	1	2	TRUE	TRUE	TRUE	TRUE	FALSE	0.68	0.92	0.89	0.64	1.38	0.48	0.47	1.21	0.79	0.91	0.68	1.26	0.27	1.42	TRUE	FALSE	FALSE	FALSE	TRUE	TRUE	FALSE	FALSE	FALSE	13.2259	12.1784	12.1611	12.0784	2.0669	1.01205
YCL052C	WoW	WoW	WoW	WoW	0	1	0	1	WoW	WoW	WoW	0	1	0	0	FALSE	TRUE	FALSE	FALSE	FALSE	0.97	0.94	0.88	0.93	0.52	0.52	0.86	0.62	0.84	0.95	0.85	0.7	0.37	0.54	FALSE	FALSE	FALSE	FALSE	FALSE	FALSE	FALSE	FALSE	FALSE	12.2981	12.1646	12.1829	12.1187	1.09689	0.987403
YCL051W	WcW	WcW	WcW	WcW	0	1	0	1	FcW	WcW	FcW	2	2	0	0	FALSE	TRUE	TRUE	FALSE	FALSE	0.97	0.95	0.84	0.93	0.57	0.53	0.8	0.59	0.87	0.95	0.82	0.51	0.46	0.66	FALSE	FALSE	FALSE	FALSE	FALSE	FALSE	FALSE	FALSE	FALSE	11.3395	11.3541	11.2496	11.1557	0.989918	1.07508
YCL050C	WcW	M_W	WcW	M_W	4	2	0	0	FcW	WcW	NA	3	3	0	0	TRUE	FALSE	TRUE	FALSE	FALSE	0.98	0.99	0.93	0.98	0.34	0.32	0.58	0.45	0.96	0.89	0.92	0.49	0.77	0.77	FALSE	FALSE	FALSE	FALSE	FALSE	FALSE	FALSE	FALSE	FALSE	12.3654	12.3512	12.5799	12.3263	1.0099	0.853446
YCL047C	FoW	FoW	WoW	WoW	2	2	0	0	FoW	FoW	FoW	0	1	0	0	TRUE	FALSE	FALSE	FALSE	FALSE	0.83	0.94	0.87	0.88	0.37	0.65	0.72	0.34	0.8	0.91	0.89	0.63	0.3	0.41	TRUE	TRUE	FALSE	FALSE	FALSE	FALSE	FALSE	FALSE	TRUE	10.6101	11.0803	10.9833	10.8794	0.721889	1.0695
YCL044C	WcW	WcW	WcW	WcW	0	1	0	0	WcW	WcW	WcW	0	1	0	0	FALSE	FALSE	FALSE	FALSE	TRUE	0.9	0.94	0.9	0.92	0.55	0.39	0.46	0.45	0.84	0.85	0.92	0.65	0.55	0.6	FALSE	FALSE	FALSE	FALSE	FALSE	FALSE	FALSE	FALSE	FALSE	12.4435	12.499	12.5867	12.5642	0.96228	0.941032
YCL040W	WcW	WcW	WcW	WcW	0	1	0	0	FcF	WcW	WcW	2	2	2	3	FALSE	FALSE	TRUE	TRUE	TRUE	0.96	0.96	0.86	0.88	0.3	0.48	0.61	0.76	0.27	0.78	0.57	1.14	1.04	1.01	FALSE	FALSE	FALSE	FALSE	FALSE	FALSE	FALSE	FALSE	FALSE	13.1672	13.2657	13.0343	13.2141	0.93402	1.17395
YCL038C	WcW	WcW	WcW	WcW	0	1	0	0	WcW	WcW	WcW	0	1	0	1	FALSE	FALSE	FALSE	TRUE	TRUE	0.93	0.93	0.92	0.97	0.39	0.46	0.43	0.51	0.74	0.92	0.76	0.75	0.47	1	FALSE	FALSE	FALSE	FALSE	FALSE	FALSE	FALSE	FALSE	FALSE	12.0775	12.0898	12.0341	12.0148	0.991461	1.03938
YCL037C	WcW	WcW	WcW	M_W	2	2	0	0	WcW	WcW	WcW	0	1	0	0	TRUE	FALSE	FALSE	FALSE	FALSE	0.97	0.97	0.84	0.82	0.42	0.38	0.55	0.6	0.86	0.95	0.85	0.57	0.56	0.77	FALSE	FALSE	FALSE	FALSE	FALSE	FALSE	FALSE	FALSE	FALSE	13.3029	13.1979	13.2206	13.127	1.07554	0.984387
YCL035C	WoW	WcW	WcW	WoF	3	3	0	0	WoF	WoW	WoW	2	2	0	0	TRUE	FALSE	TRUE	FALSE	FALSE	0.97	0.98	0.78	0.91	0.38	0.3	0.59	0.5	0.92	0.97	0.86	0.65	0.3	0.78	FALSE	FALSE	FALSE	FALSE	FALSE	FALSE	FALSE	FALSE	FALSE	11.9437	12.0876	12.0696	12.01	0.905073	1.01258
YCL034W	WoW	WoW	WoW	WoW	0	1	0	0	WoW	WoW	WoW	0	1	0	0	FALSE	FALSE	FALSE	FALSE	TRUE	0.97	0.98	0.92	0.96	0.48	0.45	0.62	0.35	0.97	0.95	0.95	0.49	0.43	0.63	FALSE	FALSE	FALSE	FALSE	FALSE	FALSE	FALSE	FALSE	FALSE	12.2535	12.4923	12.4488	12.2885	0.847453	1.0306
YCL033C	WoW	WoW	WoW	WoW	0	1	0	0	WoW	WoW	WoW	0	1	0	0	FALSE	FALSE	FALSE	FALSE	TRUE	0.94	0.97	0.85	0.83	0.62	0.49	0.59	0.59	0.91	0.91	0.88	0.5	0.57	0.76	TRUE	TRUE	FALSE	FALSE	FALSE	FALSE	FALSE	FALSE	FALSE	11.5828	11.9672	11.9495	11.7508	0.766094	1.01238
YCL032W	WoW	WoW	WoW	WoW	0	1	0	0	WoW	WoW	WoW	0	1	0	0	FALSE	FALSE	FALSE	FALSE	TRUE	0.96	0.99	0.88	0.88	0.43	0.36	0.56	0.58	0.91	0.9	0.81	0.49	0.53	0.75	FALSE	FALSE	FALSE	FALSE	FALSE	FALSE	FALSE	FALSE	FALSE	13.178	13.3198	13.2967	13.2293	0.906397	1.01614
YCL031C	WoW	WoW	WoW	WoW	0	1	0	0	WoW	WoW	WoW	0	1	0	0	FALSE	FALSE	FALSE	FALSE	TRUE	0.98	0.97	0.99	0.99	0.35	0.4	0.35	0.33	0.96	0.95	0.94	0.5	0.59	0.39	FALSE	FALSE	FALSE	FALSE	FALSE	FALSE	FALSE	FALSE	FALSE	13.0243	12.9428	12.8572	13.015	1.05813	1.06108
YCL030C	FcW	FcW	FcW	FcW	0	1	0	0	NA	FcW	M_W	3	3	0	0	FALSE	FALSE	TRUE	FALSE	TRUE	0.94	0.96	0.96	0.97	0.69	0.46	0.32	0.58	0.92	0.96	0.92	0.52	0.65	0.52	FALSE	FALSE	FALSE	FALSE	FALSE	FALSE	FALSE	FALSE	FALSE	13.4296	13.3754	13.4379	13.358	1.03827	0.957587
YCL029C	WoW	WcW	WcW	WoW	2	2	0	0	WcW	WoW	WoW	2	2	0	0	TRUE	FALSE	TRUE	FALSE	FALSE	0.96	0.98	0.93	0.96	0.52	0.41	0.51	0.61	0.9	0.93	0.91	0.56	0.47	0.44	FALSE	FALSE	FALSE	FALSE	FALSE	FALSE	FALSE	FALSE	FALSE	11.9394	12.0411	11.9335	11.8869	0.931947	1.07742
YCL028W	WoW	WoW	WoW	WoW	0	1	0	0	WoW	WoW	WoW	0	1	0	0	FALSE	FALSE	FALSE	FALSE	TRUE	0.97	0.98	0.97	0.98	0.48	0.33	0.47	0.39	0.92	0.97	0.92	0.41	0.29	0.52	FALSE	FALSE	FALSE	FALSE	FALSE	FALSE	FALSE	FALSE	FALSE	12.8462	12.9236	12.9289	12.9149	0.947788	0.996329
YCL027W	M_F	WcW	WcW	WcW	2	2	2	2	WcW	M_F	M_F	2	2	2	2	TRUE	TRUE	TRUE	TRUE	FALSE	0.26	0.97	0.96	0.26	1.43	0.46	0.6	1.46	0.12	0.89	0.04	1.19	0.35	1.28	TRUE	FALSE	FALSE	FALSE	TRUE	TRUE	FALSE	FALSE	FALSE	13.4339	12.9059	12.7806	12.6385	1.4419	1.09077
YCL026C-B	FcW	WcW	WcW	WcW	2	2	0	0	WcW	FcW	FcW	2	2	0	1	TRUE	FALSE	TRUE	TRUE	FALSE	0.91	0.96	0.96	0.89	0.55	0.52	0.35	0.49	0.87	0.9	0.83	0.62	0.72	0.86	FALSE	FALSE	FALSE	FALSE	FALSE	FALSE	FALSE	FALSE	FALSE	12.4988	12.7046	12.6552	12.5893	0.867041	1.03485
YCL026C-A	WcW	WcW	WcW	WcW	0	1	0	0	WcW	WcW	WcW	0	1	0	0	FALSE	FALSE	FALSE	FALSE	TRUE	0.9	0.97	0.9	0.79	0.59	0.47	0.6	0.71	0.93	0.93	0.87	0.4	0.52	0.6	TRUE	TRUE	FALSE	FALSE	FALSE	FALSE	FALSE	FALSE	TRUE	10.8923	11.7029	11.6142	11.3791	0.570165	1.06341
YCL024W	WcW	WcW	WcW	WcW	0	1	0	0	M_W	WcW	M_W	2	2	2	2	FALSE	FALSE	TRUE	TRUE	TRUE	0.96	0.97	0.97	0.96	0.34	0.48	0.45	0.41	0.64	0.96	0.69	0.94	0.34	0.97	TRUE	TRUE	FALSE	FALSE	FALSE	FALSE	FALSE	FALSE	TRUE	11.5412	12.2454	12.0951	12.1394	0.613787	1.10976
YCL016C	WoW	WoW	WoW	WcW	2	2	0	0	WoW	WoW	WoW	0	1	0	0	TRUE	FALSE	FALSE	FALSE	FALSE	0.97	0.95	0.97	0.98	0.42	0.4	0.44	0.46	0.87	0.95	0.91	0.48	0.43	0.43	TRUE	FALSE	FALSE	FALSE	FALSE	FALSE	FALSE	FALSE	FALSE	12.1865	12.4862	12.4581	12.2739	0.812416	1.01966
YCL014W	WcW	WcW	WcW	WcW	0	1	0	0	WcW	WcW	WcW	0	1	0	0	FALSE	FALSE	FALSE	FALSE	TRUE	0.96	0.99	0.97	0.98	0.44	0.47	0.34	0.42	0.95	0.96	0.98	0.49	0.44	0.42	TRUE	TRUE	TRUE	FALSE	FALSE	FALSE	FALSE	TRUE	TRUE	9.92012	10.3268	10.6733	10.2826	0.754366	0.786471
YCL011C	WoW	WoW	WoW	WoW	0	1	0	0	WoW	WoW	WoW	0	1	0	1	FALSE	FALSE	FALSE	TRUE	TRUE	0.97	0.99	0.95	0.98	0.32	0.37	0.43	0.44	0.91	0.97	0.85	0.65	0.45	1.02	FALSE	FALSE	FALSE	FALSE	FALSE	FALSE	FALSE	FALSE	FALSE	13.0045	12.9519	12.8126	12.9395	1.03711	1.10136
YCL010C	WoW	WoW	WoW	WoW	0	1	0	0	WoW	WoW	WoW	0	1	0	0	FALSE	FALSE	FALSE	FALSE	TRUE	0.96	0.96	0.97	0.94	0.51	0.38	0.4	0.55	0.93	0.94	0.9	0.5	0.51	0.53	FALSE	FALSE	FALSE	FALSE	FALSE	FALSE	FALSE	FALSE	FALSE	12.7706	12.9315	12.7977	12.7545	0.894486	1.09716
YCL009C	WoW	WoW	WoW	WoW	0	1	0	2	WoW	WoW	WoW	0	1	0	0	FALSE	TRUE	FALSE	FALSE	FALSE	0.95	0.93	0.87	0.85	0.68	0.6	0.87	1.02	0.85	0.94	0.94	0.61	0.76	0.69	FALSE	FALSE	FALSE	FALSE	FALSE	FALSE	FALSE	FALSE	FALSE	13.7805	13.8347	13.7561	13.7845	0.963165	1.05599
YCL008C	WoW	WoW	WoW	WoW	0	1	0	0	WoW	WoW	WoW	0	1	0	0	FALSE	FALSE	FALSE	FALSE	TRUE	0.98	0.97	0.96	0.97	0.54	0.31	0.27	0.7	0.92	0.93	0.87	0.6	0.51	0.62	FALSE	FALSE	FALSE	FALSE	FALSE	FALSE	FALSE	FALSE	FALSE	12.5182	12.5624	12.3389	12.3539	0.969871	1.16753
YCL005W-A	WoW	WoW	WoW	WoW	0	1	0	0	WoW	WoW	WoW	0	1	0	0	FALSE	FALSE	FALSE	FALSE	TRUE	0.97	0.96	0.97	0.97	0.57	0.28	0.32	0.64	0.93	0.92	0.89	0.4	0.49	0.44	FALSE	FALSE	FALSE	FALSE	FALSE	FALSE	FALSE	FALSE	FALSE	13.6398	13.6307	13.572	13.5553	1.00632	1.04151
YCL005W	WoW	WoW	WoW	WoW	0	1	0	0	WoW	WoW	WoW	0	1	0	0	FALSE	FALSE	FALSE	FALSE	TRUE	0.94	0.96	0.95	0.96	0.77	0.57	0.44	0.49	0.9	0.86	0.81	0.5	0.6	0.51	FALSE	FALSE	FALSE	FALSE	FALSE	FALSE	FALSE	FALSE	FALSE	13.5946	13.6369	13.6119	13.6475	0.971136	1.01743
YCL001W	WoW	WoW	WoW	WoW	0	1	0	1	WoW	WoW	WoW	0	1	0	0	FALSE	TRUE	FALSE	FALSE	FALSE	0.97	0.97	0.95	0.96	0.26	0.4	0.96	0.62	0.96	0.98	0.9	0.51	0.48	0.5	FALSE	FALSE	FALSE	FALSE	FALSE	FALSE	FALSE	FALSE	FALSE	12.2335	12.2672	12.2498	12.1063	0.976923	1.01214
YCR002C	WoW	WoW	WoW	WoW	0	1	0	0	M_W	WoW	M_W	2	2	0	0	FALSE	FALSE	TRUE	FALSE	TRUE	0.95	0.94	0.91	0.85	0.37	0.5	0.43	0.53	0.82	0.96	0.82	0.73	0.51	0.7	FALSE	FALSE	FALSE	FALSE	FALSE	FALSE	FALSE	FALSE	FALSE	12.1986	12.2612	12.4298	12.2652	0.957558	0.889728
YCR003W	WoW	WoW	WoW	WoW	0	1	0	0	WoW	WoW	WoW	0	1	0	2	FALSE	FALSE	FALSE	TRUE	TRUE	0.93	0.89	0.85	0.76	0.41	0.48	0.48	0.55	0.74	0.92	0.78	0.88	0.48	0.87	FALSE	FALSE	FALSE	FALSE	FALSE	FALSE	FALSE	FALSE	FALSE	11.2586	11.3655	11.3452	11.364	0.928631	1.01415
YCR004C	WcW	WoW	WcW	WcW	2	2	0	0	WoW	WcW	WcW	2	2	0	0	TRUE	FALSE	TRUE	FALSE	FALSE	0.95	0.97	0.93	0.88	0.62	0.45	0.73	0.7	0.85	0.83	0.84	0.63	0.73	0.67	FALSE	FALSE	FALSE	FALSE	FALSE	FALSE	FALSE	FALSE	FALSE	13.1635	13.1224	13.2196	13.2653	1.02885	0.934896
YCR008W	WcW	WcF	WcW	WcW	2	2	0	0	FcW	WcW	FoW	3	3	0	0	TRUE	FALSE	TRUE	FALSE	FALSE	0.94	0.95	0.94	0.93	0.46	0.38	0.38	0.46	0.92	0.93	0.93	0.36	0.41	0.38	FALSE	FALSE	FALSE	FALSE	FALSE	FALSE	FALSE	FALSE	FALSE	12.7201	12.4899	12.4889	12.515	1.17298	1.00072
YCR010C	FcF	WcW	WcW	FcW	3	3	1	0	FcW	FcF	FoW	3	3	2	1	TRUE	TRUE	TRUE	TRUE	FALSE	0.77	0.94	0.71	0.64	0.79	0.56	0.68	0.75	0.69	0.94	0.65	0.79	0.31	1.08	FALSE	FALSE	FALSE	FALSE	FALSE	FALSE	FALSE	FALSE	FALSE	12.0299	12.1663	12.1932	12.0216	0.909838	0.981479
YCR011C	WcW	WcW	WcW	WcF	2	2	0	0	WoF	WcW	WcF	3	3	0	0	TRUE	FALSE	TRUE	FALSE	FALSE	0.98	0.98	0.94	0.95	0.36	0.62	0.73	0.55	0.95	0.96	0.94	0.41	0.58	0.47	FALSE	FALSE	FALSE	FALSE	FALSE	FALSE	FALSE	FALSE	FALSE	12.2126	12.3442	12.3493	12.4284	0.912852	0.996439
YCR014C	WcW	FoW	FcW	FcW	3	3	0	0	FoW	WcW	FcW	3	3	0	0	TRUE	FALSE	TRUE	FALSE	FALSE	0.92	0.92	0.87	0.8	0.33	0.4	0.55	0.73	0.91	0.89	0.87	0.55	0.67	0.7	FALSE	FALSE	FALSE	FALSE	FALSE	FALSE	FALSE	FALSE	FALSE	11.3173	11.1993	11.1849	11.1332	1.08522	1.01006
YCR020C	WcW	WcW	WcW	FcF	2	2	0	0	FcF	WcW	FcW	3	3	0	0	TRUE	FALSE	TRUE	FALSE	FALSE	0.97	0.95	0.96	0.94	0.38	0.46	0.7	0.52	0.94	0.96	0.93	0.49	0.61	0.56	TRUE	TRUE	FALSE	FALSE	FALSE	FALSE	FALSE	FALSE	FALSE	10.6116	11.0141	10.9312	10.7647	0.756573	1.05914
YCR020C-A	WoW	WoW	WoW	WoW	0	1	0	0	WoW	WoW	WoW	0	1	0	0	FALSE	FALSE	FALSE	FALSE	TRUE	0.98	0.96	0.98	0.95	0.4	0.49	0.41	0.48	0.95	0.96	0.89	0.48	0.49	0.55	FALSE	FALSE	FALSE	FALSE	FALSE	FALSE	FALSE	FALSE	FALSE	11.4537	11.539	11.563	11.5652	0.942575	0.983532
YCR020W-B	WoW	WoW	WoW	WoW	0	1	0	0	WoW	WoW	WoW	0	1	0	1	FALSE	FALSE	FALSE	TRUE	TRUE	0.95	0.97	0.97	0.93	0.49	0.51	0.37	0.37	0.89	0.95	0.84	0.59	0.61	0.84	TRUE	FALSE	FALSE	FALSE	FALSE	FALSE	FALSE	FALSE	FALSE	10.4436	10.342	10.2513	10.5385	1.07294	1.06492
YCR024C	M_W	M_W	FcW	M_W	2	2	0	0	FcW	M_W	M_W	2	2	0	0	TRUE	FALSE	TRUE	FALSE	FALSE	0.98	0.97	0.96	0.96	0.29	0.45	0.53	0.37	0.9	0.98	0.92	0.55	0.43	0.8	FALSE	FALSE	FALSE	FALSE	FALSE	FALSE	FALSE	FALSE	FALSE	12.1271	12.3293	12.3409	12.2411	0.869232	0.991981
YCR024C-A	FcF	M_F	M_F	M_F	2	2	2	0	NA	FcF	M_F	3	3	1	2	TRUE	TRUE	TRUE	TRUE	FALSE	0.83	0.71	0.49	0.68	0.42	0.56	0.52	0.45	0.71	0.62	0.71	0.62	1.22	0.87	TRUE	FALSE	FALSE	FALSE	FALSE	FALSE	FALSE	FALSE	FALSE	13.1512	12.8978	13.0289	13.2113	1.19203	0.913148
YCR026C	WoW	WoW	WoW	WoW	0	1	0	0	WoW	WoW	WoW	0	1	0	0	FALSE	FALSE	FALSE	FALSE	TRUE	0.94	0.96	0.96	0.93	0.31	0.54	0.39	0.42	0.83	0.89	0.72	0.42	0.71	0.47	FALSE	FALSE	FALSE	FALSE	FALSE	FALSE	FALSE	FALSE	FALSE	13.1316	13.2778	13.0748	13.1349	0.903588	1.15116
YCR027C	WcW	WcW	WcW	WcW	0	1	0	0	WcW	WcW	FcW	2	2	0	1	FALSE	FALSE	TRUE	TRUE	TRUE	0.97	0.94	0.93	0.92	0.31	0.68	0.58	0.39	0.91	0.89	0.86	0.74	0.93	0.68	TRUE	FALSE	FALSE	FALSE	FALSE	FALSE	FALSE	FALSE	FALSE	10.1288	9.9037	9.77727	9.83469	1.16888	1.09159
YCR028C	WcW	FcW	WcW	FcW	4	2	0	0	WcW	WcW	WcW	0	1	0	0	TRUE	FALSE	FALSE	FALSE	FALSE	0.83	0.78	0.91	0.94	0.76	0.6	0.43	0.51	0.83	0.89	0.76	0.46	0.57	0.69	FALSE	FALSE	FALSE	FALSE	FALSE	FALSE	FALSE	FALSE	FALSE	12.6249	12.628	12.6837	12.6339	0.997866	0.962089
YCR028C-A	WoW	WoW	WoW	WoW	0	1	0	0	WoW	WoW	WoW	0	1	0	0	FALSE	FALSE	FALSE	FALSE	TRUE	0.96	0.93	0.82	0.95	0.39	0.5	0.6	0.41	0.88	0.95	0.89	0.42	0.53	0.48	TRUE	FALSE	FALSE	FALSE	FALSE	FALSE	FALSE	FALSE	FALSE	12.1195	12.2958	12.4393	12.2881	0.884951	0.905338
YCR037C	M_F	FoF	FoF	FoF	2	2	0	0	FoF	M_F	FoF	2	2	0	0	TRUE	FALSE	TRUE	FALSE	FALSE	0.91	0.97	0.85	0.74	0.6	0.17	0.39	0.66	0.79	0.96	0.83	0.61	0.42	0.44	FALSE	FALSE	FALSE	FALSE	FALSE	FALSE	FALSE	FALSE	FALSE	12.6881	12.69	12.777	12.7036	0.998713	0.941447
YCR042C	WoW	FoW	WoW	FoW	4	2	0	0	WoW	WoW	FoW	2	2	0	0	TRUE	FALSE	TRUE	FALSE	FALSE	0.95	0.94	0.86	0.93	0.41	0.41	0.54	0.61	0.92	0.98	0.91	0.69	0.53	0.64	FALSE	FALSE	FALSE	FALSE	FALSE	FALSE	FALSE	FALSE	FALSE	12.9814	12.8146	12.8778	12.9637	1.12257	0.957163
YCR044C	WoW	WoW	WoW	WoW	0	1	0	0	WoW	WoW	WoW	0	1	0	0	FALSE	FALSE	FALSE	FALSE	TRUE	0.97	0.96	0.94	0.96	0.31	0.56	0.62	0.48	0.91	0.91	0.81	0.47	0.53	0.47	FALSE	FALSE	FALSE	FALSE	FALSE	FALSE	FALSE	FALSE	FALSE	12.5141	12.4813	12.5669	12.4421	1.02298	0.942382
YCR045C	WcW	M_W	WcW	WcW	2	2	0	0	WcW	WcW	WcW	0	1	0	0	TRUE	FALSE	FALSE	FALSE	FALSE	0.87	0.86	0.91	0.91	0.61	0.69	0.55	0.54	0.89	0.92	0.86	0.52	0.63	0.76	TRUE	FALSE	FALSE	FALSE	FALSE	FALSE	FALSE	FALSE	FALSE	12.7251	13.0169	13.032	12.88	0.816894	0.989596
YCR046C	FoW	FoW	WoW	FoW	2	2	0	0	WoW	FoW	FoW	2	2	0	2	TRUE	FALSE	TRUE	TRUE	FALSE	0.96	0.94	0.93	0.92	0.59	0.54	0.59	0.68	0.93	0.96	0.89	0.91	0.71	0.82	FALSE	FALSE	FALSE	FALSE	FALSE	FALSE	FALSE	FALSE	FALSE	13.0241	13.1509	13.0937	13.1478	0.915859	1.04045
YCR047C	WcW	WcW	WcW	WcW	0	1	0	0	WcW	WcW	WcW	0	1	0	1	FALSE	FALSE	FALSE	TRUE	TRUE	0.95	0.94	0.93	0.94	0.54	0.55	0.57	0.68	0.96	0.92	0.89	0.46	0.76	0.96	FALSE	FALSE	FALSE	FALSE	FALSE	FALSE	FALSE	FALSE	FALSE	13.2202	13.2019	13.1347	13.2416	1.01276	1.04773
YCR048W	WcW	WcW	WcW	WcW	0	1	0	0	WcW	WcW	WcW	0	1	0	2	FALSE	FALSE	FALSE	TRUE	TRUE	0.96	0.94	0.91	0.93	0.66	0.49	0.5	0.72	0.95	0.87	0.77	0.61	0.92	1.49	FALSE	FALSE	FALSE	FALSE	FALSE	FALSE	FALSE	FALSE	FALSE	12.6032	12.7598	12.6723	12.5761	0.897084	1.06252
YCR052W	WoW	WoW	WoW	WoW	0	1	0	0	WoW	WoW	WoW	0	1	0	0	FALSE	FALSE	FALSE	FALSE	TRUE	0.97	0.94	0.89	0.94	0.39	0.61	0.43	0.29	0.93	0.94	0.86	0.41	0.38	0.61	FALSE	FALSE	FALSE	FALSE	FALSE	FALSE	FALSE	FALSE	FALSE	12.5088	12.6305	12.6446	12.5431	0.919087	0.990283
YCR053W	M_W	M_W	M_W	M_W	0	1	0	0	M_W	M_W	M_W	0	1	0	0	FALSE	FALSE	FALSE	FALSE	TRUE	0.97	0.97	0.94	0.94	0.33	0.43	0.46	0.57	0.95	0.94	0.87	0.32	0.46	0.57	FALSE	FALSE	FALSE	FALSE	FALSE	FALSE	FALSE	FALSE	FALSE	13.4378	13.3663	13.4116	13.4135	1.05082	0.969097
YCR054C	FcW	FcW	FcW	FcF	2	2	0	0	WcW	FcW	FcW	2	2	0	0	TRUE	FALSE	TRUE	FALSE	FALSE	0.94	0.92	0.91	0.91	0.41	0.44	0.41	0.39	0.84	0.9	0.85	0.6	0.67	0.68	FALSE	FALSE	FALSE	FALSE	FALSE	FALSE	FALSE	FALSE	FALSE	8.99788	8.8393	9.04412	8.90081	1.11619	0.867648
YCR057C	M_W	M_W	M_W	M_W	0	1	0	0	M_W	M_W	M_W	0	1	0	1	FALSE	FALSE	FALSE	TRUE	TRUE	0.89	0.97	0.92	0.86	0.5	0.51	0.74	0.7	0.86	0.88	0.82	0.53	0.54	0.83	FALSE	FALSE	FALSE	FALSE	FALSE	FALSE	FALSE	FALSE	FALSE	12.5318	12.4307	12.3546	12.5477	1.07256	1.05413
YCR059C	WoW	WoW	WoW	WoW	0	1	0	0	WoW	WoW	WoW	0	1	0	0	FALSE	FALSE	FALSE	FALSE	TRUE	0.97	0.97	0.91	0.96	0.56	0.7	0.8	0.61	0.95	0.95	0.94	0.33	0.63	0.59	TRUE	FALSE	FALSE	FALSE	TRUE	FALSE	FALSE	FALSE	FALSE	12.6243	12.5424	12.3918	12.2975	1.0584	1.11004
YCR060W	WoW	WoW	WoW	WoW	0	1	0	1	WoW	WoW	WoW	0	1	0	0	FALSE	TRUE	FALSE	FALSE	FALSE	0.97	0.96	0.9	0.95	0.53	0.7	0.82	0.55	0.92	0.94	0.9	0.74	0.66	0.66	TRUE	TRUE	FALSE	FALSE	FALSE	FALSE	TRUE	FALSE	FALSE	10.029	10.6709	10.3621	10.1088	0.640867	1.23874
YCR063W	WoW	WcW	WcW	WcW	2	2	0	0	WoW	WoW	WcW	2	2	0	0	TRUE	FALSE	TRUE	FALSE	FALSE	0.95	0.96	0.95	0.96	0.44	0.47	0.56	0.53	0.82	0.86	0.86	0.57	0.65	0.65	TRUE	TRUE	FALSE	FALSE	FALSE	FALSE	FALSE	FALSE	FALSE	10.8087	11.1417	10.9806	10.9374	0.793852	1.11815
YCR065W	FcF	FcF	FcF	FoF	2	2	0	0	M_F	FcF	FcF	2	2	0	0	TRUE	FALSE	TRUE	FALSE	FALSE	0.91	0.78	0.71	0.79	0.37	0.58	0.73	0.6	0.84	0.83	0.85	0.48	0.77	0.74	TRUE	FALSE	FALSE	FALSE	FALSE	FALSE	FALSE	FALSE	FALSE	12.4943	12.8135	12.5607	12.6784	0.801527	1.19146
YCR066W	M_W	M_W	FcW	M_W	2	2	0	0	FcW	M_W	M_W	2	2	0	0	TRUE	FALSE	TRUE	FALSE	FALSE	0.94	0.97	0.94	0.96	0.53	0.51	0.6	0.51	0.79	0.92	0.79	0.59	0.56	0.66	FALSE	FALSE	FALSE	FALSE	FALSE	FALSE	FALSE	FALSE	FALSE	11.0607	11.2509	11.1435	11.0386	0.876478	1.07727
YCR067C	WcW	WcW	WcW	WcW	0	1	0	0	WcW	WcW	WcW	0	1	0	0	FALSE	FALSE	FALSE	FALSE	TRUE	0.97	0.99	0.92	0.9	0.54	0.27	0.47	0.78	0.91	0.98	0.92	0.72	0.32	0.52	FALSE	FALSE	FALSE	FALSE	FALSE	FALSE	FALSE	FALSE	FALSE	12.6778	12.6336	12.6807	12.68	1.03117	0.967817
YCR068W	WcW	WcW	WcW	WcW	0	1	0	0	WcW	WcW	WcW	0	1	0	0	FALSE	FALSE	FALSE	FALSE	TRUE	0.98	0.96	0.88	0.94	0.28	0.34	0.66	0.54	0.95	0.96	0.9	0.48	0.4	0.56	FALSE	FALSE	FALSE	FALSE	FALSE	FALSE	FALSE	FALSE	FALSE	13.1601	13.233	13.2121	13.078	0.950748	1.01459
YCR069W	WcW	WcW	WcW	WcW	0	1	0	1	WcW	WcW	WcW	0	1	0	0	FALSE	TRUE	FALSE	FALSE	FALSE	0.95	0.95	0.87	0.95	0.59	0.48	0.82	0.54	0.93	0.89	0.79	0.43	0.53	0.77	FALSE	FALSE	FALSE	FALSE	FALSE	FALSE	FALSE	FALSE	FALSE	13.4895	13.4651	13.3852	13.3613	1.01705	1.05693
YCR075C	WoW	WoW	WoW	WoW	0	1	0	0	WoW	WoW	WoW	0	1	0	1	FALSE	FALSE	FALSE	TRUE	TRUE	0.95	0.96	0.96	0.98	0.46	0.41	0.5	0.51	0.77	0.88	0.9	0.95	0.49	0.54	TRUE	TRUE	FALSE	FALSE	FALSE	FALSE	FALSE	TRUE	TRUE	11.0602	11.5885	11.6535	11.3695	0.693358	0.955969
YCR077C	WoW	WoW	WoW	WoW	0	1	0	0	WoW	WoW	WoW	0	1	0	1	FALSE	FALSE	FALSE	TRUE	TRUE	0.98	0.98	0.89	0.94	0.3	0.38	0.63	0.41	0.95	0.96	0.95	0.75	0.35	0.81	TRUE	FALSE	FALSE	FALSE	FALSE	FALSE	FALSE	FALSE	FALSE	11.6133	11.4482	11.284	11.3787	1.12123	1.12056
YCR079W	WoW	WoW	WoW	WoW	0	1	0	0	WoW	WoW	WoW	0	1	0	0	FALSE	FALSE	FALSE	FALSE	TRUE	0.97	0.97	0.93	0.95	0.32	0.41	0.38	0.43	0.94	0.96	0.95	0.51	0.38	0.71	FALSE	FALSE	FALSE	FALSE	FALSE	FALSE	FALSE	FALSE	FALSE	13.0252	13.0672	13.0686	13.0278	0.971282	0.999067
YCR082W	WoW	WoW	WoW	WoW	0	1	0	0	WoW	WoW	WoW	0	1	0	0	FALSE	FALSE	FALSE	FALSE	TRUE	0.99	0.99	0.97	0.97	0.41	0.31	0.6	0.41	0.93	0.98	0.97	0.56	0.29	0.44	FALSE	FALSE	FALSE	FALSE	FALSE	FALSE	FALSE	FALSE	FALSE	12.4109	12.3817	12.3814	12.4409	1.02046	1.00016
YCR083W	WoW	WoW	WoW	WoW	0	1	0	0	WoW	WoW	FoW	2	2	0	0	FALSE	FALSE	TRUE	FALSE	TRUE	0.97	0.98	0.94	0.94	0.27	0.28	0.49	0.57	0.91	0.98	0.87	0.5	0.44	0.47	FALSE	FALSE	FALSE	FALSE	FALSE	FALSE	FALSE	FALSE	FALSE	11.145	11.3536	11.2369	11.2889	0.865372	1.08422
YCR084C	WcW	WcW	WcW	WcW	0	1	0	0	WcW	WcW	WcW	0	1	0	1	FALSE	FALSE	FALSE	TRUE	TRUE	0.97	0.95	0.86	0.91	0.53	0.41	0.57	0.49	0.88	0.91	0.79	0.59	0.59	0.98	FALSE	FALSE	FALSE	FALSE	FALSE	FALSE	FALSE	FALSE	FALSE	13.3267	13.3486	13.3976	13.2997	0.984931	0.966557
YCR086W	WoW	WoW	WoW	FoW	2	2	0	0	WoW	WoW	WoW	0	1	0	0	TRUE	FALSE	FALSE	FALSE	FALSE	0.96	0.95	0.88	0.92	0.36	0.37	0.51	0.47	0.94	0.81	0.84	0.46	0.61	0.49	TRUE	FALSE	FALSE	FALSE	FALSE	FALSE	FALSE	FALSE	FALSE	12.871	13.1201	13.1682	13.0332	0.841424	0.96718
YCR088W	WoW	WoW	WoW	WoW	0	1	0	0	WoW	WoW	WoW	0	1	0	0	FALSE	FALSE	FALSE	FALSE	TRUE	0.95	0.95	0.91	0.93	0.45	0.43	0.55	0.55	0.88	0.88	0.86	0.6	0.51	0.58	FALSE	FALSE	FALSE	FALSE	FALSE	FALSE	FALSE	FALSE	FALSE	13.0722	12.9087	12.9853	12.907	1.12	0.948287
YCR089W	M_F	FcW	WcW	FcW	4	3	2	2	FcW	M_F	FcW	2	2	2	2	TRUE	TRUE	TRUE	TRUE	FALSE	0.19	0.95	0.92	0.04	2.23	0.39	0.49	2.29	0.35	0.88	0.56	2.07	0.53	2.12	TRUE	FALSE	FALSE	FALSE	TRUE	TRUE	FALSE	FALSE	FALSE	14.004	13.2207	13.085	12.9679	1.721	1.0986
YCR091W	WoW	WoW	WcW	FcW	3	3	0	0	M_W	WoW	WoW	2	2	0	0	TRUE	FALSE	TRUE	FALSE	FALSE	0.98	0.97	0.91	0.91	0.49	0.38	0.56	0.56	0.86	0.99	0.87	0.58	0.25	0.5	FALSE	FALSE	FALSE	FALSE	FALSE	FALSE	FALSE	FALSE	FALSE	11.3735	11.1779	11.1808	11.1689	1.14516	0.998046
YCR092C	M_W	M_W	M_W	M_W	0	1	0	0	FcW	M_W	M_W	2	2	0	1	FALSE	FALSE	TRUE	TRUE	TRUE	0.96	0.94	0.87	0.94	0.39	0.37	0.63	0.35	0.84	0.95	0.91	0.88	0.55	0.74	FALSE	FALSE	FALSE	FALSE	FALSE	FALSE	FALSE	FALSE	FALSE	10.5682	10.4538	10.4543	10.5177	1.08255	0.999644
YCR093W	WoW	WoW	WoW	WoW	0	1	0	0	FoW	WoW	M_W	3	3	0	1	FALSE	FALSE	TRUE	TRUE	TRUE	0.97	0.98	0.9	0.93	0.4	0.34	0.44	0.52	0.82	0.93	0.83	0.88	0.59	0.71	FALSE	FALSE	FALSE	FALSE	FALSE	FALSE	FALSE	FALSE	FALSE	12.1502	11.9657	12.0811	12.1126	1.1364	0.923131
YCR094W	M_W	M_W	M_W	M_W	0	1	0	0	M_W	M_W	M_W	0	1	0	0	FALSE	FALSE	FALSE	FALSE	TRUE	0.96	0.97	0.97	0.97	0.61	0.44	0.32	0.38	0.88	0.96	0.9	0.57	0.45	0.65	TRUE	FALSE	FALSE	FALSE	FALSE	TRUE	FALSE	FALSE	FALSE	11.513	11.2248	11.4347	11.3001	1.22106	0.864654
YCR097W	WcW	WcW	FcW	WcW	2	2	0	0	WcW	WcW	WcW	0	1	0	1	TRUE	FALSE	FALSE	TRUE	FALSE	0.95	0.96	0.96	0.95	0.46	0.29	0.39	0.39	0.96	0.89	0.84	0.55	0.6	0.99	TRUE	FALSE	FALSE	FALSE	FALSE	TRUE	FALSE	FALSE	FALSE	11.9321	11.5948	11.6781	11.7815	1.26333	0.943917
YCR098C	WcW	WcW	WcF	FoF	3	3	0	0	FcW	WcW	FoF	3	3	0	0	TRUE	FALSE	TRUE	FALSE	FALSE	0.95	0.89	0.73	0.81	0.56	0.64	0.48	0.49	0.74	0.83	0.79	0.68	0.72	0.51	TRUE	FALSE	FALSE	FALSE	FALSE	FALSE	FALSE	FALSE	TRUE	11.3119	11.4533	11.5475	11.6487	0.906669	0.936773
YCR105W	FcF	FcW	WoW	FcF	3	3	1	0	FcW	FcF	FcW	2	2	0	0	TRUE	TRUE	TRUE	FALSE	FALSE	0.93	0.82	0.73	0.64	0.4	0.33	0.49	0.6	0.81	0.92	0.92	0.55	0.47	0.46	FALSE	FALSE	FALSE	FALSE	FALSE	FALSE	FALSE	FALSE	FALSE	12.3302	12.2565	12.37	12.3203	1.05242	0.924308
YDL240W	WcW	WcW	WcW	WcW	0	1	0	0	WcW	WcW	WcW	0	1	0	0	FALSE	FALSE	FALSE	FALSE	TRUE	0.95	0.96	0.89	0.9	0.54	0.51	0.5	0.53	0.94	0.96	0.92	0.41	0.43	0.39	FALSE	FALSE	FALSE	FALSE	FALSE	FALSE	FALSE	FALSE	FALSE	12.1125	11.8651	12.0016	11.9173	1.18701	0.909739
YDL239C	WcW	FcW	FcW	FcF	3	3	0	0	FcF	WcW	WcW	2	2	0	0	TRUE	FALSE	TRUE	FALSE	FALSE	0.94	0.97	0.88	0.84	0.35	0.25	0.47	0.58	0.75	0.9	0.87	0.71	0.48	0.45	FALSE	FALSE	FALSE	FALSE	FALSE	FALSE	FALSE	FALSE	FALSE	8.44191	8.25348	8.49508	8.45295	1.13952	0.845807
YDL238C	WoW	WoF	WoW	WcF	4	3	0	0	WoF	WoW	WoF	2	2	0	0	TRUE	FALSE	TRUE	FALSE	FALSE	0.96	0.98	0.94	0.91	0.74	0.51	0.34	0.54	0.89	0.9	0.96	0.54	0.61	0.42	FALSE	FALSE	FALSE	FALSE	FALSE	FALSE	FALSE	FALSE	FALSE	12.011	11.833	11.8122	11.8148	1.13137	1.01447
YDL237W	WoW	FoW	WoW	FcW	4	3	0	0	FoW	WoW	FoW	2	2	0	0	TRUE	FALSE	TRUE	FALSE	FALSE	0.96	0.98	0.93	0.91	0.73	0.51	0.34	0.54	0.91	0.92	0.96	0.53	0.6	0.51	TRUE	FALSE	FALSE	FALSE	FALSE	TRUE	FALSE	FALSE	FALSE	11.6871	11.3702	11.434	11.4234	1.24567	0.956717
YDL234C	WcW	WcW	WcW	WcW	0	1	0	0	WcW	WcW	WcW	0	1	0	0	FALSE	FALSE	FALSE	FALSE	TRUE	0.96	0.96	0.96	0.96	0.46	0.42	0.46	0.5	0.77	0.88	0.84	0.75	0.72	0.64	TRUE	FALSE	FALSE	FALSE	TRUE	TRUE	FALSE	TRUE	FALSE	12.9268	12.5731	12.7236	12.3963	1.27787	0.900925
YDL232W	WoW	WoW	WoW	WoW	0	1	0	0	WoW	WoW	WoW	0	1	0	0	FALSE	FALSE	FALSE	FALSE	TRUE	0.99	0.98	0.92	0.95	0.27	0.34	0.58	0.5	0.98	0.93	0.88	0.43	0.66	0.57	TRUE	FALSE	FALSE	FALSE	FALSE	FALSE	FALSE	FALSE	FALSE	10.8694	11.1404	11.2418	11.0465	0.828755	0.932119
YDL231C	WcW	WcW	WcW	WcW	0	1	0	0	FcF	WcW	WcW	2	2	0	0	FALSE	FALSE	TRUE	FALSE	TRUE	0.96	0.89	0.91	0.95	0.52	0.62	0.79	0.57	0.87	0.92	0.92	0.63	0.47	0.65	FALSE	FALSE	FALSE	FALSE	FALSE	FALSE	FALSE	FALSE	FALSE	11.6943	11.5433	11.4849	11.6064	1.11034	1.04132
YDL224C	WcW	WcW	WcW	WcW	0	1	0	0	WcW	WcW	FcW	2	2	0	1	FALSE	FALSE	TRUE	TRUE	TRUE	0.94	0.91	0.9	0.93	0.3	0.36	0.38	0.57	0.84	0.9	0.86	0.81	0.42	0.72	FALSE	FALSE	FALSE	FALSE	FALSE	FALSE	FALSE	FALSE	FALSE	12.7776	12.6807	12.7109	12.7556	1.0695	0.979308
YDL223C	M_W	M_F	FcF	M_F	4	3	0	1	M_F	M_W	M_W	2	2	0	0	TRUE	TRUE	TRUE	FALSE	FALSE	0.94	0.91	0.91	0.96	0.42	0.52	0.81	0.37	0.83	0.88	0.83	0.64	0.52	0.57	TRUE	FALSE	FALSE	FALSE	FALSE	FALSE	FALSE	FALSE	FALSE	12.6458	12.5496	12.3592	12.5904	1.06894	1.1411
YDL222C	WcW	WcF	WcW	WcW	2	2	0	0	WcW	WcW	WcW	0	1	0	1	TRUE	FALSE	FALSE	TRUE	FALSE	0.94	0.96	0.73	0.77	0.36	0.42	0.61	0.7	0.88	0.95	0.81	0.73	0.46	1.02	FALSE	FALSE	FALSE	FALSE	FALSE	FALSE	FALSE	FALSE	FALSE	12.6014	12.6175	12.6244	12.6289	0.98889	0.995225
YDL219W	WoW	WoW	WoW	WoW	0	1	0	0	WoW	WoW	WoW	0	1	0	0	FALSE	FALSE	FALSE	FALSE	TRUE	0.95	0.96	0.87	0.93	0.47	0.3	0.7	0.52	0.74	0.89	0.83	0.63	0.6	0.49	TRUE	FALSE	FALSE	FALSE	FALSE	FALSE	FALSE	FALSE	FALSE	11.2724	11.5397	11.4829	11.4206	0.830843	1.04014
YDL217C	WcW	WcW	WcW	WcW	0	1	0	0	WcF	WcW	WcW	2	2	0	0	FALSE	FALSE	TRUE	FALSE	TRUE	0.95	0.92	0.87	0.93	0.57	0.6	0.48	0.4	0.9	0.92	0.91	0.58	0.41	0.53	FALSE	FALSE	FALSE	FALSE	FALSE	FALSE	FALSE	FALSE	FALSE	11.8513	11.8043	11.8396	12.0474	1.03311	0.975842
YDL216C	FoW	FoW	FoW	FoW	0	1	0	0	FcW	FoW	FoW	2	2	0	0	FALSE	FALSE	TRUE	FALSE	TRUE	0.95	0.91	0.93	0.95	0.41	0.5	0.41	0.53	0.9	0.92	0.87	0.62	0.57	0.45	TRUE	FALSE	FALSE	FALSE	FALSE	FALSE	FALSE	FALSE	TRUE	10.7717	11.0327	11.0967	11.0447	0.834508	0.956667
YDL215C	WcW	WcW	WcW	WcF	2	2	0	0	WcF	WcW	WcF	2	2	0	0	TRUE	FALSE	TRUE	FALSE	FALSE	0.97	0.93	0.91	0.92	0.47	0.44	0.61	0.47	0.75	0.89	0.82	0.74	0.62	0.49	TRUE	FALSE	FALSE	TRUE	FALSE	TRUE	FALSE	FALSE	FALSE	12.7721	12.39	12.4183	12.7965	1.30328	0.98054
YDL214C	WcW	FcW	FcW	FcW	2	2	0	0	WcF	WcW	FcW	3	3	2	0	TRUE	FALSE	TRUE	TRUE	FALSE	0.85	0.9	0.82	0.86	0.53	0.39	0.55	0.51	0.65	0.88	0.65	0.79	0.59	0.69	TRUE	FALSE	FALSE	FALSE	FALSE	FALSE	FALSE	FALSE	FALSE	12.0682	12.3298	12.4551	12.3028	0.834168	0.916805
YDL213C	WoW	WoW	WoW	WoW	0	1	0	0	WoW	WoW	WoW	0	1	0	0	FALSE	FALSE	FALSE	FALSE	TRUE	0.89	0.96	0.96	0.94	0.48	0.34	0.43	0.43	0.85	0.79	0.94	0.45	0.63	0.43	FALSE	FALSE	FALSE	FALSE	FALSE	FALSE	FALSE	FALSE	FALSE	13.2942	13.1649	13.1825	13.289	1.09379	0.987834
YDL212W	WoW	WoW	WoW	WoW	0	1	0	0	WoW	WoW	WoW	0	1	0	0	FALSE	FALSE	FALSE	FALSE	TRUE	0.96	0.99	0.94	0.9	0.51	0.24	0.38	0.42	0.94	0.92	0.93	0.51	0.67	0.48	FALSE	FALSE	FALSE	FALSE	FALSE	FALSE	FALSE	FALSE	FALSE	12.1311	12.186	12.1448	12.1881	0.962617	1.02902
YDL210W	FcW	FoF	FcF	FoW	4	4	0	0	FoF	FcW	FoF	2	2	0	1	TRUE	FALSE	TRUE	TRUE	FALSE	0.92	0.93	0.91	0.94	0.46	0.29	0.44	0.35	0.84	0.9	0.83	0.65	1.07	0.49	TRUE	FALSE	FALSE	FALSE	FALSE	FALSE	FALSE	FALSE	FALSE	12.6518	12.8396	12.9672	12.9063	0.877919	0.915379
YDL205C	WcW	WcW	WcW	WcW	0	1	0	0	WcW	WcW	WcW	0	1	0	0	FALSE	FALSE	FALSE	FALSE	TRUE	0.97	0.94	0.91	0.94	0.54	0.37	0.48	0.52	0.92	0.85	0.86	0.55	0.57	0.41	FALSE	FALSE	FALSE	FALSE	FALSE	FALSE	FALSE	FALSE	FALSE	12.1932	12.103	12.0255	12.1235	1.06456	1.05518
YDL204W	WcW	FcW	WcW	FcW	4	2	0	0	WcW	WcW	WcW	0	1	0	0	TRUE	FALSE	FALSE	FALSE	FALSE	0.96	0.95	0.93	0.96	0.67	0.47	0.58	0.5	0.89	0.93	0.85	0.74	0.37	0.73	FALSE	FALSE	FALSE	FALSE	FALSE	FALSE	FALSE	FALSE	FALSE	12.1837	12.2956	12.3455	12.383	0.925398	0.966003
YDL203C	WcW	FcW	WcW	WcW	2	2	0	0	WcW	WcW	WcW	0	1	0	0	TRUE	FALSE	FALSE	FALSE	FALSE	0.95	0.91	0.96	0.95	0.57	0.54	0.48	0.44	0.83	0.94	0.91	0.69	0.42	0.46	FALSE	FALSE	FALSE	FALSE	FALSE	FALSE	FALSE	FALSE	FALSE	11.5226	11.6136	11.7139	11.5878	0.938835	0.932896
YDL201W	WoW	WoW	WoW	WoW	0	1	0	0	WoF	WoW	FoW	3	3	0	0	FALSE	FALSE	TRUE	FALSE	TRUE	0.98	0.95	0.91	0.93	0.31	0.34	0.47	0.43	0.9	0.96	0.83	0.57	0.44	0.78	TRUE	FALSE	FALSE	FALSE	FALSE	FALSE	FALSE	FALSE	FALSE	12.7133	12.5692	12.4469	12.6357	1.10506	1.08846
YDL200C	WoW	WoW	WoW	WoW	0	1	0	0	WoW	WoW	WoW	0	1	0	0	FALSE	FALSE	FALSE	FALSE	TRUE	0.95	0.93	0.89	0.94	0.4	0.51	0.59	0.47	0.91	0.92	0.83	0.52	0.58	0.62	FALSE	FALSE	FALSE	FALSE	FALSE	FALSE	FALSE	FALSE	FALSE	11.4657	11.5021	11.5883	11.48	0.975083	0.941993
YDL198C	WcW	FcW	WcW	WcW	2	2	0	0	FcF	WcW	NA	3	3	0	0	TRUE	FALSE	TRUE	FALSE	FALSE	0.92	0.9	0.9	0.88	0.51	0.36	0.46	0.77	0.89	0.96	0.92	0.64	0.38	0.46	FALSE	FALSE	FALSE	FALSE	FALSE	FALSE	FALSE	FALSE	FALSE	12.6109	12.7422	12.78	12.73	0.912996	0.974139
YDL197C	WcW	FoW	FcW	WcW	3	3	0	0	FcW	WcW	FcW	2	2	0	0	TRUE	FALSE	TRUE	FALSE	FALSE	0.97	0.93	0.9	0.95	0.37	0.55	0.54	0.46	0.9	0.97	0.89	0.53	0.33	0.48	TRUE	TRUE	FALSE	FALSE	FALSE	FALSE	FALSE	FALSE	FALSE	11.9337	12.4427	12.199	12.1608	0.702693	1.18405
YDL195W	WcW	WcW	WcW	WcW	0	1	0	0	WcW	WcW	WcW	0	1	0	0	FALSE	FALSE	FALSE	FALSE	TRUE	0.97	0.97	0.98	0.97	0.34	0.29	0.47	0.28	0.95	0.97	0.94	0.43	0.34	0.53	FALSE	FALSE	FALSE	FALSE	FALSE	FALSE	FALSE	FALSE	FALSE	13.1362	13.0872	13.0347	13.0167	1.03454	1.03708
YDL194W	WcW	WcW	WcW	WcW	0	1	0	0	WcW	WcW	WcW	0	1	0	0	FALSE	FALSE	FALSE	FALSE	TRUE	0.93	0.94	0.95	0.94	0.77	0.43	0.35	0.38	0.97	0.98	0.97	0.45	0.31	0.45	FALSE	FALSE	FALSE	FALSE	FALSE	FALSE	FALSE	FALSE	FALSE	12.0336	12.1583	12.212	12.1378	0.917163	0.96346
YDL189W	WcW	WcW	WcW	WcW	0	1	0	2	WcW	WcW	WcW	0	1	0	0	FALSE	TRUE	FALSE	FALSE	FALSE	0.98	0.98	0.95	0.97	0.46	0.41	0.94	0.83	0.89	0.93	0.83	0.49	0.52	0.49	FALSE	FALSE	FALSE	FALSE	FALSE	FALSE	FALSE	FALSE	FALSE	12.6669	12.6201	12.5485	12.619	1.03297	1.05087
YDL182W	FcF	FcF	FcF	FcF	0	1	4	0	FcF	FcF	FcF	0	1	2	2	FALSE	TRUE	FALSE	TRUE	FALSE	0	0	0	0	0.51	0.6	0.52	0.58	0	0	0.8	1.67	1.98	0.53	FALSE	FALSE	FALSE	FALSE	FALSE	FALSE	FALSE	FALSE	FALSE	13.8125	13.9034	13.9103	13.8644	0.938877	0.995225
YDL181W	WcW	WcW	WcW	WcW	0	1	0	0	WcW	WcW	WcW	0	1	0	0	FALSE	FALSE	FALSE	FALSE	TRUE	0.96	0.96	0.95	0.94	0.62	0.54	0.46	0.36	0.94	0.95	0.93	0.38	0.44	0.61	FALSE	FALSE	FALSE	FALSE	FALSE	FALSE	FALSE	FALSE	FALSE	13.0317	13.0767	13.1407	12.9913	0.9693	0.956588
YDL179W	WcW	WcW	WcW	WcW	0	1	0	0	WcW	WcW	WcW	0	1	0	0	FALSE	FALSE	FALSE	FALSE	TRUE	0.96	0.97	0.95	0.98	0.38	0.3	0.4	0.45	0.97	0.96	0.95	0.6	0.49	0.54	TRUE	FALSE	FALSE	TRUE	FALSE	FALSE	FALSE	FALSE	TRUE	11.6051	11.8365	11.8154	12.3734	0.851792	1.01473
YDL178W	FoW	FcW	FoW	FoW	2	2	0	0	WoW	FoW	WoW	2	2	0	1	TRUE	FALSE	TRUE	TRUE	FALSE	0.88	0.94	0.82	0.81	0.54	0.31	0.53	0.55	0.84	0.93	0.8	0.45	0.66	0.95	FALSE	FALSE	FALSE	FALSE	FALSE	FALSE	FALSE	FALSE	FALSE	12.0218	11.9121	11.9438	11.9215	1.07905	0.978263
YDL174C	WcW	WcW	FcW	FcF	3	3	0	0	FcW	WcW	FcW	2	2	0	1	TRUE	FALSE	TRUE	TRUE	FALSE	0.92	0.97	0.92	0.93	0.35	0.25	0.38	0.36	0.81	0.9	0.8	0.73	0.66	1.07	FALSE	FALSE	FALSE	FALSE	FALSE	FALSE	FALSE	FALSE	FALSE	13.8689	13.901	13.8981	13.8694	0.977971	1.00202
YDL173W	WoW	WoW	WoW	WoW	0	1	0	0	WoW	WoW	WoW	0	1	0	1	FALSE	FALSE	FALSE	TRUE	TRUE	0.97	0.98	0.95	0.97	0.35	0.36	0.44	0.4	0.93	0.91	0.83	0.52	0.66	1.07	FALSE	FALSE	FALSE	FALSE	FALSE	FALSE	FALSE	FALSE	FALSE	12.9961	13.0646	12.8724	12.9359	0.953648	1.14253
YDL171C	FoW	WoW	FoW	FoW	2	2	0	0	FoW	FoW	FoW	0	1	2	0	TRUE	FALSE	FALSE	TRUE	FALSE	0.96	0.92	0.92	0.94	0.34	0.4	0.5	0.46	0.65	0.96	0.69	0.57	0.37	0.75	TRUE	FALSE	FALSE	FALSE	TRUE	FALSE	FALSE	FALSE	FALSE	12.9251	12.7264	12.628	12.5348	1.14768	1.0706
YDL169C	WoW	WoW	WoW	WoW	0	1	0	0	WoW	WoW	WoW	0	1	0	0	FALSE	FALSE	FALSE	FALSE	TRUE	0.97	0.93	0.92	0.93	0.42	0.52	0.44	0.44	0.83	0.93	0.84	0.69	0.51	0.75	FALSE	FALSE	FALSE	FALSE	FALSE	FALSE	FALSE	FALSE	FALSE	11.7583	11.6469	11.6125	11.5879	1.08031	1.02407
YDL167C	WoW	WoW	WoW	M_W	2	2	0	0	M_W	WoW	FoW	3	3	0	0	TRUE	FALSE	TRUE	FALSE	FALSE	0.97	0.97	0.98	0.97	0.4	0.34	0.32	0.42	0.92	0.89	0.92	0.49	0.61	0.71	FALSE	FALSE	FALSE	FALSE	FALSE	FALSE	FALSE	FALSE	FALSE	12.6894	12.58	12.528	12.595	1.07878	1.03671
YDL166C	WoW	WoW	WoW	FoW	2	2	0	0	WoW	WoW	FoF	2	2	0	2	TRUE	FALSE	TRUE	TRUE	FALSE	0.96	0.96	0.95	0.9	0.47	0.38	0.42	0.59	0.85	0.89	0.76	0.48	0.87	0.98	FALSE	FALSE	FALSE	FALSE	FALSE	FALSE	FALSE	FALSE	FALSE	11.8689	11.8429	11.9644	11.9586	1.01822	0.919214
YDL165W	WoW	WoW	WoW	WoF	2	2	0	0	WoW	WoW	FoF	2	2	0	2	TRUE	FALSE	TRUE	TRUE	FALSE	0.94	0.96	0.92	0.87	0.47	0.26	0.51	0.58	0.86	0.83	0.73	0.57	0.89	0.96	TRUE	FALSE	FALSE	FALSE	FALSE	FALSE	FALSE	FALSE	TRUE	11.7894	11.9848	12.1683	12.0799	0.873349	0.880565
YDL164C	WoW	WoW	WoW	WoW	0	1	0	0	WoW	WoW	WoW	0	1	0	2	FALSE	FALSE	FALSE	TRUE	TRUE	0.97	0.97	0.96	0.97	0.44	0.36	0.36	0.47	0.9	0.97	0.86	0.91	0.26	0.85	FALSE	FALSE	FALSE	FALSE	FALSE	FALSE	FALSE	FALSE	FALSE	13.2985	13.5531	13.4361	13.476	0.838242	1.08446
YDL161W	WoW	WoW	WoW	WoW	0	1	0	0	WoW	WoW	WoW	0	1	0	2	FALSE	FALSE	FALSE	TRUE	TRUE	0.96	0.99	0.97	0.92	0.41	0.36	0.3	0.39	0.88	0.96	0.93	0.85	0.42	0.81	FALSE	FALSE	FALSE	FALSE	FALSE	FALSE	FALSE	FALSE	FALSE	12.5863	12.6057	12.6209	12.7026	0.986601	0.989567
YDL160C-A	M_W	M_W	M_W	M_W	0	1	0	0	M_W	M_W	M_W	0	1	0	0	FALSE	FALSE	FALSE	FALSE	TRUE	0.97	0.97	0.95	0.97	0.35	0.27	0.38	0.41	0.91	0.96	0.88	0.66	0.52	0.57	FALSE	FALSE	FALSE	FALSE	FALSE	FALSE	FALSE	FALSE	FALSE	11.6876	11.5328	11.4711	11.555	1.11325	1.04374
YDL160C	WcW	WcW	WcW	WcW	0	1	0	0	WcW	WcW	FcW	2	2	0	0	FALSE	FALSE	TRUE	FALSE	TRUE	0.95	0.96	0.96	0.92	0.5	0.39	0.33	0.45	0.93	0.8	0.85	0.41	0.6	0.68	FALSE	FALSE	FALSE	FALSE	FALSE	FALSE	FALSE	FALSE	FALSE	13.9289	13.774	13.799	13.8812	1.11329	0.982866
YDL159W	M_W	M_W	M_W	M_W	0	1	0	0	M_W	M_W	M_W	0	1	0	0	FALSE	FALSE	FALSE	FALSE	TRUE	0.97	0.98	0.94	0.95	0.44	0.39	0.35	0.41	0.96	0.96	0.91	0.55	0.6	0.54	FALSE	FALSE	FALSE	FALSE	FALSE	FALSE	FALSE	FALSE	FALSE	12.596	12.6196	12.6992	12.6761	0.983817	0.946294
YDL154W	WcW	WoW	WcW	FoW	4	3	0	0	FoW	WcW	FoW	2	2	0	0	TRUE	FALSE	TRUE	FALSE	FALSE	0.76	0.82	0.9	0.86	0.64	0.56	0.74	0.65	0.84	0.84	0.84	0.5	0.53	0.65	FALSE	FALSE	FALSE	FALSE	FALSE	FALSE	FALSE	FALSE	FALSE	11.5644	11.5979	11.55	11.4937	0.977092	1.03372
YDL150W	WcW	WcW	WcW	WcW	0	1	0	0	FcW	WcW	FcW	2	2	0	0	FALSE	FALSE	TRUE	FALSE	TRUE	0.96	0.96	0.92	0.93	0.34	0.37	0.47	0.62	0.92	0.93	0.81	0.51	0.48	0.68	TRUE	FALSE	FALSE	FALSE	FALSE	TRUE	FALSE	FALSE	FALSE	12.5651	12.2552	12.268	12.5293	1.23959	0.99118
YDL149W	FoW	WoW	WoW	FoW	2	2	0	0	WoW	FoW	WoW	2	2	0	0	TRUE	FALSE	TRUE	FALSE	FALSE	0.95	0.97	0.87	0.88	0.4	0.32	0.54	0.52	0.79	0.96	0.84	0.64	0.33	0.73	FALSE	FALSE	FALSE	FALSE	FALSE	FALSE	FALSE	FALSE	FALSE	10.7228	10.679	10.6443	10.68	1.03081	1.02432
YDL146W	WcW	FcW	FcW	WcW	2	2	0	0	WcW	WcW	FcF	2	2	0	0	TRUE	FALSE	TRUE	FALSE	FALSE	0.88	0.76	0.8	0.89	0.6	0.52	0.62	0.53	0.87	0.9	0.74	0.57	0.66	0.6	FALSE	FALSE	FALSE	FALSE	FALSE	FALSE	FALSE	FALSE	FALSE	12.2391	12.2637	12.3973	12.1405	0.983096	0.911554
YDL145C	WcW	WcW	WcW	WcW	0	1	0	0	WcW	WcW	FcW	2	2	0	0	FALSE	FALSE	TRUE	FALSE	TRUE	0.96	0.95	0.89	0.94	0.48	0.31	0.51	0.68	0.83	0.94	0.9	0.66	0.57	0.45	FALSE	FALSE	FALSE	FALSE	FALSE	FALSE	FALSE	FALSE	FALSE	13.5034	13.3638	13.4569	13.4509	1.10161	0.937526
YDL142C	WoW	WoW	WoW	WoW	0	1	0	1	WoW	WoW	WoW	0	1	0	0	FALSE	TRUE	FALSE	FALSE	FALSE	0.96	0.96	0.74	0.78	0.45	0.35	1.01	0.73	0.89	0.97	0.84	0.54	0.29	0.5	FALSE	FALSE	FALSE	FALSE	FALSE	FALSE	FALSE	FALSE	FALSE	10.9025	10.9872	11.0404	10.9853	0.942977	0.963811
YDL140C	M_W	M_W	M_W	M_W	0	1	0	0	FoW	M_W	M_W	2	2	0	1	FALSE	FALSE	TRUE	TRUE	TRUE	0.83	0.85	0.86	0.88	0.39	0.5	0.57	0.42	0.82	0.77	0.82	0.93	0.54	0.76	FALSE	FALSE	FALSE	FALSE	FALSE	FALSE	FALSE	FALSE	FALSE	13.7261	13.5516	13.6281	13.6473	1.12856	0.948391
YDL139C	WoW	WoW	WoW	WoW	0	1	0	0	WoF	WoW	WoW	2	2	0	0	FALSE	FALSE	TRUE	FALSE	TRUE	0.96	0.97	0.88	0.91	0.44	0.4	0.6	0.5	0.85	0.97	0.9	0.66	0.3	0.65	TRUE	FALSE	FALSE	FALSE	FALSE	FALSE	FALSE	FALSE	FALSE	11.4207	11.7384	11.7204	11.5905	0.802352	1.01252
YDL138W	WoW	FcW	WoF	FoW	4	4	0	0	FcW	WoW	WoW	2	2	2	2	TRUE	FALSE	TRUE	TRUE	FALSE	0.91	0.89	0.85	0.83	0.67	0.47	0.51	0.73	0.51	0.93	0.49	1.13	0.4	1.03	FALSE	FALSE	FALSE	FALSE	FALSE	FALSE	FALSE	FALSE	FALSE	13.0253	13.0734	13.0373	13.0889	0.967193	1.02534
YDL137W	WcW	WcW	WcF	WcF	2	2	0	0	WcF	WcW	WcW	2	2	0	2	TRUE	FALSE	TRUE	TRUE	FALSE	0.94	0.94	0.89	0.93	0.34	0.44	0.44	0.47	0.76	0.89	0.88	0.81	0.83	0.6	FALSE	FALSE	FALSE	FALSE	FALSE	FALSE	FALSE	FALSE	FALSE	13.0428	13.0161	13.0647	13.0378	1.0187	0.966888
YDL135C	WcW	WcW	WcW	WcW	0	1	0	0	WcW	WcW	WcW	0	1	0	1	FALSE	FALSE	FALSE	TRUE	TRUE	0.93	0.92	0.93	0.91	0.6	0.47	0.5	0.67	0.83	0.87	0.77	0.57	0.63	0.92	TRUE	FALSE	FALSE	FALSE	TRUE	TRUE	FALSE	FALSE	FALSE	12.6395	12.3162	12.3009	12.2187	1.25114	1.01068
YDL134C	FcW	FoW	FcW	WcW	4	3	0	0	FoW	FcW	FoW	2	2	0	0	TRUE	FALSE	TRUE	FALSE	FALSE	0.94	0.92	0.97	0.94	0.51	0.42	0.28	0.38	0.96	0.74	0.72	0.42	0.68	0.65	FALSE	FALSE	FALSE	FALSE	FALSE	FALSE	FALSE	FALSE	FALSE	12.2592	12.0589	12.0792	12.1897	1.14892	0.986064
YDL133W	FoW	WcW	FoW	WoW	4	3	0	0	WoF	FoW	WcW	3	3	0	0	TRUE	FALSE	TRUE	FALSE	FALSE	0.89	0.94	0.87	0.86	0.63	0.33	0.53	0.56	0.87	0.9	0.84	0.56	0.52	0.55	FALSE	FALSE	FALSE	FALSE	FALSE	FALSE	FALSE	FALSE	FALSE	12.493	12.3984	12.3147	12.3073	1.06773	1.05975
YDL132W	WcW	WcW	WcW	FcW	2	2	0	0	WcW	WcW	WcW	0	1	0	0	TRUE	FALSE	FALSE	FALSE	FALSE	0.85	0.9	0.91	0.9	0.71	0.49	0.49	0.48	0.88	0.89	0.81	0.63	0.45	0.55	FALSE	FALSE	FALSE	FALSE	FALSE	FALSE	FALSE	FALSE	FALSE	12.3376	12.4004	12.4477	12.4172	0.957432	0.967722
YDL127W	M_W	WcW	WcW	WcF	3	3	1	2	FcF	M_W	M_W	2	2	0	2	TRUE	TRUE	TRUE	TRUE	FALSE	0.81	0.73	0.85	0.64	1	0.72	0.67	1.2	0.85	0.92	0.76	0.9	0.46	1.1	TRUE	FALSE	FALSE	FALSE	TRUE	TRUE	FALSE	FALSE	FALSE	12.837	12.3627	12.1604	12.417	1.38923	1.15055
YDL126C	WoW	WoW	WoW	WoW	0	1	0	0	WoW	WoW	FoW	2	2	0	0	FALSE	FALSE	TRUE	FALSE	TRUE	0.91	0.92	0.95	0.95	0.43	0.46	0.49	0.42	0.85	0.97	0.85	0.63	0.38	0.56	TRUE	FALSE	FALSE	FALSE	FALSE	FALSE	FALSE	FALSE	FALSE	13.8907	13.6336	13.8659	13.9141	1.19508	0.851263
YDL125C	FoW	FoW	FoW	FcW	2	2	0	0	FcW	FoW	WcW	3	3	0	0	TRUE	FALSE	TRUE	FALSE	FALSE	0.88	0.88	0.82	0.8	0.43	0.35	0.44	0.42	0.88	0.94	0.9	0.44	0.34	0.43	FALSE	FALSE	FALSE	FALSE	FALSE	FALSE	FALSE	FALSE	FALSE	12.902	12.8494	12.7484	12.762	1.03713	1.07254
YDL122W	WoW	WcF	WcF	WoW	2	2	0	0	WcF	WoW	WoW	2	2	0	0	TRUE	FALSE	TRUE	FALSE	FALSE	0.96	0.91	0.96	0.92	0.35	0.4	0.3	0.46	0.88	0.95	0.9	0.61	0.43	0.61	FALSE	FALSE	FALSE	FALSE	FALSE	FALSE	FALSE	FALSE	FALSE	12.5679	12.3084	12.4615	12.5174	1.19708	0.899303
YDL117W	WcW	WcW	WcW	WcW	0	1	0	0	WcW	WcW	FcW	2	2	0	0	FALSE	FALSE	TRUE	FALSE	TRUE	0.86	0.9	0.84	0.89	0.58	0.43	0.48	0.65	0.94	0.88	0.88	0.55	0.6	0.61	TRUE	FALSE	FALSE	TRUE	FALSE	TRUE	FALSE	FALSE	FALSE	12.1035	11.789	11.6024	12.2938	1.24361	1.13803
YDL115C	WoW	WoW	WoW	WoW	0	1	0	0	WoW	WoW	WoW	0	1	0	0	FALSE	FALSE	FALSE	FALSE	TRUE	0.98	0.97	0.98	0.95	0.45	0.35	0.37	0.69	0.94	0.94	0.93	0.58	0.4	0.6	TRUE	FALSE	FALSE	FALSE	TRUE	FALSE	FALSE	FALSE	FALSE	12.1761	11.9452	11.8986	11.8051	1.1736	1.03285
YDL110C	M_W	WcW	FcW	WcW	4	3	0	0	M_F	M_W	M_F	2	2	0	0	TRUE	FALSE	TRUE	FALSE	FALSE	0.94	0.91	0.9	0.91	0.53	0.75	0.63	0.59	0.93	0.95	0.92	0.54	0.56	0.76	FALSE	FALSE	FALSE	FALSE	FALSE	FALSE	FALSE	FALSE	FALSE	12.5834	12.568	12.493	12.6134	1.01075	1.0533
YDL108W	WoF	FoF	FoF	WcF	3	3	0	0	WcF	WoF	WoF	2	2	0	0	TRUE	FALSE	TRUE	FALSE	FALSE	0.86	0.91	0.83	0.83	0.58	0.55	0.49	0.54	0.83	0.85	0.75	0.59	0.53	0.55	FALSE	FALSE	FALSE	FALSE	FALSE	FALSE	FALSE	FALSE	FALSE	12.4605	12.4851	12.6354	12.5703	0.983057	0.901107
YDL105W	WoW	WoW	WoW	WoW	0	1	0	0	WoW	WoW	WoW	0	1	0	0	FALSE	FALSE	FALSE	FALSE	TRUE	0.95	0.94	0.92	0.93	0.55	0.53	0.37	0.51	0.89	0.93	0.91	0.55	0.4	0.59	TRUE	FALSE	FALSE	FALSE	FALSE	FALSE	FALSE	FALSE	TRUE	11.6317	11.8866	11.851	11.9229	0.838047	1.02503
YDL104C	FoW	FoF	M_F	M_W	4	4	0	0	FoW	FoW	M_W	2	2	0	0	TRUE	FALSE	TRUE	FALSE	FALSE	0.94	0.94	0.89	0.88	0.37	0.41	0.54	0.39	0.87	0.89	0.89	0.69	0.47	0.66	FALSE	FALSE	FALSE	FALSE	FALSE	FALSE	FALSE	FALSE	FALSE	12.693	12.798	12.9256	12.8323	0.929861	0.915347
YDL100C	WoW	WoW	WoW	WoW	0	1	0	0	WoF	WoW	WoW	2	2	0	0	FALSE	FALSE	TRUE	FALSE	TRUE	0.97	0.97	0.96	0.98	0.68	0.35	0.63	0.72	0.96	0.94	0.87	0.46	0.34	0.72	FALSE	FALSE	FALSE	FALSE	FALSE	FALSE	FALSE	FALSE	FALSE	12.8644	12.7034	12.8917	12.8838	1.11802	0.877645
YDL098C	WoW	WoW	FoW	FoW	2	2	0	0	FoW	WoW	WoW	2	2	0	0	TRUE	FALSE	TRUE	FALSE	FALSE	0.92	0.94	0.83	0.78	0.57	0.37	0.45	0.69	0.91	0.83	0.88	0.49	0.52	0.51	FALSE	FALSE	FALSE	FALSE	FALSE	FALSE	FALSE	FALSE	FALSE	11.9383	11.8945	11.9873	11.9101	1.03082	0.937689
YDL093W	WoW	FoF	WcW	WcW	3	3	0	0	FoW	WoW	FoF	3	3	0	0	TRUE	FALSE	TRUE	FALSE	FALSE	0.93	0.94	0.91	0.9	0.74	0.44	0.46	0.5	0.9	0.97	0.88	0.56	0.48	0.76	TRUE	FALSE	FALSE	FALSE	FALSE	FALSE	FALSE	FALSE	FALSE	12.1447	12.2649	12.1625	11.9512	0.920094	1.07352
YDL092W	WoW	WoW	WoW	WoW	0	1	0	0	WoW	WoW	WoW	0	1	0	0	FALSE	FALSE	FALSE	FALSE	TRUE	0.9	0.93	0.95	0.94	0.58	0.48	0.38	0.38	0.9	0.94	0.96	0.76	0.46	0.59	FALSE	FALSE	FALSE	FALSE	FALSE	FALSE	FALSE	FALSE	FALSE	12.0261	12.0348	11.9543	12.0992	0.993981	1.05738
YDL091C	WcW	WcW	WcW	WcW	0	1	0	0	WcW	WcW	WcW	0	1	0	0	FALSE	FALSE	FALSE	FALSE	TRUE	0.96	0.97	0.95	0.95	0.51	0.47	0.6	0.69	0.94	0.91	0.95	0.73	0.66	0.67	FALSE	FALSE	FALSE	FALSE	FALSE	FALSE	FALSE	FALSE	FALSE	11.163	11.0862	11.1921	11.2082	1.05471	0.929197
YDL090C	WoW	WoW	WoF	WoW	2	2	2	0	WoW	WoW	WoW	0	1	0	0	TRUE	TRUE	FALSE	FALSE	FALSE	0.66	0.92	0.89	0.67	0.74	0.47	0.44	0.79	0.82	0.89	0.85	0.6	0.38	0.69	FALSE	FALSE	FALSE	FALSE	FALSE	FALSE	FALSE	FALSE	FALSE	12.7687	12.8728	13.0127	12.9365	0.930381	0.907591
YDL089W	WcW	WcW	WcW	WcW	0	1	0	0	WcW	WcW	WcW	0	1	0	0	FALSE	FALSE	FALSE	FALSE	TRUE	0.85	0.92	0.94	0.86	0.69	0.55	0.38	0.77	0.92	0.98	0.91	0.64	0.35	0.66	FALSE	FALSE	FALSE	FALSE	FALSE	FALSE	FALSE	FALSE	FALSE	12.2161	12.2644	12.3119	12.3206	0.967069	0.967674
YDL088C	FoW	FoW	FcW	WcW	3	3	0	0	FcW	FoW	FcW	2	2	0	2	TRUE	FALSE	TRUE	TRUE	FALSE	0.96	0.97	0.97	0.96	0.44	0.4	0.39	0.45	0.81	0.98	0.73	0.92	0.64	1.14	FALSE	FALSE	FALSE	FALSE	FALSE	FALSE	FALSE	FALSE	FALSE	12.0953	11.9019	11.9336	11.8759	1.14346	0.97826
YDL087C	WoW	WoW	WoW	WoW	0	1	0	0	WoW	WoW	WoW	0	1	0	0	FALSE	FALSE	FALSE	FALSE	TRUE	0.97	0.98	0.96	0.96	0.54	0.46	0.74	0.49	0.92	0.95	0.94	0.54	0.77	0.8	FALSE	FALSE	FALSE	FALSE	FALSE	FALSE	FALSE	FALSE	FALSE	12.5945	12.6738	12.6694	12.5882	0.946536	1.00303
YDL085W	WcW	FcF	WcW	WcW	2	2	0	0	WcF	WcW	WcW	2	2	0	0	TRUE	FALSE	TRUE	FALSE	FALSE	0.94	0.95	0.96	0.95	0.54	0.41	0.38	0.47	0.85	0.89	0.8	0.7	0.42	0.75	FALSE	FALSE	FALSE	FALSE	FALSE	FALSE	FALSE	FALSE	FALSE	11.83	11.8445	11.7353	11.6762	0.98996	1.07866
YDL080C	WcW	WcW	WcW	WcW	0	1	0	0	WcW	WcW	WcW	0	1	0	0	FALSE	FALSE	FALSE	FALSE	TRUE	0.96	0.97	0.98	0.98	0.48	0.26	0.46	0.26	0.97	0.95	0.92	0.63	0.59	0.58	FALSE	FALSE	FALSE	FALSE	FALSE	FALSE	FALSE	FALSE	FALSE	13.0331	13.1182	13.0775	13.0071	0.942705	1.02866
YDL079C	WcW	WcF	WcW	WcW	2	2	0	0	FcF	WcW	WcW	2	2	1	1	TRUE	FALSE	TRUE	TRUE	FALSE	0.96	0.93	0.9	0.86	0.46	0.29	0.43	0.65	0.85	0.91	0.69	0.48	0.54	0.83	FALSE	FALSE	FALSE	FALSE	FALSE	FALSE	FALSE	FALSE	FALSE	12.039	12.1404	12.0998	12.0356	0.93213	1.02857
YDL078C	WoW	WoW	WoW	WoW	0	1	0	0	FoW	WoW	WoW	2	2	0	0	FALSE	FALSE	TRUE	FALSE	TRUE	0.95	0.96	0.93	0.89	0.41	0.3	0.5	0.51	0.82	0.95	0.71	0.68	0.37	0.77	FALSE	FALSE	FALSE	FALSE	FALSE	FALSE	FALSE	FALSE	FALSE	12.742	12.6232	12.7473	12.7141	1.08579	0.917578
YDL077C	WcW	WcW	WcW	WcW	0	1	0	0	WcW	WcW	WcW	0	1	0	0	FALSE	FALSE	FALSE	FALSE	TRUE	0.95	0.96	0.9	0.9	0.53	0.41	0.51	0.44	0.91	0.97	0.9	0.49	0.34	0.36	FALSE	FALSE	FALSE	FALSE	FALSE	FALSE	FALSE	FALSE	FALSE	11.4563	11.6731	11.5488	11.6498	0.860469	1.08992
YDL075W	FoW	M_W	FoW	M_W	4	2	0	2	M_W	FoW	M_F	3	3	0	1	TRUE	TRUE	TRUE	TRUE	FALSE	0.94	0.93	0.83	0.86	0.57	0.91	1.25	0.69	0.87	0.89	0.75	0.55	0.68	0.9	TRUE	FALSE	FALSE	FALSE	FALSE	FALSE	TRUE	FALSE	FALSE	13.454	13.5006	13.1843	13.2923	0.968189	1.24514
YDL072C	WcW	M_W	FcW	WcW	3	3	0	1	FoF	WcW	M_W	3	3	0	0	TRUE	TRUE	TRUE	FALSE	FALSE	0.96	0.93	0.82	0.87	0.37	0.63	0.84	0.51	0.85	0.9	0.71	0.4	0.51	0.74	FALSE	FALSE	FALSE	FALSE	FALSE	FALSE	FALSE	FALSE	FALSE	11.7066	11.7747	11.8812	11.807	0.953952	0.92883
YDL070W	FoW	WoW	FoW	FoW	2	2	0	0	WoW	FoW	WoW	2	2	0	0	TRUE	FALSE	TRUE	FALSE	FALSE	0.98	0.97	0.96	0.97	0.37	0.58	0.7	0.57	0.79	0.95	0.83	0.69	0.46	0.69	FALSE	FALSE	FALSE	FALSE	FALSE	FALSE	FALSE	FALSE	FALSE	11.2444	11.3606	11.297	11.2759	0.922629	1.0451
YDL069C	WcW	WcW	WcW	WcW	0	1	0	0	WcW	WcW	WcW	0	1	0	0	FALSE	FALSE	FALSE	FALSE	TRUE	0.95	0.96	0.91	0.91	0.48	0.2	0.58	0.65	0.85	0.92	0.77	0.54	0.71	0.75	TRUE	TRUE	FALSE	FALSE	FALSE	FALSE	FALSE	TRUE	FALSE	10.2046	10.545	10.6101	10.2849	0.789822	0.955851
YDL067C	WoW	WoW	WoW	WoW	0	1	0	0	WoW	WoW	WoW	0	1	0	0	FALSE	FALSE	FALSE	FALSE	TRUE	0.97	0.95	0.84	0.92	0.35	0.38	0.48	0.47	0.91	0.89	0.79	0.48	0.72	0.75	FALSE	FALSE	FALSE	FALSE	FALSE	FALSE	FALSE	FALSE	FALSE	11.0757	11.1122	11.1569	11.0662	0.974983	0.969467
YDL066W	WcW	WcW	WcW	WcW	0	1	0	0	WoW	WcW	WoW	2	2	0	0	FALSE	FALSE	TRUE	FALSE	TRUE	0.96	0.97	0.91	0.92	0.56	0.43	0.44	0.5	0.92	0.98	0.9	0.53	0.42	0.51	FALSE	FALSE	FALSE	FALSE	FALSE	FALSE	FALSE	FALSE	FALSE	13.3424	13.3045	13.3903	13.338	1.02665	0.942229
YDL065C	WoW	WoW	WoW	WoW	0	1	0	0	WoW	WoW	WoW	0	1	0	0	FALSE	FALSE	FALSE	FALSE	TRUE	0.98	0.99	0.95	0.97	0.47	0.34	0.43	0.42	0.89	0.93	0.82	0.65	0.39	0.62	FALSE	FALSE	FALSE	FALSE	FALSE	FALSE	FALSE	FALSE	FALSE	12.6962	12.9083	12.9141	12.9167	0.863268	0.996
YDL064W	WoW	WoW	WoW	WoW	0	1	0	0	WoW	WoW	WoW	0	1	0	0	FALSE	FALSE	FALSE	FALSE	TRUE	0.97	0.98	0.95	0.97	0.43	0.32	0.44	0.42	0.85	0.96	0.89	0.6	0.24	0.5	FALSE	FALSE	FALSE	FALSE	FALSE	FALSE	FALSE	FALSE	FALSE	12.5389	12.7733	12.8014	12.5925	0.85004	0.980709
YDL059C	WcW	WcW	WcW	WcW	0	1	0	0	WcW	WcW	WcW	0	1	0	1	FALSE	FALSE	FALSE	TRUE	TRUE	0.96	0.96	0.9	0.85	0.69	0.68	0.51	0.47	0.9	0.92	0.78	0.71	0.63	1.06	FALSE	FALSE	FALSE	FALSE	FALSE	FALSE	FALSE	FALSE	FALSE	12.6314	12.8527	12.816	12.8278	0.857823	1.02577
YDL058W	WoW	WoW	WoW	WoW	0	1	0	0	WoF	WoW	WoW	2	2	0	0	FALSE	FALSE	TRUE	FALSE	TRUE	0.96	0.96	0.97	0.96	0.4	0.4	0.47	0.42	0.93	0.98	0.96	0.5	0.4	0.77	FALSE	FALSE	FALSE	FALSE	FALSE	FALSE	FALSE	FALSE	FALSE	11.5241	11.5446	11.4473	11.3521	0.98594	1.06973
YDL056W	WcW	WcW	WcW	WcF	2	2	0	0	WcW	WcW	WcW	0	1	0	0	TRUE	FALSE	FALSE	FALSE	FALSE	0.97	0.96	0.84	0.92	0.41	0.44	0.64	0.61	0.93	0.94	0.88	0.41	0.36	0.39	FALSE	FALSE	FALSE	FALSE	FALSE	FALSE	FALSE	FALSE	FALSE	11.1096	11.2272	11.229	11.0094	0.921705	0.998776
YDL055C	WcF	FoW	WcF	WcW	4	3	0	0	FoF	WcF	NA	3	3	0	1	TRUE	FALSE	TRUE	TRUE	FALSE	0.85	0.86	0.87	0.79	0.5	0.46	0.38	0.43	0.81	0.87	0.8	0.54	0.77	0.94	TRUE	FALSE	FALSE	FALSE	FALSE	FALSE	FALSE	FALSE	FALSE	13.2724	13.5927	13.5354	13.3065	0.800939	1.04049
YDL054C	WcW	WcW	WcW	WcW	0	1	0	0	WcW	WcW	WcW	0	1	0	0	FALSE	FALSE	FALSE	FALSE	TRUE	0.95	0.96	0.92	0.95	0.5	0.45	0.71	0.48	0.95	0.98	0.95	0.57	0.39	0.48	FALSE	FALSE	FALSE	FALSE	FALSE	FALSE	FALSE	FALSE	FALSE	11.6403	11.7448	11.8819	11.745	0.930122	0.909349
YDL053C	FcW	M_W	FcW	M_W	4	2	0	0	FcW	FcW	M_W	2	2	0	0	TRUE	FALSE	TRUE	FALSE	FALSE	0.96	0.97	0.88	0.94	0.48	0.44	0.52	0.51	0.88	0.92	0.85	0.68	0.76	0.59	FALSE	FALSE	FALSE	FALSE	FALSE	FALSE	FALSE	FALSE	FALSE	13.0324	13.0255	13.0665	13.0793	1.00484	0.971938
YDL052C	M_W	M_W	M_W	M_W	0	1	0	0	M_W	M_W	M_W	0	1	0	0	FALSE	FALSE	FALSE	FALSE	TRUE	0.98	0.98	0.93	0.95	0.33	0.36	0.48	0.53	0.93	0.98	0.94	0.47	0.29	0.46	FALSE	FALSE	FALSE	FALSE	FALSE	FALSE	FALSE	FALSE	FALSE	13.5357	13.5283	13.5521	13.4869	1.00514	0.983665
YDL051W	M_F	M_W	M_W	M_F	2	2	0	0	M_F	M_F	M_F	0	1	0	0	TRUE	FALSE	FALSE	FALSE	FALSE	0.96	0.97	0.93	0.92	0.4	0.36	0.48	0.47	0.82	0.95	0.9	0.61	0.38	0.45	FALSE	FALSE	FALSE	FALSE	FALSE	FALSE	FALSE	FALSE	FALSE	12.3236	12.2314	12.2088	12.1579	1.066	1.0158
YDL047W	WcW	WcW	FcW	WoW	3	3	0	0	WcW	WcW	WcW	0	1	0	0	TRUE	FALSE	FALSE	FALSE	FALSE	0.95	0.92	0.91	0.93	0.42	0.43	0.64	0.53	0.87	0.97	0.84	0.56	0.4	0.66	FALSE	FALSE	FALSE	FALSE	FALSE	FALSE	FALSE	FALSE	FALSE	13.4871	13.4757	13.479	13.4832	1.00793	0.997685
YDL045W-A	WoW	WoW	WoW	WoW	0	1	0	0	FoW	WoW	FoW	2	2	0	0	FALSE	FALSE	TRUE	FALSE	TRUE	0.96	0.95	0.85	0.89	0.48	0.45	0.66	0.6	0.96	0.96	0.94	0.57	0.56	0.75	FALSE	FALSE	FALSE	FALSE	FALSE	FALSE	FALSE	FALSE	FALSE	11.9655	11.9336	12.0758	12.1409	1.02233	0.906173
YDL045C	WcW	WcW	WcW	WcW	0	1	0	0	WcW	WcW	WcW	0	1	0	0	FALSE	FALSE	FALSE	FALSE	TRUE	0.96	0.94	0.95	0.93	0.59	0.48	0.48	0.51	0.93	0.96	0.94	0.68	0.76	0.64	FALSE	FALSE	FALSE	FALSE	FALSE	FALSE	FALSE	FALSE	FALSE	11.5767	11.5178	11.5716	11.6003	1.04163	0.963417
YDL042C	WoW	WoW	WoW	WoW	0	1	0	0	WcW	WoW	WoW	2	2	0	0	FALSE	FALSE	TRUE	FALSE	TRUE	0.94	0.87	0.94	0.88	0.64	0.58	0.45	0.67	0.95	0.96	0.92	0.44	0.54	0.56	FALSE	FALSE	FALSE	FALSE	FALSE	FALSE	FALSE	FALSE	FALSE	12.1791	12.2758	12.2073	12.1605	0.935179	1.04865
YDL040C	WoW	FoW	WoW	FoW	4	2	0	0	M_W	WoW	FoW	3	3	0	0	TRUE	FALSE	TRUE	FALSE	FALSE	0.93	0.94	0.84	0.89	0.62	0.52	0.64	0.57	0.87	0.93	0.91	0.54	0.48	0.62	TRUE	FALSE	FALSE	FALSE	FALSE	TRUE	FALSE	FALSE	FALSE	13.176	12.906	13.104	12.9656	1.20582	0.871791
YDL039C	WcF	WcF	FcF	WcF	2	2	2	0	FcF	WcF	FcF	2	2	3	1	TRUE	TRUE	TRUE	TRUE	FALSE	0.66	0.72	0.64	0.72	0.39	0.35	0.6	0.42	0.48	0.59	0.3	0.42	0.78	0.82	TRUE	FALSE	FALSE	TRUE	FALSE	FALSE	TRUE	FALSE	FALSE	12.9761	12.9313	12.3906	13.2083	1.03156	1.45469
YDL037C	WcW	WcF	FcW	WcW	3	3	2	2	FcW	WcW	FcF	3	3	2	1	TRUE	TRUE	TRUE	TRUE	FALSE	0.92	0.54	0.56	0.91	0.85	0.84	0.79	0.57	0.69	0.91	0.53	0.55	0.43	0.82	TRUE	FALSE	FALSE	FALSE	FALSE	FALSE	FALSE	FALSE	FALSE	13.199	12.9855	13.2084	13.3961	1.15949	0.85683
YDL035C	WcW	FcW	FcW	WcW	2	2	0	0	WcF	WcW	FcW	3	3	0	0	TRUE	FALSE	TRUE	FALSE	FALSE	0.94	0.96	0.95	0.94	0.6	0.41	0.52	0.51	0.82	0.89	0.81	0.65	0.76	0.71	FALSE	FALSE	FALSE	FALSE	FALSE	FALSE	FALSE	FALSE	FALSE	11.71	11.7577	11.5907	11.5074	0.96748	1.1227
YDL033C	M_W	M_W	M_W	M_W	0	1	0	0	M_W	M_W	M_W	0	1	0	1	FALSE	FALSE	FALSE	TRUE	TRUE	0.98	0.96	0.98	0.97	0.61	0.4	0.33	0.53	0.88	0.87	0.79	0.63	0.66	0.99	TRUE	TRUE	FALSE	FALSE	FALSE	FALSE	FALSE	FALSE	FALSE	12.2973	12.6204	12.5458	12.4072	0.799299	1.05312
YDL031W	M_W	M_W	M_W	M_W	0	1	0	0	M_W	M_W	M_W	0	1	0	0	FALSE	FALSE	FALSE	FALSE	TRUE	0.98	0.97	0.96	0.98	0.45	0.38	0.26	0.29	0.91	0.96	0.93	0.64	0.34	0.57	FALSE	FALSE	FALSE	FALSE	FALSE	FALSE	FALSE	FALSE	FALSE	13.1767	13.0438	13.1047	13.1998	1.09643	0.958685
YDL030W	WcW	WcW	WcW	WcW	0	1	0	0	WoF	WcW	WcW	2	2	0	0	FALSE	FALSE	TRUE	FALSE	TRUE	0.91	0.9	0.92	0.89	0.31	0.36	0.46	0.49	0.84	0.9	0.8	0.65	0.75	0.78	FALSE	FALSE	FALSE	FALSE	FALSE	FALSE	FALSE	FALSE	FALSE	12.0484	12.1862	12.1744	12.0295	0.908894	1.00819
YDL025C	WcW	FcW	WcW	FcW	4	2	0	0	FcW	WcW	FcW	2	2	0	0	TRUE	FALSE	TRUE	FALSE	FALSE	0.91	0.9	0.91	0.91	0.4	0.45	0.54	0.54	0.85	0.95	0.85	0.49	0.54	0.64	FALSE	FALSE	FALSE	FALSE	FALSE	FALSE	FALSE	FALSE	FALSE	11.157	11.1858	11.2039	11.1388	0.980217	0.987538
YDL024C	FcW	FcF	WcW	FcW	3	3	0	0	FcF	FcW	FcW	2	2	0	0	TRUE	FALSE	TRUE	FALSE	FALSE	0.81	0.75	0.75	0.79	0.52	0.68	0.73	0.65	0.71	0.9	0.84	0.62	0.59	0.5	FALSE	FALSE	FALSE	FALSE	FALSE	FALSE	FALSE	FALSE	FALSE	11.5487	11.6962	11.6864	11.5933	0.902825	1.00677
YDL022W	WcW	WcW	WcW	FoW	2	2	0	2	FcW	WcW	FcW	2	2	0	0	TRUE	TRUE	TRUE	FALSE	FALSE	0.91	0.78	0.72	0.87	0.71	0.89	0.95	0.5	0.89	0.9	0.89	0.52	0.77	0.49	FALSE	FALSE	FALSE	FALSE	FALSE	FALSE	FALSE	FALSE	FALSE	13.5283	13.4984	13.6448	13.5696	1.02092	0.903501
YDL021W	WoW	WoW	WcW	FoW	3	3	1	0	FoF	WoW	WoW	2	2	2	0	TRUE	TRUE	TRUE	TRUE	FALSE	0.79	0.88	0.76	0.58	0.51	0.43	0.57	0.71	0.51	0.88	0.53	0.73	0.7	0.62	TRUE	FALSE	FALSE	FALSE	FALSE	FALSE	FALSE	TRUE	FALSE	9.74412	9.9371	10.0305	9.74484	0.874794	0.937329
YDL020C	WcW	FoF	FcW	FcF	4	4	0	0	NA	WcW	FcF	3	3	0	1	TRUE	FALSE	TRUE	TRUE	FALSE	0.82	0.8	0.81	0.83	0.45	0.5	0.65	0.47	0.8	0.91	0.73	0.61	0.5	0.84	FALSE	FALSE	FALSE	FALSE	FALSE	FALSE	FALSE	FALSE	FALSE	13.0308	12.8347	12.8219	12.844	1.14561	1.00897
YDL019C	WcW	WcW	WcW	WcW	0	1	0	0	WcW	WcW	WcW	0	1	0	0	FALSE	FALSE	FALSE	FALSE	TRUE	0.95	0.96	0.98	0.96	0.72	0.62	0.38	0.62	0.92	0.91	0.92	0.53	0.45	0.51	FALSE	FALSE	FALSE	FALSE	FALSE	FALSE	FALSE	FALSE	FALSE	12.8961	13.08	13.039	13.0928	0.880329	1.02884
YDL018C	WoW	WoW	WoW	WoW	0	1	0	0	WcW	WoW	WoW	2	2	0	0	FALSE	FALSE	TRUE	FALSE	TRUE	0.95	0.92	0.9	0.92	0.74	0.58	0.51	0.57	0.89	0.94	0.92	0.69	0.39	0.51	TRUE	TRUE	FALSE	FALSE	FALSE	FALSE	TRUE	FALSE	FALSE	11.4976	11.9631	11.6989	11.6815	0.724225	1.20096
YDL017W	FcW	WoF	WcW	WcW	3	3	0	0	WoF	FcW	FcW	2	2	0	0	TRUE	FALSE	TRUE	FALSE	FALSE	0.91	0.95	0.83	0.77	0.54	0.4	0.47	0.49	0.84	0.94	0.84	0.58	0.65	0.52	TRUE	FALSE	FALSE	FALSE	FALSE	FALSE	FALSE	FALSE	FALSE	12.5901	12.3805	12.3241	12.3522	1.15633	1.03992
YDL010W	WoW	WoW	WoW	WoF	2	2	0	0	M_F	WoW	WoF	3	3	1	0	TRUE	FALSE	TRUE	TRUE	FALSE	0.97	0.94	0.9	0.96	0.42	0.51	0.76	0.55	0.69	0.95	0.78	0.61	0.5	0.63	FALSE	FALSE	FALSE	FALSE	FALSE	FALSE	FALSE	FALSE	FALSE	12.7524	12.9133	12.8355	12.7387	0.894472	1.05541
YDL008W	WoW	WoW	WoW	WoW	0	1	0	0	WoW	WoW	FoW	2	2	1	1	FALSE	FALSE	TRUE	TRUE	TRUE	0.97	0.96	0.92	0.93	0.52	0.55	0.5	0.53	0.73	0.93	0.64	0.67	0.72	0.96	FALSE	FALSE	FALSE	FALSE	FALSE	FALSE	FALSE	FALSE	FALSE	12.4279	12.4976	12.4739	12.4371	0.95279	1.01661
YDL007W	M_W	M_W	FoW	M_W	2	2	2	0	FoW	M_W	FoW	2	2	0	1	TRUE	TRUE	TRUE	TRUE	FALSE	0.92	0.96	0	0	0.49	0.4	0.54	0.7	0.78	0.95	0.78	0.98	0.71	0.59	FALSE	FALSE	FALSE	FALSE	FALSE	FALSE	FALSE	FALSE	FALSE	13.3927	13.2914	13.281	13.4253	1.07275	1.00727
YDL006W	WcW	WcW	WcW	WcW	0	1	0	0	WcW	WcW	WcW	0	1	0	0	FALSE	FALSE	FALSE	FALSE	TRUE	0.93	0.92	0.91	0.96	0.53	0.34	0.43	0.35	0.87	0.96	0.82	0.61	0.4	0.55	FALSE	FALSE	FALSE	FALSE	FALSE	FALSE	FALSE	FALSE	FALSE	12.5224	12.5924	12.4339	12.5581	0.952611	1.11613
YDL005C	M_W	M_W	M_W	M_W	0	1	0	0	M_W	M_W	NA	2	2	0	0	FALSE	FALSE	TRUE	FALSE	TRUE	0.95	0.98	0.97	0.95	0.59	0.39	0.36	0.42	0.9	0.9	0.91	0.61	0.66	0.76	FALSE	FALSE	FALSE	FALSE	FALSE	FALSE	FALSE	FALSE	FALSE	10.2802	10.2958	10.2362	10.24	0.989211	1.04217
YDL004W	FoW	M_W	M_W	M_W	2	2	0	0	M_W	FoW	M_W	2	2	0	2	TRUE	FALSE	TRUE	TRUE	FALSE	0.95	0.97	0.97	0.97	0.54	0.4	0.39	0.38	0.9	0.98	0.88	0.53	0.87	0.85	FALSE	FALSE	FALSE	FALSE	FALSE	FALSE	FALSE	FALSE	FALSE	12.3844	12.4511	12.406	12.3914	0.954849	1.0317
YDL002C	FcW	M_W	M_W	M_F	3	3	0	1	FcF	FcW	M_F	3	3	0	0	TRUE	TRUE	TRUE	FALSE	FALSE	0.92	0.89	0.83	0.85	0.53	0.39	0.68	0.8	0.83	0.79	0.89	0.54	0.49	0.42	FALSE	FALSE	FALSE	FALSE	FALSE	FALSE	FALSE	FALSE	FALSE	12.322	12.3133	12.2611	12.319	1.00606	1.03683
YDL001W	M_W	WcW	M_W	WcW	4	2	0	0	WcW	M_W	WcW	2	2	0	0	TRUE	FALSE	TRUE	FALSE	FALSE	0.97	0.97	0.88	0.9	0.61	0.42	0.68	0.7	0.9	0.92	0.93	0.47	0.75	0.79	FALSE	FALSE	FALSE	FALSE	FALSE	FALSE	FALSE	FALSE	FALSE	11.4479	11.3176	11.3917	11.3173	1.09454	0.949963
YDR001C	WcW	FcW	WcW	WcW	2	2	0	0	WcW	WcW	FcW	2	2	0	0	TRUE	FALSE	TRUE	FALSE	FALSE	0.97	0.98	0.92	0.95	0.47	0.34	0.37	0.4	0.95	0.89	0.93	0.49	0.41	0.49	TRUE	FALSE	FALSE	FALSE	FALSE	FALSE	FALSE	FALSE	FALSE	11.251	11.1455	10.9097	11.0831	1.07589	1.17754
YDR004W	WoW	WoW	WoW	WoW	0	1	0	0	WoF	WoW	WoF	2	2	0	0	FALSE	FALSE	TRUE	FALSE	TRUE	0.92	0.93	0.93	0.91	0.57	0.52	0.39	0.54	0.83	0.94	0.8	0.75	0.68	0.57	FALSE	FALSE	FALSE	FALSE	FALSE	FALSE	FALSE	FALSE	FALSE	11.723	11.9376	11.7608	11.7697	0.861799	1.13036
YDR005C	WcW	WcW	WcW	WcW	0	1	0	0	WcW	WcW	WcW	0	1	0	0	FALSE	FALSE	FALSE	FALSE	TRUE	0.97	0.99	0.92	0.91	0.41	0.28	0.44	0.49	0.92	0.94	0.82	0.41	0.45	0.71	FALSE	FALSE	FALSE	FALSE	FALSE	FALSE	FALSE	FALSE	FALSE	11.1065	11.1568	11.045	11.0082	0.96573	1.08056
YDR006C	WcW	WcW	WcW	WcW	0	1	0	0	WcW	WcW	FcW	2	2	0	1	FALSE	FALSE	TRUE	TRUE	TRUE	0.95	0.88	0.9	0.96	0.32	0.64	0.78	0.49	0.75	0.91	0.74	0.62	0.53	1	TRUE	FALSE	FALSE	FALSE	FALSE	FALSE	FALSE	FALSE	FALSE	12.5698	12.4136	12.289	12.3179	1.11436	1.09023
YDR009W	WcF	FcW	WcW	WcF	3	3	0	0	+1_missing	WcF	FcW	3	3	0	0	TRUE	FALSE	TRUE	FALSE	FALSE	0.89	0.79	0.83	0.82	0.35	0.6	0.46	0.57	0.71	0.82	0.73	0.44	0.41	0.47	TRUE	FALSE	FALSE	FALSE	FALSE	FALSE	FALSE	TRUE	FALSE	10.5915	10.7525	11.0288	10.6057	0.894387	0.825729
YDR011W	FoW	FoW	WcW	FcF	3	3	0	0	FoW	FoW	FoW	0	1	0	1	TRUE	FALSE	FALSE	TRUE	FALSE	0.93	0.86	0.79	0.87	0.58	0.52	0.67	0.63	0.9	0.84	0.81	0.49	0.8	0.54	FALSE	FALSE	FALSE	FALSE	FALSE	FALSE	FALSE	FALSE	FALSE	13.5874	13.5815	13.6366	13.5572	1.00407	0.962523
YDR013W	FoW	FoW	FoW	FoW	0	1	0	0	WoW	FoW	FoW	2	2	0	1	FALSE	FALSE	TRUE	TRUE	TRUE	0.95	0.95	0.97	0.89	0.46	0.4	0.38	0.53	0.82	0.94	0.8	0.8	0.57	0.7	TRUE	TRUE	FALSE	FALSE	FALSE	FALSE	FALSE	FALSE	TRUE	11.1431	11.6579	11.7291	11.5443	0.699899	0.951882
YDR014W	WcW	WcW	WcW	FcW	2	2	0	0	FcW	WcW	FcW	2	2	0	1	TRUE	FALSE	TRUE	TRUE	FALSE	0.94	0.92	0.87	0.89	0.36	0.35	0.55	0.58	0.9	0.9	0.8	0.42	0.41	0.82	TRUE	TRUE	FALSE	FALSE	FALSE	FALSE	FALSE	FALSE	TRUE	9.72292	10.3555	10.1451	9.99318	0.64501	1.15705
YDR016C	WoW	WoW	WoW	WoW	0	1	0	0	WoW	WoW	FoW	2	2	0	0	FALSE	FALSE	TRUE	FALSE	TRUE	0.95	0.94	0.96	0.95	0.5	0.53	0.54	0.4	0.92	0.89	0.84	0.42	0.68	0.6	TRUE	FALSE	FALSE	FALSE	FALSE	FALSE	FALSE	FALSE	FALSE	11.44	11.6654	11.4916	11.3627	0.855356	1.12805
YDR017C	FcW	FcW	FcW	FcW	0	1	0	0	FcW	FcW	M_W	2	2	0	2	FALSE	FALSE	TRUE	TRUE	TRUE	0.97	0.97	0.95	0.95	0.37	0.37	0.46	0.47	0.85	0.95	0.8	1.1	0.69	1.1	FALSE	FALSE	FALSE	FALSE	FALSE	FALSE	FALSE	FALSE	FALSE	13.2554	13.1513	13.1679	13.2466	1.07487	0.988564
YDR019C	WcW	WcW	FcW	FcW	2	2	0	1	FoW	WcW	FcW	3	3	0	1	TRUE	TRUE	TRUE	TRUE	FALSE	0.94	0.82	0.76	0.84	0.44	0.61	0.85	0.61	0.72	0.88	0.72	0.88	0.73	0.61	TRUE	FALSE	FALSE	FALSE	FALSE	FALSE	FALSE	FALSE	FALSE	12.3811	12.6766	12.5106	12.4281	0.814755	1.12194
YDR020C	WcW	WcW	WcW	WcW	0	1	0	0	FcF	WcW	WcF	3	3	0	1	FALSE	FALSE	TRUE	TRUE	TRUE	0.97	0.97	0.96	0.93	0.45	0.31	0.43	0.44	0.87	0.94	0.91	0.62	0.58	0.81	FALSE	FALSE	FALSE	FALSE	FALSE	FALSE	FALSE	FALSE	FALSE	12.1539	12.2827	12.3103	12.3253	0.914622	0.98103
YDR021W	WcW	WcW	WcW	WcW	0	1	0	0	WcW	WcW	WcW	0	1	0	0	FALSE	FALSE	FALSE	FALSE	TRUE	0.95	0.97	0.95	0.9	0.52	0.36	0.4	0.59	0.88	0.93	0.94	0.65	0.64	0.47	FALSE	FALSE	FALSE	FALSE	FALSE	FALSE	FALSE	FALSE	FALSE	11.3987	11.5463	11.5047	11.605	0.902785	1.02926
YDR022C	M_F	M_F	M_W	M_F	2	2	0	0	WoW	M_F	FoF	3	3	2	2	TRUE	FALSE	TRUE	TRUE	FALSE	0.76	0.9	0.84	0.79	0.49	0.46	0.64	0.55	0.69	0.89	0.7	0.91	0.63	1.17	TRUE	TRUE	FALSE	FALSE	FALSE	FALSE	FALSE	FALSE	TRUE	11.2427	11.7123	11.7054	11.5131	0.722149	1.00484
YDR027C	WcW	WcW	WcW	WcW	0	1	0	0	WcW	WcW	WcW	0	1	0	0	FALSE	FALSE	FALSE	FALSE	TRUE	0.96	0.98	0.9	0.87	0.39	0.28	0.5	0.5	0.86	0.96	0.91	0.61	0.36	0.47	FALSE	FALSE	FALSE	FALSE	FALSE	FALSE	FALSE	FALSE	FALSE	12.4412	12.5442	12.5173	12.3735	0.931099	1.01878
YDR028C	WcW	WcF	WcW	WcF	4	2	0	0	WcF	WcW	WcW	2	2	0	0	TRUE	FALSE	TRUE	FALSE	FALSE	0.93	0.92	0.81	0.88	0.55	0.49	0.58	0.6	0.89	0.94	0.85	0.49	0.47	0.64	TRUE	FALSE	FALSE	FALSE	FALSE	FALSE	FALSE	FALSE	FALSE	12.0608	11.9556	11.6949	11.8135	1.07567	1.19803
YDR030C	WoW	WoW	WoW	WoW	0	1	0	0	WoW	WoW	WoW	0	1	0	0	FALSE	FALSE	FALSE	FALSE	TRUE	0.92	0.97	0.96	0.93	0.5	0.4	0.48	0.52	0.9	0.92	0.87	0.5	0.57	0.62	TRUE	FALSE	FALSE	FALSE	FALSE	FALSE	FALSE	FALSE	FALSE	12.3244	12.6326	12.6053	12.5017	0.807673	1.01907
YDR032C	WcW	WcW	WcW	WcW	0	1	0	0	FcW	WcW	FcW	2	2	0	0	FALSE	FALSE	TRUE	FALSE	TRUE	0.95	0.93	0.88	0.9	0.68	0.6	0.51	0.51	0.83	0.94	0.89	0.63	0.59	0.6	FALSE	FALSE	FALSE	FALSE	FALSE	FALSE	FALSE	FALSE	FALSE	12.4293	12.244	12.2474	12.2656	1.13702	0.997664
YDR033W	FoW	M_W	M_W	M_W	2	2	0	1	M_W	FoW	M_W	2	2	0	0	TRUE	TRUE	TRUE	FALSE	FALSE	0.95	0.94	0.88	0.79	0.4	0.42	0.76	0.83	0.85	0.9	0.9	0.79	0.52	0.43	TRUE	TRUE	TRUE	TRUE	FALSE	FALSE	FALSE	FALSE	TRUE	12.741	13.1561	13.5646	13.9697	0.74998	0.753408
YDR034C	WcW	WcW	WcW	WcW	0	1	0	0	WcW	WcW	WcW	0	1	0	0	FALSE	FALSE	FALSE	FALSE	TRUE	0.95	0.97	0.92	0.91	0.47	0.41	0.43	0.49	0.93	0.92	0.84	0.49	0.45	0.64	FALSE	FALSE	FALSE	FALSE	FALSE	FALSE	FALSE	FALSE	FALSE	10.4767	10.3799	10.2666	10.2678	1.06938	1.08172
YDR035W	WcW	FcW	WcW	WcW	2	2	0	0	WcW	WcW	FcW	2	2	0	0	TRUE	FALSE	TRUE	FALSE	FALSE	0.96	0.95	0.93	0.94	0.46	0.45	0.55	0.49	0.92	0.94	0.94	0.5	0.43	0.38	FALSE	FALSE	FALSE	FALSE	FALSE	FALSE	FALSE	FALSE	FALSE	13.1824	13.0836	13.0926	13.2018	1.07086	0.993779
YDR036C	WcW	FoF	WcW	WcW	2	2	0	0	M_F	WcW	WcW	2	2	0	0	TRUE	FALSE	TRUE	FALSE	FALSE	0.92	0.94	0.92	0.94	0.55	0.41	0.63	0.34	0.96	0.8	0.85	0.49	0.57	0.54	FALSE	FALSE	FALSE	FALSE	FALSE	FALSE	FALSE	FALSE	FALSE	11.3858	11.3269	11.4699	11.4995	1.04169	0.905618
YDR041W	WoW	WoW	WoW	WoW	0	1	0	0	FoW	WoW	WoW	2	2	0	1	FALSE	FALSE	TRUE	TRUE	TRUE	0.92	0.95	0.96	0.94	0.56	0.44	0.55	0.61	0.86	0.95	0.9	0.82	0.35	0.57	TRUE	FALSE	FALSE	FALSE	FALSE	FALSE	FALSE	FALSE	TRUE	11.5166	11.718	11.5729	11.792	0.86971	1.10581
YDR043C	WcW	WcF	WcF	WcW	2	2	0	0	WcW	WcW	WcW	0	1	0	0	TRUE	FALSE	FALSE	FALSE	FALSE	0.97	0.96	0.74	0.71	0.37	0.33	0.56	0.63	0.83	0.98	0.88	0.55	0.25	0.47	TRUE	FALSE	FALSE	FALSE	FALSE	FALSE	FALSE	TRUE	FALSE	11.143	11.4194	11.3201	11.0461	0.825684	1.07122
YDR044W	WoW	WoW	WoW	WoW	0	1	0	0	WoW	WoW	WoW	0	1	0	0	FALSE	FALSE	FALSE	FALSE	TRUE	0.98	0.94	0.87	0.9	0.42	0.54	0.59	0.69	0.93	0.92	0.89	0.4	0.44	0.59	TRUE	FALSE	FALSE	FALSE	FALSE	FALSE	FALSE	FALSE	FALSE	13.1071	13.0762	13.0686	12.8424	1.02164	1.0053
YDR045C	WcW	WcW	WcW	WcW	0	1	0	0	WcW	WcW	WcW	0	1	0	0	FALSE	FALSE	FALSE	FALSE	TRUE	0.94	0.97	0.97	0.95	0.43	0.29	0.32	0.56	0.82	0.97	0.75	0.63	0.76	0.78	FALSE	FALSE	FALSE	FALSE	FALSE	FALSE	FALSE	FALSE	FALSE	11.4743	11.4842	11.387	11.4647	0.993156	1.06966
YDR047W	WcW	WcW	WcW	WcW	0	1	0	0	WcW	WcW	WcW	0	1	0	0	FALSE	FALSE	FALSE	FALSE	TRUE	0.92	0.89	0.77	0.82	0.4	0.31	0.62	0.51	0.73	0.84	0.87	0.73	0.46	0.58	FALSE	FALSE	FALSE	FALSE	FALSE	FALSE	FALSE	FALSE	FALSE	12.9902	13.0461	12.9605	12.8889	0.962025	1.06111
YDR050C	M_F	M_F	FoF	M_F	2	2	0	0	M_F	M_F	M_F	0	1	0	0	TRUE	FALSE	FALSE	FALSE	FALSE	0.88	0.91	0.87	0.92	0.72	0.5	0.43	0.51	0.89	0.83	0.86	0.58	0.69	0.52	FALSE	FALSE	FALSE	FALSE	FALSE	FALSE	FALSE	FALSE	FALSE	13.6352	13.6311	13.6308	13.6183	1.00283	1.00022
YDR051C	M_W	M_W	M_W	FoW	2	2	0	0	M_W	M_W	M_W	0	1	0	0	TRUE	FALSE	FALSE	FALSE	FALSE	0.97	0.97	0.96	0.98	0.38	0.54	0.41	0.29	0.87	0.93	0.85	0.44	0.67	0.6	FALSE	FALSE	FALSE	FALSE	FALSE	FALSE	FALSE	FALSE	FALSE	11.2363	11.3556	11.2833	11.2781	0.920605	1.05141
YDR054C	WcW	WcW	WcW	WcW	0	1	0	0	WcW	WcW	WcW	0	1	0	0	FALSE	FALSE	FALSE	FALSE	TRUE	0.94	0.97	0.9	0.83	0.51	0.38	0.44	0.58	0.87	0.78	0.84	0.53	0.72	0.62	FALSE	FALSE	FALSE	FALSE	FALSE	FALSE	FALSE	FALSE	FALSE	13.296	13.365	13.3092	13.4067	0.953307	1.03943
YDR055W	WcW	WcW	WcW	WcW	0	1	0	0	WcW	WcW	WcW	0	1	0	0	FALSE	FALSE	FALSE	FALSE	TRUE	0.98	0.98	0.97	0.96	0.4	0.26	0.31	0.34	0.92	0.97	0.9	0.61	0.49	0.59	TRUE	FALSE	FALSE	TRUE	FALSE	TRUE	FALSE	FALSE	TRUE	12.792	12.1597	12.089	13.2234	1.55005	1.0502
YDR057W	WoW	WoW	WoW	WoW	0	1	0	0	WoW	WoW	WoW	0	1	0	0	FALSE	FALSE	FALSE	FALSE	TRUE	0.95	0.94	0.92	0.94	0.52	0.46	0.57	0.53	0.94	0.95	0.94	0.47	0.53	0.44	FALSE	FALSE	FALSE	FALSE	FALSE	FALSE	FALSE	FALSE	FALSE	11.7169	11.5457	11.5475	11.5548	1.12594	0.998764
YDR059C	M_W	FoW	WcW	M_W	3	3	0	0	WcW	M_W	WcW	2	2	0	0	TRUE	FALSE	TRUE	FALSE	FALSE	0.96	0.94	0.71	0.83	0.49	0.44	0.75	0.52	0.95	0.87	0.92	0.34	0.55	0.59	FALSE	FALSE	FALSE	FALSE	FALSE	FALSE	FALSE	FALSE	FALSE	12.1298	12.3626	12.3727	12.3026	0.850971	0.993008
YDR060W	FcW	WcW	WcW	WcW	2	2	0	1	M_W	FcW	FcW	2	2	0	0	TRUE	TRUE	TRUE	FALSE	FALSE	0.98	0.96	0.8	0.79	0.41	0.36	0.83	0.7	0.94	0.93	0.94	0.41	0.45	0.49	FALSE	FALSE	FALSE	FALSE	FALSE	FALSE	FALSE	FALSE	FALSE	12.9167	12.787	12.7042	12.7812	1.09405	1.05909
YDR062W	FcW	FcW	FcW	FcF	2	2	0	0	FoW	FcW	FoW	2	2	1	0	TRUE	FALSE	TRUE	TRUE	FALSE	0.92	0.87	0.84	0.79	0.28	0.38	0.44	0.53	0.9	0.8	0.69	0.38	0.65	0.73	FALSE	FALSE	FALSE	FALSE	FALSE	FALSE	FALSE	FALSE	FALSE	13.5142	13.4585	13.4611	13.4306	1.03939	0.998189
YDR063W	WcW	WcW	WcW	WcW	0	1	0	0	FcW	WcW	FcW	2	2	0	1	FALSE	FALSE	TRUE	TRUE	TRUE	0.91	0.92	0.93	0.91	0.46	0.47	0.42	0.42	0.82	0.9	0.8	0.59	0.48	0.88	FALSE	FALSE	FALSE	FALSE	FALSE	FALSE	FALSE	FALSE	FALSE	11.5306	11.6981	11.6005	11.4816	0.890402	1.07002
YDR065W	M_W	WoF	M_F	WcF	4	4	0	2	NA	M_W	WoW	3	3	0	0	TRUE	TRUE	TRUE	FALSE	FALSE	0.95	0.92	0.7	0.78	0.27	0.28	0.89	0.91	0.72	0.88	0.75	0.63	0.57	0.49	TRUE	FALSE	FALSE	FALSE	FALSE	FALSE	FALSE	FALSE	FALSE	10.8256	11.1284	11.1474	10.9041	0.810716	0.986923
YDR067C	WoW	WoW	WoW	WoW	0	1	0	0	WoW	WoW	WoW	0	1	0	0	FALSE	FALSE	FALSE	FALSE	TRUE	0.95	0.93	0.97	0.95	0.5	0.47	0.5	0.31	0.95	0.95	0.91	0.4	0.57	0.57	FALSE	FALSE	FALSE	FALSE	FALSE	FALSE	FALSE	FALSE	FALSE	11.2908	11.4315	11.4501	11.3673	0.907101	0.987145
YDR068W	WoW	WoW	WoW	WoW	0	1	0	0	WoW	WoW	WoW	0	1	0	0	FALSE	FALSE	FALSE	FALSE	TRUE	0.95	0.97	0.95	0.95	0.5	0.47	0.51	0.42	0.89	0.92	0.89	0.62	0.57	0.58	FALSE	FALSE	FALSE	FALSE	FALSE	FALSE	FALSE	FALSE	FALSE	12.0542	12.1053	12.169	12.0049	0.965184	0.956772
YDR070C	WcW	WcW	FcW	FoW	3	3	0	0	FcW	WcW	WcW	2	2	0	0	TRUE	FALSE	TRUE	FALSE	FALSE	0.89	0.79	0.77	0.78	0.59	0.75	0.64	0.66	0.7	0.74	0.79	0.62	0.68	0.62	TRUE	TRUE	FALSE	FALSE	FALSE	FALSE	FALSE	FALSE	FALSE	12.0287	12.4005	12.3412	12.2889	0.772799	1.04199
YDR074W	WcW	WcW	WcW	WcF	2	2	0	1	WcF	WcW	WcW	2	2	0	0	TRUE	TRUE	TRUE	FALSE	FALSE	0.93	0.91	0.93	0.94	0.59	0.56	0.53	0.81	0.85	0.93	0.81	0.7	0.57	0.49	FALSE	FALSE	FALSE	FALSE	FALSE	FALSE	FALSE	FALSE	FALSE	12.5195	12.4965	12.4125	12.5059	1.01612	1.05992
YDR076W	FoF	FoF	FoF	FoF	0	1	0	0	FoW	FoF	FoW	2	2	0	0	FALSE	FALSE	TRUE	FALSE	TRUE	0.95	0.94	0.93	0.95	0.49	0.39	0.46	0.42	0.85	0.96	0.83	0.67	0.68	0.71	FALSE	FALSE	FALSE	FALSE	FALSE	FALSE	FALSE	FALSE	FALSE	12.2973	12.2187	12.2805	12.3202	1.05598	0.958087
YDR078C	WoW	WoW	WoW	WoW	0	1	0	0	FoW	WoW	FoW	2	2	0	0	FALSE	FALSE	TRUE	FALSE	TRUE	0.96	0.96	0.86	0.85	0.41	0.45	0.74	0.7	0.92	0.91	0.76	0.49	0.42	0.66	TRUE	FALSE	FALSE	FALSE	FALSE	FALSE	FALSE	FALSE	FALSE	11.539	11.6782	11.8127	11.5892	0.908012	0.910964
YDR079W	WoW	WoW	WoW	WoW	0	1	0	0	WoF	WoW	WoF	2	2	0	0	FALSE	FALSE	TRUE	FALSE	TRUE	0.96	0.96	0.91	0.9	0.45	0.44	0.55	0.62	0.9	0.89	0.73	0.48	0.51	0.68	FALSE	FALSE	FALSE	FALSE	FALSE	FALSE	FALSE	FALSE	FALSE	11.4497	11.5639	11.6127	11.6553	0.923908	0.966775
YDR079C-A	WoW	WoW	WoW	WoW	0	1	0	0	WoW	WoW	WoW	0	1	0	2	FALSE	FALSE	FALSE	TRUE	TRUE	0.95	0.97	0.98	0.98	0.78	0.51	0.28	0.45	0.9	0.92	0.97	0.73	0.84	0.81	FALSE	FALSE	FALSE	FALSE	FALSE	FALSE	FALSE	FALSE	FALSE	10.8278	10.8649	10.9707	10.9921	0.974633	0.929278
YDR080W	WoW	WoW	WoW	WoW	0	1	0	0	WoW	WoW	WoW	0	1	0	1	FALSE	FALSE	FALSE	TRUE	TRUE	0.96	0.95	0.96	0.97	0.78	0.51	0.39	0.45	0.88	0.92	0.97	0.73	0.81	0.44	FALSE	FALSE	FALSE	FALSE	FALSE	FALSE	FALSE	FALSE	FALSE	9.98127	9.97044	9.93569	9.92569	1.00753	1.02438
YDR081C	WcW	WcW	WcW	WcW	0	1	0	0	WcW	WcW	WcW	0	1	0	0	FALSE	FALSE	FALSE	FALSE	TRUE	0.99	0.95	0.94	0.96	0.41	0.47	0.4	0.37	0.94	0.97	0.95	0.6	0.37	0.44	FALSE	FALSE	FALSE	FALSE	FALSE	FALSE	FALSE	FALSE	FALSE	12.0541	11.8839	11.8364	11.9697	1.12521	1.03348
YDR082W	WcW	WcW	WcW	WcW	0	1	0	0	WcW	WcW	WcW	0	1	0	0	FALSE	FALSE	FALSE	FALSE	TRUE	0.98	0.96	0.95	0.97	0.5	0.47	0.36	0.37	0.88	0.93	0.75	0.52	0.4	0.64	TRUE	FALSE	FALSE	FALSE	FALSE	FALSE	FALSE	FALSE	FALSE	10.4404	10.5293	10.7076	10.5218	0.940247	0.883687
YDR084C	FcW	FoW	WoW	WoW	3	3	0	0	WoW	FcW	FcW	2	2	0	1	TRUE	FALSE	TRUE	TRUE	FALSE	0.94	0.86	0.94	0.93	0.8	0.74	0.29	0.54	0.93	0.95	0.92	0.47	0.87	0.65	FALSE	FALSE	FALSE	FALSE	FALSE	FALSE	FALSE	FALSE	FALSE	12.0372	12.1227	12.2968	12.1959	0.942447	0.886354
YDR088C	WcW	WcW	WcW	WcW	0	1	0	0	WcW	WcW	WcW	0	1	0	0	FALSE	FALSE	FALSE	FALSE	TRUE	0.97	0.96	0.9	0.92	0.42	0.28	0.43	0.47	0.92	0.8	0.85	0.6	0.61	0.56	FALSE	FALSE	FALSE	FALSE	FALSE	FALSE	FALSE	FALSE	FALSE	12.785	12.7307	12.8356	12.7585	1.03839	0.929823
YDR091C	M_W	M_W	M_W	M_W	0	1	0	0	M_W	M_W	M_W	0	1	0	0	FALSE	FALSE	FALSE	FALSE	TRUE	0.97	0.97	0.91	0.88	0.5	0.42	0.5	0.55	0.96	0.96	0.97	0.42	0.41	0.34	FALSE	FALSE	FALSE	FALSE	FALSE	FALSE	FALSE	FALSE	FALSE	12.8288	12.6113	12.7193	12.656	1.16278	0.927838
YDR092W	FoF	FoW	WoW	M_W	4	4	0	0	FoF	FoF	FoW	2	2	0	0	TRUE	FALSE	TRUE	FALSE	FALSE	0.95	0.93	0.89	0.91	0.36	0.52	0.67	0.55	0.86	0.96	0.89	0.4	0.75	0.49	FALSE	FALSE	FALSE	FALSE	FALSE	FALSE	FALSE	FALSE	FALSE	12.2855	12.2147	12.4189	12.2975	1.05031	0.868029
YDR093W	WcW	FcW	WcW	FcW	4	2	0	0	FcW	WcW	FcW	2	2	0	0	TRUE	FALSE	TRUE	FALSE	FALSE	0.97	0.94	0.86	0.95	0.59	0.49	0.51	0.45	0.95	0.96	0.94	0.49	0.51	0.56	FALSE	FALSE	FALSE	FALSE	FALSE	FALSE	FALSE	FALSE	FALSE	13.5076	13.6058	13.5054	13.5099	0.93421	1.07209
YDR096W	WoW	WoW	WoF	WoW	2	2	0	0	FoW	WoW	WoF	3	3	2	0	TRUE	FALSE	TRUE	TRUE	FALSE	0.82	0.89	0.83	0.84	0.5	0.39	0.62	0.52	0.73	0.68	0.62	0.47	0.55	0.68	FALSE	FALSE	FALSE	FALSE	FALSE	FALSE	FALSE	FALSE	FALSE	11.2007	11.129	10.9863	11.1385	1.051	1.10398
YDR098C	M_W	FoW	FcW	M_F	4	4	2	0	WoW	M_W	WoW	2	2	1	3	TRUE	TRUE	TRUE	TRUE	FALSE	0.93	0.94	0	0	0.49	0.49	0.68	0.43	0.63	0.79	0.82	1.44	0.85	0.84	FALSE	FALSE	FALSE	FALSE	FALSE	FALSE	FALSE	FALSE	FALSE	12.035	11.9311	11.9938	12.0016	1.07467	0.957477
YDR103W	WoW	FoW	FoW	FoW	2	2	0	0	WoF	WoW	FoW	3	3	0	0	TRUE	FALSE	TRUE	FALSE	FALSE	0.89	0.87	0.86	0.89	0.67	0.38	0.38	0.71	0.89	0.87	0.86	0.62	0.65	0.78	TRUE	FALSE	FALSE	FALSE	FALSE	TRUE	FALSE	FALSE	FALSE	11.6158	11.3506	11.4364	11.4032	1.20187	0.942259
YDR104C	WoW	FoW	WoW	WoW	2	2	0	0	WoW	WoW	WoW	0	1	0	0	TRUE	FALSE	FALSE	FALSE	FALSE	0.96	0.95	0.93	0.94	0.59	0.62	0.49	0.64	0.91	0.95	0.86	0.49	0.36	0.6	TRUE	FALSE	FALSE	FALSE	FALSE	FALSE	FALSE	FALSE	FALSE	11.554	11.6255	11.8632	11.6683	0.95164	0.848141
YDR105C	WoW	WoW	WoW	WoW	0	1	0	0	WoW	WoW	WoW	0	1	0	0	FALSE	FALSE	FALSE	FALSE	TRUE	0.97	0.98	0.93	0.93	0.45	0.31	0.42	0.48	0.96	0.97	0.95	0.36	0.31	0.37	FALSE	FALSE	FALSE	FALSE	FALSE	FALSE	FALSE	FALSE	FALSE	12.2518	12.2653	12.4503	12.2326	0.990649	0.879629
YDR106W	WoW	WoW	WoW	WoW	0	1	0	0	WoW	WoW	WoW	0	1	0	0	FALSE	FALSE	FALSE	FALSE	TRUE	0.97	0.94	0.9	0.92	0.59	0.6	0.55	0.48	0.97	0.95	0.94	0.39	0.53	0.44	TRUE	FALSE	FALSE	FALSE	FALSE	FALSE	FALSE	FALSE	FALSE	9.76293	9.91836	10.0984	9.95178	0.897865	0.882677
YDR107C	WoW	WoF	WoW	WoW	2	2	0	0	FoW	WoW	WoW	2	2	0	0	TRUE	FALSE	TRUE	FALSE	FALSE	0.92	0.82	0.9	0.82	0.62	0.6	0.36	0.52	0.71	0.94	0.72	0.55	0.41	0.49	TRUE	FALSE	FALSE	FALSE	TRUE	TRUE	FALSE	FALSE	FALSE	12.4508	11.3862	11.4331	11.393	2.09156	0.968015
YDR108W	WoW	FoW	WoW	WoW	2	2	0	0	WoF	WoW	WoW	2	2	1	0	TRUE	FALSE	TRUE	TRUE	FALSE	0.91	0.91	0.93	0.87	0.43	0.54	0.29	0.48	0.75	0.91	0.68	0.51	0.43	0.62	TRUE	FALSE	FALSE	FALSE	TRUE	TRUE	FALSE	FALSE	FALSE	12.556	12.0859	12.1683	12.1594	1.38525	0.944486
YDR110W	WoW	WoW	WoW	FoW	2	2	0	0	WoW	WoW	WoW	0	1	0	0	TRUE	FALSE	FALSE	FALSE	FALSE	0.97	0.96	0.85	0.94	0.41	0.44	0.63	0.54	0.9	0.96	0.94	0.57	0.38	0.39	FALSE	FALSE	FALSE	FALSE	FALSE	FALSE	FALSE	FALSE	FALSE	12.5372	12.6703	12.6424	12.595	0.911857	1.01953
YDR111C	FcW	WcF	FcW	WcF	4	2	0	0	FcW	FcW	WcW	2	2	0	0	TRUE	FALSE	TRUE	FALSE	FALSE	0.88	0.77	0.88	0.87	0.6	0.7	0.51	0.59	0.89	0.81	0.76	0.54	0.68	0.6	TRUE	FALSE	FALSE	FALSE	FALSE	TRUE	FALSE	FALSE	FALSE	10.8304	10.5148	10.6366	10.5843	1.24456	0.919001
YDR113C	WcW	WcF	WcW	WcW	2	2	0	0	WcF	WcW	WcW	2	2	0	0	TRUE	FALSE	TRUE	FALSE	FALSE	0.93	0.91	0.85	0.94	0.46	0.49	0.63	0.46	0.83	0.91	0.85	0.62	0.46	0.65	TRUE	TRUE	FALSE	FALSE	FALSE	FALSE	FALSE	FALSE	FALSE	12.2902	12.7325	12.7468	12.5126	0.735944	0.990166
YDR116C	WoW	FoW	WoW	WoW	2	2	0	0	WoW	WoW	WoW	0	1	0	0	TRUE	FALSE	FALSE	FALSE	FALSE	0.94	0.95	0.93	0.92	0.71	0.67	0.44	0.59	0.94	0.95	0.96	0.5	0.61	0.37	FALSE	FALSE	FALSE	FALSE	FALSE	FALSE	FALSE	FALSE	FALSE	11.6401	11.4859	11.5594	11.6847	1.11281	0.950315
YDR117C	WoW	WoW	WoW	WoW	0	1	0	0	FoW	WoW	WoW	2	2	0	0	FALSE	FALSE	TRUE	FALSE	TRUE	0.93	0.87	0.9	0.92	0.47	0.61	0.56	0.41	0.78	0.89	0.83	0.71	0.51	0.67	FALSE	FALSE	FALSE	FALSE	FALSE	FALSE	FALSE	FALSE	FALSE	11.8095	11.7337	11.788	11.6901	1.05388	0.963076
YDR120C	FoW	M_W	FoW	FoW	2	2	0	1	WoW	FoW	FoW	2	2	0	0	TRUE	TRUE	TRUE	FALSE	FALSE	0.94	0.98	0.78	0.85	0.59	0.47	0.81	0.73	0.84	0.96	0.77	0.43	0.47	0.6	FALSE	FALSE	FALSE	FALSE	FALSE	FALSE	FALSE	FALSE	FALSE	12.7688	12.6482	12.7807	12.7672	1.0872	0.912231
YDR121W	FcW	M_W	FcW	FcW	2	2	0	0	WcW	FcW	FcW	2	2	0	0	TRUE	FALSE	TRUE	FALSE	FALSE	0.95	0.98	0.81	0.86	0.57	0.49	0.67	0.7	0.89	0.97	0.86	0.52	0.43	0.52	FALSE	FALSE	FALSE	FALSE	FALSE	FALSE	FALSE	FALSE	FALSE	11.1699	11.3824	11.4044	11.3911	0.863029	0.984847
YDR122W	FcW	FcW	WcW	WoW	3	3	0	0	WcW	FcW	FcW	2	2	0	0	TRUE	FALSE	TRUE	FALSE	FALSE	0.93	0.91	0.9	0.93	0.72	0.4	0.53	0.74	0.88	0.91	0.84	0.63	0.54	0.73	FALSE	FALSE	FALSE	FALSE	FALSE	FALSE	FALSE	FALSE	FALSE	12.4416	12.3515	12.2508	12.4547	1.06438	1.0723
YDR123C	WcW	WcW	WcW	WcW	0	1	0	1	WcW	WcW	WcW	0	1	0	1	FALSE	TRUE	FALSE	TRUE	FALSE	0.87	0.95	0.92	0.83	0.57	0.47	0.57	0.82	0.94	0.9	0.9	0.61	0.46	0.97	TRUE	FALSE	FALSE	FALSE	FALSE	TRUE	FALSE	FALSE	FALSE	12.5896	12.2739	12.4649	12.3316	1.24459	0.876039
YDR125C	WcW	WcW	WcW	WcW	0	1	0	0	WcW	WcW	FoW	2	2	1	0	FALSE	FALSE	TRUE	TRUE	TRUE	0.95	0.94	0.9	0.88	0.54	0.35	0.64	0.58	0.84	0.79	0.67	0.58	0.59	0.54	TRUE	FALSE	FALSE	FALSE	TRUE	TRUE	FALSE	FALSE	FALSE	12.3601	11.4556	11.3014	11.2887	1.87183	1.11282
YDR127W	WcW	WcW	WcW	WcW	0	1	0	0	FcW	WcW	WcW	2	2	0	0	FALSE	FALSE	TRUE	FALSE	TRUE	0.95	0.95	0.89	0.89	0.3	0.5	0.68	0.44	0.94	0.95	0.91	0.35	0.47	0.4	FALSE	FALSE	FALSE	FALSE	FALSE	FALSE	FALSE	FALSE	FALSE	13.658	13.5927	13.5727	13.4861	1.04632	1.01396
YDR128W	FcW	M_W	FoW	M_W	4	3	0	0	M_F	FcW	M_W	3	3	0	0	TRUE	FALSE	TRUE	FALSE	FALSE	0.92	0.88	0.89	0.9	0.4	0.56	0.35	0.45	0.85	0.93	0.81	0.79	0.28	0.71	TRUE	FALSE	FALSE	FALSE	FALSE	FALSE	FALSE	FALSE	FALSE	11.5724	11.3432	11.2143	11.3103	1.17224	1.09341
YDR129C	M_W	M_W	M_W	M_W	0	1	0	0	M_W	M_W	M_W	0	1	0	0	FALSE	FALSE	FALSE	FALSE	TRUE	0.94	0.95	0.85	0.88	0.46	0.48	0.69	0.71	0.91	0.93	0.9	0.77	0.73	0.64	FALSE	FALSE	FALSE	FALSE	FALSE	FALSE	FALSE	FALSE	FALSE	13.6175	13.446	13.5206	13.4838	1.12624	0.949586
YDR130C	WoW	WoW	WoW	WoW	0	1	0	0	WoW	WoW	WoW	0	1	0	0	FALSE	FALSE	FALSE	FALSE	TRUE	0.96	0.96	0.93	0.94	0.36	0.45	0.59	0.73	0.93	0.92	0.91	0.47	0.41	0.39	TRUE	TRUE	FALSE	FALSE	FALSE	FALSE	FALSE	TRUE	FALSE	12.0531	12.3814	12.4423	12.1702	0.796519	0.958653
YDR135C	WcW	M_W	WcW	FoW	4	3	0	0	M_W	WcW	WcW	2	2	0	0	TRUE	FALSE	TRUE	FALSE	FALSE	0.91	0.92	0.94	0.92	0.49	0.51	0.62	0.59	0.85	0.96	0.88	0.4	0.58	0.66	FALSE	FALSE	FALSE	FALSE	FALSE	FALSE	FALSE	FALSE	FALSE	13.5042	13.4122	13.3912	13.433	1.0659	1.01462
YDR137W	WcW	WcW	WcW	WcW	0	1	0	0	WcW	WcW	WcW	0	1	0	0	FALSE	FALSE	FALSE	FALSE	TRUE	0.91	0.91	0.91	0.91	0.41	0.35	0.5	0.47	0.9	0.89	0.85	0.44	0.43	0.46	FALSE	FALSE	FALSE	FALSE	FALSE	FALSE	FALSE	FALSE	FALSE	11.6516	11.4758	11.4889	11.444	1.12963	0.99093
YDR138W	M_W	M_W	M_W	M_W	0	1	0	0	FoF	M_W	M_W	2	2	0	0	FALSE	FALSE	TRUE	FALSE	TRUE	0.88	0.92	0.93	0.94	0.49	0.45	0.46	0.38	0.87	0.97	0.87	0.48	0.37	0.48	FALSE	FALSE	FALSE	FALSE	FALSE	FALSE	FALSE	FALSE	FALSE	12.2692	12.2597	12.3305	12.2383	1.00664	0.952062
YDR139C	WoW	WoW	WoW	WoW	0	1	1	0	WoW	WoW	WoW	0	1	0	0	FALSE	TRUE	FALSE	FALSE	FALSE	0.95	0.94	0.7	0.71	0.41	0.36	0.64	0.6	0.9	0.97	0.85	0.57	0.44	0.76	FALSE	FALSE	FALSE	FALSE	FALSE	FALSE	FALSE	FALSE	FALSE	11.3593	11.2638	11.2229	11.2404	1.06838	1.02882
YDR140W	WoW	WoW	WoW	WoW	0	1	0	0	WoW	WoW	WoW	0	1	0	0	FALSE	FALSE	FALSE	FALSE	TRUE	0.96	0.95	0.8	0.83	0.43	0.39	0.63	0.62	0.94	0.98	0.92	0.54	0.31	0.64	FALSE	FALSE	FALSE	FALSE	FALSE	FALSE	FALSE	FALSE	FALSE	12.381	12.3693	12.3836	12.2971	1.00813	0.990107
YDR141C	WoW	FoW	WoW	WoW	2	2	0	0	M_W	WoW	FoW	3	3	0	0	TRUE	FALSE	TRUE	FALSE	FALSE	0.94	0.96	0.93	0.94	0.45	0.54	0.59	0.59	0.88	0.91	0.86	0.46	0.57	0.6	FALSE	FALSE	FALSE	FALSE	FALSE	FALSE	FALSE	FALSE	FALSE	11.7087	11.4904	11.4938	11.5625	1.16332	0.997622
YDR142C	WcW	FcW	FcW	FcW	2	2	0	0	FcW	WcW	WcW	2	2	0	0	TRUE	FALSE	TRUE	FALSE	FALSE	0.96	0.91	0.96	0.92	0.42	0.55	0.36	0.47	0.89	0.97	0.87	0.54	0.55	0.5	FALSE	FALSE	FALSE	FALSE	FALSE	FALSE	FALSE	FALSE	FALSE	12.0093	12.0398	12.0297	11.971	0.979123	1.007
YDR144C	WcF	WcW	WcW	WcW	2	2	1	1	WcW	WcF	NA	3	3	2	1	TRUE	TRUE	TRUE	TRUE	FALSE	0.72	0.97	0.93	0.63	0.76	0.34	0.42	0.86	0.63	0.76	0.56	0.89	0.47	0.74	FALSE	FALSE	FALSE	FALSE	FALSE	FALSE	FALSE	FALSE	FALSE	13.6849	13.7896	13.7532	13.6935	0.930017	1.02555
YDR145W	WoW	WcW	WoW	WoW	2	2	0	0	WcW	WoW	WoW	2	2	0	0	TRUE	FALSE	TRUE	FALSE	FALSE	0.97	0.97	0.83	0.91	0.3	0.35	0.78	0.73	0.9	0.86	0.76	0.56	0.53	0.67	FALSE	FALSE	FALSE	FALSE	FALSE	FALSE	FALSE	FALSE	FALSE	12.2762	12.2103	12.143	12.1363	1.04678	1.04775
YDR146C	WcW	WcW	WcW	WcW	0	1	1	1	WcW	WcW	WcW	0	1	0	0	FALSE	TRUE	FALSE	FALSE	FALSE	0.89	0.92	0.74	0.47	0.64	0.37	0.56	0.86	0.76	0.91	0.86	0.63	0.4	0.48	TRUE	TRUE	TRUE	FALSE	FALSE	FALSE	FALSE	FALSE	TRUE	9.42801	10.1592	10.7928	10.61	0.602427	0.644557
YDR147W	WcW	WcW	WcW	WcF	2	2	0	0	WcW	WcW	WcW	0	1	0	0	TRUE	FALSE	FALSE	FALSE	FALSE	0.94	0.88	0.92	0.74	0.45	0.29	0.35	0.62	0.92	0.89	0.82	0.47	0.53	0.59	FALSE	FALSE	FALSE	FALSE	FALSE	FALSE	FALSE	FALSE	FALSE	11.391	11.4898	11.5947	11.3428	0.933814	0.929916
YDR148C	WoW	WoW	WoW	WoW	0	1	0	0	WoW	WoW	WoW	0	1	0	0	FALSE	FALSE	FALSE	FALSE	TRUE	0.92	0.95	0.9	0.9	0.56	0.43	0.36	0.49	0.87	0.95	0.84	0.53	0.45	0.43	FALSE	FALSE	FALSE	FALSE	FALSE	FALSE	FALSE	FALSE	FALSE	11.4759	11.3917	11.4648	11.3838	1.06011	0.950566
YDR150W	M_W	WcW	M_W	M_W	2	2	0	0	WcW	M_W	WcW	2	2	0	0	TRUE	FALSE	TRUE	FALSE	FALSE	0.98	0.98	0.94	0.96	0.34	0.3	0.45	0.48	0.94	0.95	0.91	0.64	0.36	0.49	FALSE	FALSE	FALSE	FALSE	FALSE	FALSE	FALSE	FALSE	FALSE	12.8242	12.8777	13.0347	12.9077	0.963604	0.896847
YDR151C	WcW	WcW	WcW	WcW	0	1	0	0	WcW	WcW	WcW	0	1	0	0	FALSE	FALSE	FALSE	FALSE	TRUE	0.97	0.95	0.95	0.97	0.43	0.39	0.5	0.42	0.94	0.98	0.91	0.65	0.53	0.79	FALSE	FALSE	FALSE	FALSE	FALSE	FALSE	FALSE	FALSE	FALSE	11.9386	11.7699	11.9513	11.8337	1.12403	0.88189
YDR152W	M_W	M_W	FoW	M_W	2	2	0	0	FoW	M_W	NA	3	3	0	0	TRUE	FALSE	TRUE	FALSE	FALSE	0.97	0.93	0.75	0.84	0.36	0.44	0.71	0.5	0.95	0.95	0.91	0.65	0.36	0.79	TRUE	FALSE	FALSE	FALSE	FALSE	FALSE	FALSE	FALSE	FALSE	12.4616	12.2907	12.197	12.2922	1.12573	1.0671
YDR153C	M_F	M_F	FoF	FoF	2	2	0	0	FcW	M_F	M_F	2	2	0	0	TRUE	FALSE	TRUE	FALSE	FALSE	0.98	0.93	0.92	0.95	0.27	0.43	0.78	0.5	0.79	0.94	0.71	0.61	0.32	0.76	FALSE	FALSE	FALSE	FALSE	FALSE	FALSE	FALSE	FALSE	FALSE	12.8672	12.6639	12.7149	12.7372	1.15139	0.965267
YDR156W	FoW	FoW	WoW	M_W	3	3	0	1	M_F	FoW	M_F	2	2	1	1	TRUE	TRUE	TRUE	TRUE	FALSE	0.86	0.85	0.82	0.79	0.35	0.41	0.9	0.6	0.82	0.8	0.65	0.72	0.54	0.81	FALSE	FALSE	FALSE	FALSE	FALSE	FALSE	FALSE	FALSE	FALSE	13.0409	13.0889	13.1241	13.1288	0.967223	0.975903
YDR159W	WcW	WcW	WcW	WcW	0	1	0	0	WcW	WcW	WcW	0	1	0	0	FALSE	FALSE	FALSE	FALSE	TRUE	0.92	0.97	0.91	0.91	0.56	0.38	0.42	0.55	0.95	0.95	0.9	0.45	0.72	0.64	FALSE	FALSE	FALSE	FALSE	FALSE	FALSE	FALSE	FALSE	FALSE	11.7026	11.6054	11.6979	11.6619	1.06974	0.937881
YDR160W	WcW	WcF	WcW	WcW	2	2	0	0	WcW	WcW	WcW	0	1	0	0	TRUE	FALSE	FALSE	FALSE	FALSE	0.91	0.89	0.9	0.9	0.48	0.57	0.46	0.42	0.83	0.98	0.8	0.62	0.33	0.7	FALSE	FALSE	FALSE	FALSE	FALSE	FALSE	FALSE	FALSE	FALSE	11.1061	11.1286	11.3075	11.1645	0.984492	0.883379
YDR162C	WcW	WcW	WcW	WcW	0	1	0	0	WcW	WcW	WcW	0	1	0	0	FALSE	FALSE	FALSE	FALSE	TRUE	0.96	0.93	0.93	0.96	0.62	0.65	0.52	0.45	0.93	0.92	0.81	0.51	0.76	0.58	FALSE	FALSE	FALSE	FALSE	FALSE	FALSE	FALSE	FALSE	FALSE	11.91	11.8007	11.9094	11.9107	1.07877	0.927407
YDR163W	WoW	WoW	WoW	WoW	0	1	0	0	WoW	WoW	WoW	0	1	0	1	FALSE	FALSE	FALSE	TRUE	TRUE	0.97	0.97	0.94	0.94	0.5	0.38	0.36	0.43	0.93	0.93	0.84	0.41	0.82	0.52	FALSE	FALSE	FALSE	FALSE	FALSE	FALSE	FALSE	FALSE	FALSE	12.2818	12.4239	12.4296	12.4451	0.906183	0.996081
YDR164C	WoW	WcW	WoW	WcW	4	2	0	0	WcW	WoW	WoW	2	2	0	0	TRUE	FALSE	TRUE	FALSE	FALSE	0.95	0.95	0.92	0.87	0.46	0.48	0.6	0.7	0.83	0.97	0.8	0.6	0.38	0.71	TRUE	FALSE	FALSE	FALSE	FALSE	TRUE	FALSE	FALSE	FALSE	11.8714	11.4738	11.5812	11.6517	1.31734	0.928307
YDR166C	WoW	WoW	WoW	WoW	0	1	0	0	WoW	WoW	WoW	0	1	0	0	FALSE	FALSE	FALSE	FALSE	TRUE	0.96	0.9	0.84	0.94	0.57	0.37	0.42	0.63	0.9	0.98	0.92	0.62	0.36	0.46	FALSE	FALSE	FALSE	FALSE	FALSE	FALSE	FALSE	FALSE	FALSE	11.7912	11.7722	11.8861	11.8128	1.01328	0.92406
YDR167W	WoW	WoW	WoW	WoW	0	1	0	0	WoW	WoW	WoW	0	1	0	0	FALSE	FALSE	FALSE	FALSE	TRUE	0.95	0.93	0.93	0.93	0.54	0.36	0.48	0.61	0.87	0.96	0.86	0.69	0.4	0.44	FALSE	FALSE	FALSE	FALSE	FALSE	FALSE	FALSE	FALSE	FALSE	12.3213	12.2925	12.4211	12.4281	1.02018	0.914699
YDR168W	FoW	FoW	FoW	FoW	0	1	0	0	FcF	FoW	FoW	2	2	0	0	FALSE	FALSE	TRUE	FALSE	TRUE	0.93	0.98	0.93	0.94	0.34	0.29	0.36	0.36	0.8	0.86	0.86	0.65	0.5	0.49	FALSE	FALSE	FALSE	FALSE	FALSE	FALSE	FALSE	FALSE	FALSE	12.3421	12.2129	12.3167	12.3461	1.09367	0.93061
YDR169C	WoF	WcW	WcW	WcF	3	3	0	0	WcF	WoF	WcF	2	2	0	0	TRUE	FALSE	TRUE	FALSE	FALSE	0.91	0.93	0.91	0.93	0.43	0.28	0.36	0.43	0.71	0.79	0.83	0.79	0.56	0.69	FALSE	FALSE	FALSE	FALSE	FALSE	FALSE	FALSE	FALSE	FALSE	11.7254	11.6159	11.6556	11.6557	1.07882	0.972854
YDR170C	FcW	FcW	WcW	WcW	2	2	0	0	WcF	FcW	FcW	2	2	0	0	TRUE	FALSE	TRUE	FALSE	FALSE	0.95	0.96	0.93	0.93	0.49	0.45	0.6	0.55	0.88	0.95	0.86	0.46	0.41	0.69	FALSE	FALSE	FALSE	FALSE	FALSE	FALSE	FALSE	FALSE	FALSE	12.686	12.4632	12.4449	12.4704	1.16707	1.01271
YDR171W	FcW	FcF	FcW	FcF	4	2	0	0	FcW	FcW	WcW	2	2	0	2	TRUE	FALSE	TRUE	TRUE	FALSE	0.88	0.78	0.8	0.81	0.45	0.48	0.45	0.5	0.76	0.88	0.71	0.83	0.37	0.81	FALSE	FALSE	FALSE	FALSE	FALSE	FALSE	FALSE	FALSE	FALSE	12.4471	12.4792	12.4548	12.4226	0.977929	1.01707
YDR172W	WoW	WoW	WoW	WoW	0	1	0	0	WoW	WoW	WoW	0	1	0	0	FALSE	FALSE	FALSE	FALSE	TRUE	0.97	0.98	0.92	0.91	0.36	0.28	0.53	0.65	0.9	0.93	0.89	0.6	0.53	0.61	FALSE	FALSE	FALSE	FALSE	FALSE	FALSE	FALSE	FALSE	FALSE	13.6003	13.3942	13.5347	13.4855	1.15362	0.907191
YDR175C	M_W	M_W	M_W	M_W	0	1	0	0	M_F	M_W	M_W	2	2	0	0	FALSE	FALSE	TRUE	FALSE	TRUE	0.96	0.97	0.93	0.94	0.58	0.43	0.73	0.68	0.86	0.92	0.92	0.61	0.52	0.53	FALSE	FALSE	FALSE	FALSE	FALSE	FALSE	FALSE	FALSE	FALSE	11.7308	11.7076	11.8661	11.8787	1.01625	0.895936
YDR176W	WoW	WoW	WoW	WoW	0	1	0	0	M_W	WoW	WoW	2	2	0	0	FALSE	FALSE	TRUE	FALSE	TRUE	0.97	0.98	0.94	0.94	0.49	0.34	0.45	0.42	0.9	0.99	0.92	0.54	0.3	0.53	FALSE	FALSE	FALSE	FALSE	FALSE	FALSE	FALSE	FALSE	FALSE	12.5945	12.7043	12.7435	12.7031	0.926725	0.973215
YDR177W	WcW	FcW	WcW	WcW	2	2	0	0	FcW	WcW	FcW	2	2	0	0	TRUE	FALSE	TRUE	FALSE	FALSE	0.95	0.95	0.94	0.93	0.39	0.47	0.51	0.59	0.92	0.95	0.87	0.39	0.46	0.46	FALSE	FALSE	FALSE	FALSE	FALSE	FALSE	FALSE	FALSE	FALSE	13.4519	13.4109	13.476	13.5536	1.02883	0.955894
YDR179C	WoW	FoW	WcW	FoW	4	3	0	0	FoW	WoW	FoW	2	2	0	0	TRUE	FALSE	TRUE	FALSE	FALSE	0.93	0.89	0.76	0.93	0.6	0.43	0.54	0.47	0.88	0.88	0.73	0.55	0.59	0.62	TRUE	FALSE	TRUE	FALSE	FALSE	FALSE	FALSE	FALSE	TRUE	10.4304	10.6409	11.0138	10.7761	0.864231	0.772209
YDR180W	WcW	WcW	WcW	WcW	0	1	0	1	WcW	WcW	WcW	0	1	0	0	FALSE	TRUE	FALSE	FALSE	FALSE	0.92	0.86	0.77	0.9	0.55	0.63	0.94	0.76	0.94	0.96	0.92	0.53	0.52	0.44	TRUE	FALSE	FALSE	TRUE	FALSE	FALSE	FALSE	FALSE	FALSE	11.4398	11.4238	11.2689	11.6349	1.01114	1.11332
YDR181C	WoW	WoW	WoW	WoW	0	1	0	0	WoW	WoW	WoW	0	1	0	0	FALSE	FALSE	FALSE	FALSE	TRUE	0.99	0.96	0.94	0.97	0.34	0.34	0.5	0.45	0.91	0.97	0.87	0.39	0.36	0.49	FALSE	FALSE	FALSE	FALSE	FALSE	FALSE	FALSE	FALSE	FALSE	11.7151	11.7281	11.9402	11.7776	0.991034	0.863281
YDR182W	WoW	WoW	WoW	WoW	0	1	0	0	WoW	WoW	WoW	0	1	0	0	FALSE	FALSE	FALSE	FALSE	TRUE	0.97	0.98	0.95	0.93	0.4	0.26	0.59	0.72	0.89	0.94	0.84	0.51	0.36	0.64	FALSE	FALSE	FALSE	FALSE	FALSE	FALSE	FALSE	FALSE	FALSE	11.8499	11.7049	11.7546	11.6966	1.10572	0.966159
YDR183W	WoW	WcF	WcW	WoF	4	4	0	1	WoW	WoW	WoF	2	2	0	0	TRUE	TRUE	TRUE	FALSE	FALSE	0.91	0.85	0.86	0.94	0.51	0.56	0.87	0.48	0.88	0.92	0.89	0.55	0.43	0.62	FALSE	FALSE	FALSE	FALSE	FALSE	FALSE	FALSE	FALSE	FALSE	10.8293	10.8208	11.0376	10.978	1.00595	0.860437
YDR185C	WcW	FcW	WcW	FcW	4	2	0	0	WcW	WcW	FcW	2	2	0	1	TRUE	FALSE	TRUE	TRUE	FALSE	0.92	0.92	0.9	0.86	0.54	0.43	0.37	0.46	0.95	0.88	0.85	0.29	0.8	0.87	TRUE	FALSE	FALSE	FALSE	FALSE	FALSE	FALSE	FALSE	TRUE	10.7546	10.9446	10.9943	11.0399	0.876553	0.96616
YDR188W	M_W	M_W	FcW	M_W	2	2	0	2	M_F	M_W	M_W	2	2	0	0	TRUE	TRUE	TRUE	FALSE	FALSE	0.97	0.91	0.87	0.92	0.33	0.81	1.01	0.51	0.87	0.9	0.79	0.65	0.68	0.74	FALSE	FALSE	FALSE	FALSE	FALSE	FALSE	FALSE	FALSE	FALSE	13.345	13.2642	13.2462	13.3009	1.05764	1.01252
YDR189W	M_W	M_W	M_W	M_W	0	1	0	0	WoW	M_W	M_W	2	2	0	1	FALSE	FALSE	TRUE	TRUE	TRUE	0.98	0.98	0.96	0.96	0.32	0.49	0.42	0.32	0.83	0.93	0.71	0.69	0.65	0.97	FALSE	FALSE	FALSE	FALSE	FALSE	FALSE	FALSE	FALSE	FALSE	11.97	11.8619	11.9387	11.9198	1.07781	0.948191
YDR190C	M_W	M_W	M_W	M_W	0	1	0	0	M_W	M_W	M_W	0	1	0	0	FALSE	FALSE	FALSE	FALSE	TRUE	0.93	0.91	0.91	0.91	0.51	0.45	0.53	0.39	0.88	0.95	0.91	0.57	0.32	0.7	TRUE	FALSE	FALSE	FALSE	FALSE	FALSE	FALSE	FALSE	FALSE	12.586	12.4007	12.5141	12.7183	1.13702	0.924395
YDR192C	WoW	WoW	WoW	WoW	0	1	0	0	WoW	WoW	WoW	0	1	0	1	FALSE	FALSE	FALSE	TRUE	TRUE	0.96	0.97	0.92	0.95	0.51	0.5	0.5	0.55	0.86	0.9	0.82	0.83	0.53	0.74	FALSE	FALSE	FALSE	FALSE	FALSE	FALSE	FALSE	FALSE	FALSE	12.7604	12.8293	12.8643	12.8085	0.953339	0.976048
YDR195W	WcW	WcW	WcW	WcW	0	1	0	0	WcW	WcW	WcW	0	1	0	0	FALSE	FALSE	FALSE	FALSE	TRUE	0.95	0.95	0.85	0.88	0.48	0.41	0.48	0.67	0.86	0.88	0.86	0.47	0.68	0.57	FALSE	FALSE	FALSE	FALSE	FALSE	FALSE	FALSE	FALSE	FALSE	11.6754	11.5607	11.5548	11.8062	1.08278	1.00407
YDR196C	WoW	WoW	WoW	WoW	0	1	0	0	WoW	WoW	WoW	0	1	0	0	FALSE	FALSE	FALSE	FALSE	TRUE	0.92	0.9	0.87	0.85	0.32	0.43	0.5	0.44	0.95	0.91	0.88	0.33	0.4	0.39	TRUE	FALSE	FALSE	FALSE	FALSE	TRUE	FALSE	FALSE	FALSE	12.262	11.9871	11.9587	12.1192	1.20987	1.01988
YDR197W	WoW	WoW	WoW	WoW	0	1	0	0	WoW	WoW	WoW	0	1	0	1	FALSE	FALSE	FALSE	TRUE	TRUE	0.94	0.95	0.91	0.87	0.44	0.44	0.45	0.45	0.95	0.91	0.84	0.48	0.49	0.81	FALSE	FALSE	FALSE	FALSE	FALSE	FALSE	FALSE	FALSE	FALSE	12.6038	12.5624	12.5556	12.6483	1.02911	1.00475
YDR198C	FoF	FoF	WoW	WoF	3	3	0	0	WoF	FoF	FoF	2	2	0	0	TRUE	FALSE	TRUE	FALSE	FALSE	0.88	0.85	0.89	0.8	0.45	0.65	0.41	0.62	0.8	0.94	0.8	0.51	0.38	0.52	FALSE	FALSE	FALSE	FALSE	FALSE	FALSE	FALSE	FALSE	FALSE	11.1266	10.9183	11.0179	11.1296	1.15532	0.933252
YDR200C	WoW	WoW	WoW	WoW	0	1	1	0	WoW	WoW	WoW	0	1	0	0	FALSE	TRUE	FALSE	FALSE	FALSE	0.98	0.89	0.63	0.86	0.54	0.44	0.74	0.69	0.82	0.97	0.8	0.75	0.35	0.78	FALSE	FALSE	FALSE	FALSE	FALSE	FALSE	FALSE	FALSE	FALSE	12.1775	12.0317	11.9547	11.9184	1.10635	1.05477
YDR201W	WoW	WoW	WoW	WoW	0	1	0	0	WoW	WoW	WoW	0	1	0	0	FALSE	FALSE	FALSE	FALSE	TRUE	0.96	0.91	0.75	0.89	0.63	0.37	0.73	0.75	0.9	0.99	0.87	0.54	0.34	0.54	FALSE	FALSE	FALSE	FALSE	FALSE	FALSE	FALSE	FALSE	FALSE	11.9527	12.1339	12.1289	12.0038	0.88197	1.00351
YDR202C	WoW	WoW	WoW	WoW	0	1	0	0	WoW	WoW	WoW	0	1	0	0	FALSE	FALSE	FALSE	FALSE	TRUE	0.92	0.91	0.94	0.92	0.44	0.39	0.38	0.36	0.95	0.93	0.84	0.38	0.4	0.43	FALSE	FALSE	FALSE	FALSE	FALSE	FALSE	FALSE	FALSE	FALSE	11.2317	11.2094	11.1942	11.1912	1.01557	1.01062
YDR204W	WoW	WoW	WoW	WoW	0	1	0	0	WoW	WoW	WoW	0	1	0	0	FALSE	FALSE	FALSE	FALSE	TRUE	0.92	0.88	0.92	0.93	0.44	0.41	0.39	0.32	0.92	0.94	0.9	0.37	0.36	0.47	FALSE	FALSE	FALSE	FALSE	FALSE	FALSE	FALSE	FALSE	FALSE	12.5513	12.5687	12.6484	12.6421	0.988028	0.946257
YDR207C	WoW	WoW	FcW	M_W	3	3	0	0	WcW	WoW	WoW	2	2	0	1	TRUE	FALSE	TRUE	TRUE	FALSE	0.97	0.96	0.87	0.91	0.48	0.51	0.78	0.67	0.88	0.96	0.88	0.71	0.43	1.02	FALSE	FALSE	FALSE	FALSE	FALSE	FALSE	FALSE	FALSE	FALSE	11.5737	11.7117	11.6605	11.519	0.908794	1.0361
YDR208W	WcW	WcW	WcW	WcW	0	1	0	0	WcW	WcW	WcW	0	1	0	0	FALSE	FALSE	FALSE	FALSE	TRUE	0.98	0.96	0.9	0.97	0.32	0.51	0.63	0.49	0.88	0.91	0.73	0.53	0.4	0.65	FALSE	FALSE	FALSE	FALSE	FALSE	FALSE	FALSE	FALSE	FALSE	12.4924	12.5082	12.4964	12.4506	0.989115	1.00825
YDR211W	M_W	M_W	M_W	M_W	0	1	0	0	FoW	M_W	FoW	2	2	0	0	FALSE	FALSE	TRUE	FALSE	TRUE	0.96	0.97	0.96	0.96	0.26	0.44	0.54	0.37	0.93	0.98	0.94	0.72	0.38	0.57	TRUE	FALSE	FALSE	FALSE	FALSE	TRUE	FALSE	FALSE	FALSE	12.6308	12.3213	12.3757	12.3895	1.23927	0.963026
YDR213W	WcW	WcW	WcW	WcW	0	1	0	0	WcW	WcW	WcW	0	1	0	0	FALSE	FALSE	FALSE	FALSE	TRUE	0.94	0.95	0.9	0.95	0.53	0.49	0.63	0.61	0.9	0.91	0.94	0.5	0.51	0.5	TRUE	FALSE	FALSE	FALSE	FALSE	FALSE	TRUE	FALSE	FALSE	11.9998	11.9552	11.678	11.7221	1.03141	1.21187
YDR216W	FoW	FcW	FcW	FcW	2	2	0	0	FcW	FoW	FoW	2	2	0	1	TRUE	FALSE	TRUE	TRUE	FALSE	0.84	0.93	0.9	0.84	0.64	0.31	0.65	0.5	0.79	0.77	0.78	0.49	0.97	0.61	TRUE	FALSE	FALSE	FALSE	FALSE	FALSE	FALSE	FALSE	FALSE	11.1756	11.0381	10.8662	10.9189	1.10003	1.12652
YDR217C	FoW	FoW	FoW	FoW	0	1	0	0	FoW	FoW	M_W	2	2	0	1	FALSE	FALSE	TRUE	TRUE	TRUE	0.93	0.95	0.97	0.95	0.53	0.42	0.36	0.51	0.95	0.92	0.92	0.68	0.76	0.82	FALSE	FALSE	FALSE	FALSE	FALSE	FALSE	FALSE	FALSE	FALSE	11.301	11.2113	11.1811	11.3269	1.06418	1.02111
YDR218C	FoW	M_W	FoW	FoW	2	2	0	0	M_W	FoW	FoW	2	2	0	0	TRUE	FALSE	TRUE	FALSE	FALSE	0.96	0.94	0.91	0.95	0.74	0.38	0.44	0.5	0.89	0.98	0.91	0.71	0.38	0.67	TRUE	TRUE	FALSE	FALSE	FALSE	FALSE	FALSE	FALSE	TRUE	10.222	10.8712	10.8347	10.7523	0.637625	1.02563
YDR219C	WcW	WcW	WcW	WcW	0	1	0	0	WcW	WcW	WcW	0	1	0	0	FALSE	FALSE	FALSE	FALSE	TRUE	0.98	0.95	0.94	0.95	0.52	0.35	0.34	0.36	0.93	0.96	0.94	0.48	0.6	0.64	TRUE	TRUE	FALSE	FALSE	FALSE	FALSE	FALSE	FALSE	FALSE	10.5807	10.9828	10.9441	10.7023	0.756758	1.0272
YDR221W	WoW	WoW	WoW	WoW	0	1	0	0	WoW	WoW	WoW	0	1	0	0	FALSE	FALSE	FALSE	FALSE	TRUE	0.95	0.97	0.87	0.88	0.39	0.3	0.44	0.47	0.86	0.94	0.83	0.56	0.62	0.51	TRUE	FALSE	FALSE	FALSE	FALSE	FALSE	FALSE	FALSE	FALSE	11.3635	11.6677	11.4716	11.4938	0.809859	1.14562
YDR223W	FcW	FcW	WcW	WcW	2	2	0	0	FcW	FcW	FcW	0	1	0	0	TRUE	FALSE	FALSE	FALSE	FALSE	0.97	0.96	0.96	0.93	0.33	0.33	0.41	0.51	0.89	0.88	0.87	0.5	0.53	0.64	TRUE	TRUE	FALSE	FALSE	FALSE	FALSE	FALSE	FALSE	FALSE	11.8405	12.1841	12.1466	12.0239	0.788048	1.02638
YDR224C	WcW	WcF	WcW	WcW	2	2	0	0	M_W	WcW	FcW	3	3	1	2	TRUE	FALSE	TRUE	TRUE	FALSE	0.95	0.98	0.89	0.9	0.42	0.56	0.59	0.42	0.7	0.82	0.8	1.44	1.51	0.64	TRUE	TRUE	FALSE	FALSE	FALSE	FALSE	TRUE	TRUE	TRUE	11.5915	12.554	12.274	11.9625	0.513173	1.21421
YDR225W	WcW	WcW	WcW	WcW	0	1	0	0	WcW	WcW	WcW	0	1	2	2	FALSE	FALSE	FALSE	TRUE	TRUE	0.88	0.87	0.9	0.93	0.4	0.46	0.36	0.35	0.11	-0.08	0.81	2.09	2.66	0.57	TRUE	TRUE	FALSE	FALSE	FALSE	FALSE	TRUE	FALSE	FALSE	12.9493	13.6848	13.3514	13.1727	0.600609	1.25995
YDR226W	M_W	FoW	FcW	M_W	3	3	0	0	M_F	M_W	M_F	2	2	0	0	TRUE	FALSE	TRUE	FALSE	FALSE	0.88	0.8	0.8	0.89	0.73	0.52	0.57	0.39	0.72	0.87	0.88	0.6	0.5	0.54	FALSE	FALSE	FALSE	FALSE	FALSE	FALSE	FALSE	FALSE	FALSE	13.4702	13.4847	13.5583	13.5057	0.990025	0.950234
YDR228C	WcW	WcW	WcW	WcW	0	1	0	0	WcW	WcW	WcW	0	1	0	0	FALSE	FALSE	FALSE	FALSE	TRUE	0.97	0.97	0.96	0.95	0.32	0.41	0.33	0.47	0.87	0.95	0.9	0.47	0.42	0.58	FALSE	FALSE	FALSE	FALSE	FALSE	FALSE	FALSE	FALSE	FALSE	11.7363	11.7504	11.742	11.7642	0.990218	1.00587
YDR229W	WcW	FcW	WcW	FcW	4	2	0	0	FcW	WcW	FcW	2	2	0	0	TRUE	FALSE	TRUE	FALSE	FALSE	0.97	0.95	0.94	0.96	0.55	0.44	0.39	0.38	0.87	0.93	0.86	0.69	0.7	0.64	FALSE	FALSE	FALSE	FALSE	FALSE	FALSE	FALSE	FALSE	FALSE	13.0435	13.0358	13.0232	13.0475	1.00535	1.00878
YDR232W	WcW	WcW	WcW	WoF	2	2	0	0	WcF	WcW	WcW	2	2	1	3	TRUE	FALSE	TRUE	TRUE	FALSE	0.95	0.97	0.88	0.8	0.54	0.58	0.63	0.71	0.84	0.9	0.69	1.06	0.82	1.73	FALSE	FALSE	FALSE	FALSE	FALSE	FALSE	FALSE	FALSE	FALSE	13.6923	13.6044	13.6169	13.6131	1.06277	0.991396
YDR233C	M_W	FoW	FoW	FoW	2	2	0	1	FcW	M_W	M_W	2	2	0	0	TRUE	TRUE	TRUE	FALSE	FALSE	0.92	0.89	0.79	0.85	0.55	0.72	0.91	0.53	0.83	0.91	0.84	0.46	0.57	0.58	FALSE	FALSE	FALSE	FALSE	FALSE	FALSE	FALSE	FALSE	FALSE	13.5693	13.4247	13.4555	13.3945	1.10537	0.978909
YDR235W	FoW	FoW	WoW	WoW	2	2	0	0	FoW	FoW	FoW	0	1	0	0	TRUE	FALSE	FALSE	FALSE	FALSE	0.89	0.93	0.96	0.92	0.52	0.43	0.45	0.54	0.87	0.8	0.92	0.44	0.5	0.53	FALSE	FALSE	FALSE	FALSE	FALSE	FALSE	FALSE	FALSE	FALSE	11.5509	11.5053	11.5193	11.354	1.03214	0.990319
YDR236C	WoW	WoW	WoW	FoW	2	2	0	0	WcW	WoW	WoW	2	2	0	1	TRUE	FALSE	TRUE	TRUE	FALSE	0.97	0.98	0.96	0.98	0.5	0.39	0.47	0.54	0.79	0.96	0.7	0.8	0.63	0.8	FALSE	FALSE	FALSE	FALSE	FALSE	FALSE	FALSE	FALSE	FALSE	11.4852	11.4348	11.4543	11.4253	1.03555	0.986552
YDR237W	FcW	FcW	WcW	FcW	2	2	0	0	FcW	FcW	FcW	0	1	0	0	TRUE	FALSE	FALSE	FALSE	FALSE	0.95	0.94	0.93	0.95	0.49	0.48	0.52	0.42	0.93	0.95	0.94	0.49	0.37	0.51	FALSE	FALSE	FALSE	FALSE	FALSE	FALSE	FALSE	FALSE	FALSE	12.0973	12.2905	12.2792	12.3272	0.874643	1.00785
YDR240C	WoW	WoW	WoW	WoW	0	1	0	0	WoW	WoW	WoW	0	1	0	0	FALSE	FALSE	FALSE	FALSE	TRUE	0.95	0.95	0.93	0.95	0.49	0.41	0.44	0.39	0.9	0.91	0.93	0.43	0.69	0.52	TRUE	FALSE	FALSE	FALSE	FALSE	TRUE	FALSE	FALSE	FALSE	10.9956	10.6778	10.7829	10.7423	1.24642	0.929724
YDR246W	FoW	M_W	WoW	FoW	3	3	0	0	FoW	FoW	FoW	0	1	0	0	TRUE	FALSE	FALSE	FALSE	FALSE	0.97	0.95	0.94	0.96	0.41	0.68	0.46	0.5	0.83	0.97	0.83	0.71	0.33	0.5	FALSE	FALSE	FALSE	FALSE	FALSE	FALSE	FALSE	FALSE	FALSE	12.9718	13.0425	13.1142	13.0621	0.9522	0.951486
YDR247W	WcW	WoW	WoW	WoW	2	2	0	0	FoF	WcW	WoF	3	3	0	1	TRUE	FALSE	TRUE	TRUE	FALSE	0.83	0.93	0.89	0.84	0.61	0.58	0.59	0.62	0.8	0.9	0.81	0.57	0.88	0.74	FALSE	FALSE	FALSE	FALSE	FALSE	FALSE	FALSE	FALSE	FALSE	12.2585	12.1955	12.1843	12.2226	1.04467	1.00773
YDR251W	WcW	WcW	WcW	WcW	0	1	0	0	WcW	WcW	WcW	0	1	1	0	FALSE	FALSE	FALSE	TRUE	TRUE	0.97	0.95	0.95	0.91	0.46	0.44	0.34	0.46	0.75	0.94	0.66	0.8	0.57	0.67	TRUE	FALSE	FALSE	FALSE	TRUE	TRUE	FALSE	FALSE	FALSE	13.1488	12.6831	12.5122	12.6933	1.38097	1.12573
YDR252W	FoW	M_W	FoW	FoW	2	2	0	0	FoW	FoW	FoW	0	1	0	0	TRUE	FALSE	FALSE	FALSE	FALSE	0.97	0.98	0.97	0.93	0.54	0.54	0.47	0.58	0.93	0.88	0.9	0.48	0.52	0.6	FALSE	FALSE	FALSE	FALSE	FALSE	FALSE	FALSE	FALSE	FALSE	10.4946	10.6385	10.6895	10.5578	0.90504	0.965306
YDR253C	WcW	FcW	WcW	FcF	4	3	0	1	FcW	WcW	WcW	2	2	1	0	TRUE	TRUE	TRUE	TRUE	FALSE	0.9	0.9	0.85	0.81	0.6	0.39	0.59	0.87	0.71	0.9	0.63	0.68	0.6	0.79	FALSE	FALSE	FALSE	FALSE	FALSE	FALSE	FALSE	FALSE	FALSE	12.0272	12.2151	12.1754	12.1594	0.877891	1.02787
YDR256C	WcW	WcW	WcW	WcW	0	1	0	0	WcW	WcW	FoW	2	2	1	0	FALSE	FALSE	TRUE	TRUE	TRUE	0.92	0.85	0.9	0.92	0.48	0.54	0.46	0.62	0.68	0.82	0.78	0.63	0.35	0.56	FALSE	FALSE	FALSE	FALSE	FALSE	FALSE	FALSE	FALSE	FALSE	12.436	12.4258	12.5572	12.6235	1.00709	0.912951
YDR258C	WcW	FcW	WcW	M_F	4	3	0	0	FcF	WcW	FcW	3	3	0	0	TRUE	FALSE	TRUE	FALSE	FALSE	0.88	0.9	0.76	0.74	0.69	0.67	0.62	0.73	0.76	0.91	0.76	0.76	0.68	0.77	TRUE	FALSE	FALSE	FALSE	FALSE	FALSE	FALSE	FALSE	FALSE	11.9567	12.0274	12.2215	12.1271	0.952144	0.874159
YDR259C	WcW	WcW	WcF	FcW	3	3	0	1	FcW	WcW	WcW	2	2	0	0	TRUE	TRUE	TRUE	FALSE	FALSE	0.87	0.92	0.9	0.84	0.53	0.86	0.67	0.51	0.85	0.94	0.9	0.69	0.3	0.57	FALSE	FALSE	FALSE	FALSE	FALSE	FALSE	FALSE	FALSE	FALSE	10.7169	10.679	10.8665	10.7726	1.02664	0.878163
YDR260C	M_W	M_W	M_W	M_F	2	2	1	2	M_F	M_W	M_F	2	2	0	0	TRUE	TRUE	TRUE	FALSE	FALSE	0.89	0.95	0.91	0.66	0.87	0.47	0.58	1.11	0.83	0.81	0.76	0.6	0.49	0.66	FALSE	FALSE	FALSE	FALSE	FALSE	FALSE	FALSE	FALSE	FALSE	11.9525	11.8731	11.8635	11.9267	1.05663	1.00665
YDR265W	WcW	WcW	WcW	WcW	0	1	0	0	WcF	WcW	WcW	2	2	0	0	FALSE	FALSE	TRUE	FALSE	TRUE	0.97	0.98	0.97	0.96	0.43	0.35	0.45	0.56	0.85	0.96	0.89	0.53	0.3	0.36	FALSE	FALSE	FALSE	FALSE	FALSE	FALSE	FALSE	FALSE	FALSE	11.8057	11.787	11.6734	11.6072	1.01302	1.08196
YDR267C	WoW	WcW	WcW	FoW	3	3	0	0	WoW	WoW	FcW	2	2	0	0	TRUE	FALSE	TRUE	FALSE	FALSE	0.96	0.92	0.94	0.94	0.47	0.47	0.47	0.52	0.93	0.96	0.88	0.39	0.43	0.6	FALSE	FALSE	FALSE	FALSE	FALSE	FALSE	FALSE	FALSE	FALSE	13.0329	13.0138	13.035	13.0568	1.01329	0.985426
YDR268W	WcW	WoW	WoW	WcW	2	2	0	0	WoF	WcW	WcW	2	2	0	0	TRUE	FALSE	TRUE	FALSE	FALSE	0.93	0.92	0.89	0.79	0.48	0.46	0.45	0.52	0.88	0.92	0.88	0.47	0.33	0.49	TRUE	FALSE	FALSE	FALSE	FALSE	FALSE	FALSE	FALSE	FALSE	11.3562	11.525	11.6689	11.4947	0.889623	0.905054
YDR270W	WcW	WcW	WcW	WcW	0	1	0	0	FcW	WcW	WcW	2	2	0	0	FALSE	FALSE	TRUE	FALSE	TRUE	0.95	0.96	0.91	0.9	0.28	0.36	0.56	0.58	0.78	0.88	0.9	0.67	0.51	0.5	FALSE	FALSE	FALSE	FALSE	FALSE	FALSE	FALSE	FALSE	FALSE	12.6174	12.8064	12.7853	12.757	0.877254	1.01475
YDR272W	M_W	M_W	M_W	M_W	0	1	0	0	M_W	M_W	M_W	0	1	0	0	FALSE	FALSE	FALSE	FALSE	TRUE	0.95	0.98	0.92	0.89	0.47	0.29	0.54	0.52	0.89	0.95	0.89	0.47	0.44	0.41	FALSE	FALSE	FALSE	FALSE	FALSE	FALSE	FALSE	FALSE	FALSE	12.1507	11.9691	12.1369	12.0581	1.13414	0.890204
YDR273W	WcW	WcW	WcW	WcW	0	1	0	0	WcW	WcW	WcW	0	1	1	1	FALSE	FALSE	FALSE	TRUE	TRUE	0.94	0.91	0.92	0.94	0.31	0.51	0.47	0.3	0.86	0.82	0.7	0.4	0.48	0.83	FALSE	FALSE	FALSE	FALSE	FALSE	FALSE	FALSE	FALSE	FALSE	11.5302	11.7717	11.7002	11.6061	0.845905	1.05078
YDR276C	M_W	M_F	M_F	M_F	2	2	0	1	M_F	M_W	M_F	2	2	0	0	TRUE	TRUE	TRUE	FALSE	FALSE	0.88	0.87	0.91	0.94	0.37	0.52	0.9	0.36	0.9	0.96	0.93	0.53	0.54	0.33	FALSE	FALSE	FALSE	FALSE	FALSE	FALSE	FALSE	FALSE	FALSE	13.2539	13.3372	13.2854	13.3309	0.943888	1.03652
YDR277C	FcW	FcW	FcW	WcW	2	2	0	0	FcW	FcW	FcW	0	1	0	0	TRUE	FALSE	FALSE	FALSE	FALSE	0.94	0.96	0.92	0.87	0.4	0.41	0.48	0.53	0.94	0.93	0.92	0.32	0.48	0.49	FALSE	FALSE	FALSE	FALSE	FALSE	FALSE	FALSE	FALSE	FALSE	12.3897	12.4748	12.3581	12.4698	0.942723	1.08427
YDR279W	WcW	WcW	WcW	WcW	0	1	0	0	M_W	WcW	WcW	2	2	0	0	FALSE	FALSE	TRUE	FALSE	TRUE	0.91	0.95	0.92	0.92	0.69	0.51	0.53	0.78	0.75	0.95	0.8	0.77	0.49	0.71	FALSE	FALSE	FALSE	FALSE	FALSE	FALSE	FALSE	FALSE	FALSE	11.5648	11.8064	11.6731	11.739	0.845811	1.09674
YDR283C	WcW	FcF	WcW	FcW	4	3	0	0	WcW	WcW	FcF	2	2	0	0	TRUE	FALSE	TRUE	FALSE	FALSE	0.85	0.86	0.84	0.91	0.58	0.5	0.48	0.37	0.88	0.86	0.89	0.59	0.74	0.71	TRUE	FALSE	FALSE	FALSE	TRUE	TRUE	FALSE	FALSE	FALSE	13.0576	12.7104	12.7088	12.6741	1.27205	1.00116
YDR284C	WcW	WcW	WcW	WcW	0	1	0	0	WcW	WcW	WcW	0	1	0	0	FALSE	FALSE	FALSE	FALSE	TRUE	0.97	0.96	0.88	0.88	0.37	0.37	0.44	0.47	0.87	0.91	0.92	0.5	0.65	0.54	FALSE	FALSE	FALSE	FALSE	FALSE	FALSE	FALSE	FALSE	FALSE	12.5481	12.6393	12.5734	12.5588	0.938738	1.04677
YDR285W	WcW	WcW	WcW	WcW	0	1	0	0	WcW	WcW	WcW	0	1	0	0	FALSE	FALSE	FALSE	FALSE	TRUE	0.96	0.96	0.89	0.9	0.29	0.36	0.45	0.46	0.96	0.93	0.89	0.45	0.45	0.45	TRUE	TRUE	FALSE	FALSE	FALSE	FALSE	FALSE	FALSE	FALSE	10.9357	11.2652	11.2234	11.1206	0.79585	1.02938
YDR288W	WoW	WoW	WoW	WoW	0	1	0	0	WoW	WoW	WoW	0	1	0	0	FALSE	FALSE	FALSE	FALSE	TRUE	0.94	0.97	0.92	0.95	0.63	0.29	0.49	0.56	0.96	0.98	0.93	0.4	0.46	0.33	FALSE	FALSE	FALSE	FALSE	FALSE	FALSE	FALSE	FALSE	FALSE	9.91825	10.1063	10.0549	9.94397	0.877779	1.03628
YDR292C	WcW	WcW	WcW	WcF	2	2	0	0	FcW	WcW	FcW	2	2	0	1	TRUE	FALSE	TRUE	TRUE	FALSE	0.93	0.89	0.87	0.89	0.61	0.58	0.51	0.57	0.74	0.96	0.82	0.9	0.45	0.68	FALSE	FALSE	FALSE	FALSE	FALSE	FALSE	FALSE	FALSE	FALSE	12.9316	12.8573	12.8096	12.8975	1.05289	1.0336
YDR293C	WcW	FcW	WcW	WcF	4	3	1	0	FcW	WcW	WcW	2	2	1	0	TRUE	TRUE	TRUE	TRUE	FALSE	0.93	0.68	0.73	0.9	0.36	0.6	0.68	0.5	0.61	0.81	0.85	0.68	0.51	0.54	FALSE	FALSE	FALSE	FALSE	FALSE	FALSE	FALSE	FALSE	FALSE	13.158	13.0518	12.9587	12.9711	1.07639	1.06669
YDR294C	WoW	WoW	WoW	WoW	0	1	0	0	WoW	WoW	WoW	0	1	0	0	FALSE	FALSE	FALSE	FALSE	TRUE	0.96	0.96	0.96	0.96	0.51	0.38	0.54	0.49	0.91	0.89	0.93	0.42	0.38	0.54	FALSE	FALSE	FALSE	FALSE	FALSE	FALSE	FALSE	FALSE	FALSE	12.9236	12.7879	12.8434	12.8106	1.09863	0.96227
YDR295C	WcW	WcW	WcW	WcW	0	1	0	0	WcW	WcW	FcW	2	2	0	0	FALSE	FALSE	TRUE	FALSE	TRUE	0.97	0.91	0.85	0.94	0.48	0.4	0.52	0.44	0.9	0.98	0.88	0.54	0.31	0.77	FALSE	FALSE	FALSE	FALSE	FALSE	FALSE	FALSE	FALSE	FALSE	11.4843	11.4825	11.466	11.3713	1.00126	1.01149
YDR298C	WcW	WcW	WcW	WcW	0	1	0	0	WcW	WcW	WcW	0	1	0	0	FALSE	FALSE	FALSE	FALSE	TRUE	0.95	0.96	0.92	0.94	0.36	0.41	0.39	0.38	0.8	0.92	0.78	0.48	0.46	0.56	FALSE	FALSE	FALSE	FALSE	FALSE	FALSE	FALSE	FALSE	FALSE	11.3465	11.384	11.4691	11.4961	0.974383	0.942726
YDR301W	WcW	WcW	WcW	WoW	2	2	0	0	WcW	WcW	WcW	0	1	0	0	TRUE	FALSE	FALSE	FALSE	FALSE	0.99	0.98	0.96	0.94	0.37	0.36	0.37	0.47	0.97	0.96	0.93	0.44	0.42	0.64	FALSE	FALSE	FALSE	FALSE	FALSE	FALSE	FALSE	FALSE	FALSE	11.6318	11.5275	11.5006	11.5494	1.07502	1.01884
YDR302W	WoW	WoW	WoW	WoW	0	1	0	0	WoW	WoW	WoW	0	1	0	0	FALSE	FALSE	FALSE	FALSE	TRUE	0.92	0.95	0.95	0.93	0.39	0.42	0.47	0.34	0.94	0.85	0.79	0.43	0.61	0.65	FALSE	FALSE	FALSE	FALSE	FALSE	FALSE	FALSE	FALSE	FALSE	10.3924	10.476	10.6032	10.3727	0.943707	0.91562
YDR303C	WcW	WcW	WcW	WcW	0	1	0	0	WoF	WcW	WcW	2	2	1	0	FALSE	FALSE	TRUE	TRUE	TRUE	0.84	0.83	0.78	0.76	0.48	0.62	0.45	0.67	0.79	0.71	0.6	0.49	0.57	0.6	FALSE	FALSE	FALSE	FALSE	FALSE	FALSE	FALSE	FALSE	FALSE	10.7887	10.8162	10.9994	10.8285	0.981128	0.880751
YDR304C	WoW	WoF	WoW	WoF	4	2	0	0	WoF	WoW	WoF	2	2	0	0	TRUE	FALSE	TRUE	FALSE	FALSE	0.96	0.96	0.86	0.88	0.35	0.37	0.67	0.57	0.94	0.95	0.92	0.52	0.37	0.41	FALSE	FALSE	FALSE	FALSE	FALSE	FALSE	FALSE	FALSE	FALSE	12.627	12.6094	12.625	12.5515	1.01228	0.989264
YDR305C	WoW	FoW	WoW	WoW	2	2	0	0	FoW	WoW	FoF	3	3	1	0	TRUE	FALSE	TRUE	TRUE	FALSE	0.97	0.97	0.97	0.97	0.45	0.44	0.32	0.39	0.85	0.87	0.65	0.53	0.6	0.59	FALSE	FALSE	FALSE	FALSE	FALSE	FALSE	FALSE	FALSE	FALSE	10.9917	11.0662	11.0262	11.0426	0.949668	1.02811
YDR308C	FoW	FcW	FoW	FoW	2	2	0	0	FoW	FoW	FcW	2	2	0	1	TRUE	FALSE	TRUE	TRUE	FALSE	0.93	0.96	0.91	0.88	0.48	0.39	0.43	0.5	0.84	0.91	0.75	0.56	0.55	0.87	TRUE	FALSE	FALSE	FALSE	FALSE	FALSE	FALSE	FALSE	TRUE	10.851	11.1574	11.2806	11.2039	0.808633	0.918173
YDR310C	WcW	WcW	WcW	WcW	0	1	0	0	WcW	WcW	WcW	0	1	0	1	FALSE	FALSE	FALSE	TRUE	TRUE	0.9	0.93	0.89	0.92	0.48	0.38	0.41	0.39	0.94	0.89	0.87	0.41	0.89	0.7	FALSE	FALSE	FALSE	FALSE	FALSE	FALSE	FALSE	FALSE	FALSE	12.8554	12.8809	12.8324	12.8505	0.982508	1.03416
YDR311W	WoW	WoW	WoW	WoW	0	1	0	0	WoW	WoW	WoW	0	1	0	0	FALSE	FALSE	FALSE	FALSE	TRUE	0.97	0.93	0.96	0.96	0.27	0.4	0.33	0.39	0.96	0.95	0.94	0.36	0.45	0.4	FALSE	FALSE	FALSE	FALSE	FALSE	FALSE	FALSE	FALSE	FALSE	11.7699	11.6363	11.5282	11.5947	1.09699	1.07788
YDR312W	WoW	WoW	WoW	WoW	0	1	4	0	FoW	WoW	WoW	2	2	2	2	FALSE	TRUE	TRUE	TRUE	FALSE	0	0	0	0	0.57	0.35	0.46	0.19	0	0	0.73	0.62	1.79	1.37	TRUE	FALSE	FALSE	FALSE	FALSE	FALSE	FALSE	FALSE	FALSE	11.9383	11.9121	11.8918	12.1588	1.01831	1.01414
YDR313C	WcF	M_F	FcF	WcF	3	3	0	0	M_F	WcF	M_F	2	2	0	0	TRUE	FALSE	TRUE	FALSE	FALSE	0.97	0.97	0.88	0.95	0.44	0.36	0.46	0.36	0.88	0.95	0.95	0.61	0.41	0.41	FALSE	FALSE	FALSE	FALSE	FALSE	FALSE	FALSE	FALSE	FALSE	12.342	12.3404	12.4479	12.3719	1.00112	0.928184
YDR314C	WoW	WoW	WoW	WoW	0	1	0	0	WoW	WoW	FoW	2	2	0	2	FALSE	FALSE	TRUE	TRUE	TRUE	0.94	0.96	0.89	0.91	0.6	0.43	0.47	0.58	0.91	0.9	0.8	0.56	1.06	1.02	FALSE	FALSE	FALSE	FALSE	FALSE	FALSE	FALSE	FALSE	FALSE	10.1361	10.2134	10.2255	10.1373	0.947825	0.991689
YDR315C	WoW	WoW	WoW	WoW	0	1	0	0	WoW	WoW	WoW	0	1	0	0	FALSE	FALSE	FALSE	FALSE	TRUE	0.97	0.98	0.91	0.96	0.47	0.35	0.5	0.5	0.94	0.97	0.92	0.53	0.43	0.42	FALSE	FALSE	FALSE	FALSE	FALSE	FALSE	FALSE	FALSE	FALSE	11.2294	11.2189	11.2883	11.3134	1.0073	0.953035
YDR316W	WoW	WoW	WoW	WoW	0	1	0	0	WoW	WoW	WoW	0	1	0	0	FALSE	FALSE	FALSE	FALSE	TRUE	0.96	0.98	0.9	0.96	0.46	0.37	0.48	0.52	0.9	0.96	0.92	0.53	0.46	0.52	FALSE	FALSE	FALSE	FALSE	FALSE	FALSE	FALSE	FALSE	FALSE	12.2245	12.2795	12.2955	12.4684	0.962589	0.988974
YDR317W	WoW	WoW	WoW	FoW	2	2	0	0	NA	WoW	WoW	2	2	0	1	TRUE	FALSE	TRUE	TRUE	FALSE	0.97	0.9	0.84	0.93	0.38	0.48	0.57	0.55	0.73	0.95	0.74	0.74	0.51	0.82	FALSE	FALSE	FALSE	FALSE	FALSE	FALSE	FALSE	FALSE	FALSE	10.5271	10.6628	10.7653	10.5718	0.910259	0.931433
YDR318W	WoW	WoW	WoW	WoW	0	1	0	0	WoW	WoW	FoW	2	2	0	0	FALSE	FALSE	TRUE	FALSE	TRUE	0.97	0.98	0.95	0.94	0.64	0.32	0.48	0.51	0.91	0.94	0.88	0.55	0.65	0.45	FALSE	FALSE	FALSE	FALSE	FALSE	FALSE	FALSE	FALSE	FALSE	11.8103	11.7753	11.8434	11.7616	1.02457	0.953874
YDR320C	WoW	WoW	WoW	WoW	0	1	0	0	WcW	WoW	FoW	3	3	0	0	FALSE	FALSE	TRUE	FALSE	TRUE	0.96	0.94	0.93	0.94	0.39	0.35	0.53	0.56	0.93	0.91	0.87	0.62	0.68	0.54	FALSE	FALSE	FALSE	FALSE	FALSE	FALSE	FALSE	FALSE	FALSE	11.5727	11.4111	11.4721	11.3765	1.11854	0.958624
YDR321W	WoW	WoW	WoW	WoW	0	1	0	0	WoW	WoW	WoW	0	1	0	0	FALSE	FALSE	FALSE	FALSE	TRUE	0.96	0.95	0.86	0.87	0.39	0.33	0.62	0.63	0.94	0.94	0.87	0.62	0.48	0.56	TRUE	FALSE	FALSE	FALSE	FALSE	FALSE	FALSE	FALSE	FALSE	11.9725	11.7577	11.7659	11.7034	1.16048	0.994365
YDR322C-A	WoW	WoW	WoW	WoW	0	1	0	0	WoW	WoW	WoW	0	1	0	0	FALSE	FALSE	FALSE	FALSE	TRUE	0.95	0.95	0.83	0.85	0.28	0.31	0.75	0.69	0.9	0.9	0.95	0.42	0.38	0.41	FALSE	FALSE	FALSE	FALSE	FALSE	FALSE	FALSE	FALSE	FALSE	12.4674	12.3392	12.3663	12.3917	1.09294	0.981436
YDR325W	WoW	WoW	WoW	WoW	0	1	0	0	WoW	WoW	WoW	0	1	0	0	FALSE	FALSE	FALSE	FALSE	TRUE	0.98	0.97	0.97	0.96	0.37	0.37	0.31	0.5	0.95	0.95	0.95	0.54	0.61	0.45	TRUE	FALSE	FALSE	FALSE	FALSE	FALSE	FALSE	TRUE	FALSE	11.1374	11.3077	11.5021	11.2253	0.888681	0.873954
YDR326C	WcW	WcW	WcW	WcW	0	1	0	0	WcW	WcW	WcW	0	1	0	0	FALSE	FALSE	FALSE	FALSE	TRUE	0.96	0.97	0.93	0.95	0.41	0.38	0.38	0.45	0.89	0.94	0.81	0.47	0.43	0.57	FALSE	FALSE	FALSE	FALSE	FALSE	FALSE	FALSE	FALSE	FALSE	10.7822	10.739	10.8546	10.8348	1.03044	0.923009
YDR328C	WoW	WoW	WoW	WoW	0	1	0	0	WoW	WoW	WoW	0	1	0	0	FALSE	FALSE	FALSE	FALSE	TRUE	0.97	0.97	0.94	0.93	0.42	0.3	0.41	0.55	0.91	0.94	0.92	0.51	0.49	0.7	FALSE	FALSE	FALSE	FALSE	FALSE	FALSE	FALSE	FALSE	FALSE	12.7947	12.9067	12.8862	12.8901	0.925306	1.01431
YDR330W	WcW	WcW	WoW	M_W	3	3	0	0	FcW	WcW	M_W	3	3	0	0	TRUE	FALSE	TRUE	FALSE	FALSE	0.97	0.97	0.96	0.95	0.58	0.52	0.35	0.58	0.91	0.93	0.97	0.69	0.5	0.51	FALSE	FALSE	FALSE	FALSE	FALSE	FALSE	FALSE	FALSE	FALSE	12.287	12.168	12.2644	12.2717	1.08599	0.93534
YDR331W	WoW	WoW	WoW	WoW	0	1	0	0	WoW	WoW	WoW	0	1	0	0	FALSE	FALSE	FALSE	FALSE	TRUE	0.95	0.9	0.89	0.95	0.54	0.57	0.43	0.45	0.84	0.92	0.87	0.78	0.61	0.45	FALSE	FALSE	FALSE	FALSE	FALSE	FALSE	FALSE	FALSE	FALSE	12.3336	12.4637	12.547	12.3986	0.913751	0.943909
YDR332W	WoW	WoW	WoW	FoW	2	2	0	0	WoW	WoW	M_F	2	2	0	0	TRUE	FALSE	TRUE	FALSE	FALSE	0.93	0.88	0.9	0.94	0.45	0.54	0.59	0.48	0.9	0.9	0.86	0.54	0.67	0.49	FALSE	FALSE	FALSE	FALSE	FALSE	FALSE	FALSE	FALSE	FALSE	11.8334	11.6633	11.8387	11.7304	1.12512	0.885549
YDR334W	WcW	WcW	WcW	WcW	0	1	0	0	WcW	WcW	WcW	0	1	0	0	FALSE	FALSE	FALSE	FALSE	TRUE	0.98	0.95	0.93	0.96	0.66	0.35	0.45	0.61	0.94	0.96	0.91	0.59	0.37	0.58	FALSE	FALSE	FALSE	FALSE	FALSE	FALSE	FALSE	FALSE	FALSE	11.838	11.8861	11.8395	11.8701	0.967196	1.03282
YDR335W	WcW	WcW	WcW	WcW	0	1	0	0	WcW	WcW	WcW	0	1	0	0	FALSE	FALSE	FALSE	FALSE	TRUE	0.95	0.92	0.94	0.94	0.39	0.47	0.52	0.55	0.94	0.94	0.95	0.42	0.56	0.44	TRUE	FALSE	FALSE	FALSE	FALSE	TRUE	FALSE	FALSE	FALSE	12.529	12.2338	12.2341	12.3084	1.2271	0.99977
YDR337W	WoW	WoW	WoW	WoW	0	1	0	0	WoW	WoW	WoW	0	1	0	0	FALSE	FALSE	FALSE	FALSE	TRUE	0.96	0.95	0.92	0.96	0.43	0.44	0.59	0.49	0.87	0.92	0.94	0.55	0.41	0.55	FALSE	FALSE	FALSE	FALSE	FALSE	FALSE	FALSE	FALSE	FALSE	12.0114	12.2277	12.2226	12.2452	0.860773	1.00354
YDR339C	WoW	WoW	WoW	WoW	0	1	0	0	WoW	WoW	FoW	2	2	0	0	FALSE	FALSE	TRUE	FALSE	TRUE	0.92	0.96	0.91	0.92	0.4	0.32	0.33	0.43	0.89	0.88	0.85	0.71	0.47	0.76	FALSE	FALSE	FALSE	FALSE	FALSE	FALSE	FALSE	FALSE	FALSE	11.8259	11.9638	11.9025	12.0417	0.908799	1.04346
YDR346C	WcW	WcW	WcW	FcW	2	2	0	0	FcW	WcW	WcW	2	2	0	0	TRUE	FALSE	TRUE	FALSE	FALSE	0.94	0.94	0.87	0.84	0.51	0.34	0.49	0.46	0.92	0.9	0.82	0.52	0.48	0.6	FALSE	FALSE	FALSE	FALSE	FALSE	FALSE	FALSE	FALSE	FALSE	13.0703	12.891	12.8608	12.9569	1.13233	1.02116
YDR347W	WcW	WcW	WcW	WcW	0	1	0	0	WcW	WcW	WcW	0	1	0	0	FALSE	FALSE	FALSE	FALSE	TRUE	0.97	0.95	0.93	0.93	0.45	0.65	0.61	0.38	0.89	0.9	0.94	0.65	0.38	0.43	FALSE	FALSE	FALSE	FALSE	FALSE	FALSE	FALSE	FALSE	FALSE	12.825	12.8164	12.8504	12.9801	1.00595	0.976744
YDR348C	WcW	WcW	WcW	FcW	2	2	0	0	FcW	WcW	WcW	2	2	0	0	TRUE	FALSE	TRUE	FALSE	FALSE	0.88	0.87	0.89	0.92	0.67	0.45	0.74	0.46	0.79	0.87	0.71	0.53	0.42	0.61	FALSE	FALSE	FALSE	FALSE	FALSE	FALSE	FALSE	FALSE	FALSE	12.933	12.9223	12.8729	12.9268	1.0075	1.0348
YDR351W	WcW	WcW	WcW	WcW	0	1	0	0	WcW	WcW	WcW	0	1	0	0	FALSE	FALSE	FALSE	FALSE	TRUE	0.96	0.96	0.96	0.96	0.37	0.59	0.42	0.43	0.95	0.91	0.83	0.36	0.45	0.66	TRUE	FALSE	FALSE	FALSE	FALSE	FALSE	FALSE	FALSE	FALSE	11.4612	11.265	11.1682	11.2334	1.14565	1.06941
YDR353W	M_W	M_F	M_W	M_W	2	2	0	1	WoF	M_W	M_W	2	2	0	0	TRUE	TRUE	TRUE	FALSE	FALSE	0.86	0.71	0.86	0.9	0.49	0.87	0.72	0.46	0.79	0.82	0.78	0.55	0.66	0.68	FALSE	FALSE	FALSE	FALSE	FALSE	FALSE	FALSE	FALSE	FALSE	13.6139	13.5873	13.5792	13.6624	1.01864	1.00557
YDR354W	WcW	WcW	WcW	WcW	0	1	0	0	WcF	WcW	WcW	2	2	0	0	FALSE	FALSE	TRUE	FALSE	TRUE	0.92	0.94	0.89	0.94	0.56	0.35	0.46	0.38	0.83	0.9	0.9	0.72	0.8	0.67	FALSE	FALSE	FALSE	FALSE	FALSE	FALSE	FALSE	FALSE	FALSE	12.622	12.6998	12.8245	12.7528	0.94751	0.917162
YDR356W	WoW	WoW	WoW	WoW	0	1	0	0	WoW	WoW	WoW	0	1	0	0	FALSE	FALSE	FALSE	FALSE	TRUE	0.92	0.94	0.84	0.91	0.67	0.65	0.52	0.6	0.9	0.95	0.84	0.61	0.36	0.5	TRUE	TRUE	FALSE	FALSE	FALSE	FALSE	FALSE	TRUE	FALSE	10.8628	11.3095	11.2687	10.7868	0.733722	1.0287
YDR359C	WoW	WoW	WoW	WoW	0	1	0	0	WoW	WoW	WoW	0	1	0	0	FALSE	FALSE	FALSE	FALSE	TRUE	0.99	0.98	0.96	0.98	0.24	0.47	0.57	0.39	0.96	0.99	0.92	0.52	0.37	0.65	FALSE	FALSE	FALSE	FALSE	FALSE	FALSE	FALSE	FALSE	FALSE	12.9896	13.2162	13.215	13.1836	0.854606	1.00088
YDR363W	WcW	WcW	WcW	WcW	0	1	0	0	WcW	WcW	WcW	0	1	0	0	FALSE	FALSE	FALSE	FALSE	TRUE	0.97	0.97	0.97	0.95	0.42	0.37	0.36	0.42	0.96	0.91	0.93	0.63	0.77	0.63	FALSE	FALSE	FALSE	FALSE	FALSE	FALSE	FALSE	FALSE	FALSE	11.3012	11.2105	11.3404	11.2752	1.06492	0.913883
YDR364C	FoW	FoW	WoW	FoW	2	2	0	0	FoW	FoW	FoW	0	1	0	0	TRUE	FALSE	FALSE	FALSE	FALSE	0.95	0.94	0.95	0.95	0.68	0.61	0.52	0.49	0.93	0.95	0.86	0.65	0.58	0.73	FALSE	FALSE	FALSE	FALSE	FALSE	FALSE	FALSE	FALSE	FALSE	12.0047	11.8865	11.8787	11.8548	1.08538	1.00538
YDR365C	FcW	WoW	WoW	WoW	2	2	0	0	FcW	FcW	FoW	2	2	0	0	TRUE	FALSE	TRUE	FALSE	FALSE	0.93	0.87	0.89	0.8	0.47	0.46	0.55	0.6	0.87	0.85	0.89	0.67	0.38	0.57	FALSE	FALSE	FALSE	FALSE	FALSE	FALSE	FALSE	FALSE	FALSE	13.4084	13.3067	13.2096	13.343	1.07309	1.06957
YDR368W	WoW	FoW	WoW	WoF	4	3	0	0	FoW	WoW	WoF	3	3	0	0	TRUE	FALSE	TRUE	FALSE	FALSE	0.85	0.95	0.91	0.76	0.67	0.35	0.45	0.66	0.79	0.84	0.81	0.62	0.66	0.68	FALSE	FALSE	FALSE	FALSE	FALSE	FALSE	FALSE	FALSE	FALSE	12.4895	12.5367	12.6426	12.5968	0.967798	0.92923
YDR371W	WcW	WcW	WcW	WcW	0	1	0	0	M_W	WcW	WcF	3	3	0	0	FALSE	FALSE	TRUE	FALSE	TRUE	0.96	0.95	0.88	0.87	0.38	0.47	0.46	0.54	0.88	0.96	0.87	0.55	0.46	0.55	FALSE	FALSE	FALSE	FALSE	FALSE	FALSE	FALSE	FALSE	FALSE	11.3845	11.3873	11.327	11.3861	0.998027	1.04274
YDR372C	FcW	WoW	WcW	FcW	3	3	0	0	WcW	FcW	FcW	2	2	0	1	TRUE	FALSE	TRUE	TRUE	FALSE	0.95	0.96	0.91	0.97	0.53	0.61	0.5	0.41	0.93	0.95	0.91	0.52	0.41	0.9	FALSE	FALSE	FALSE	FALSE	FALSE	FALSE	FALSE	FALSE	FALSE	11.9522	11.7832	11.8184	11.8112	1.12429	0.975901
YDR373W	WcW	WcF	WcW	WcW	2	2	0	0	WcW	WcW	WcF	2	2	0	0	TRUE	FALSE	TRUE	FALSE	FALSE	0.97	0.97	0.8	0.93	0.33	0.4	0.72	0.52	0.94	0.96	0.88	0.49	0.58	0.64	FALSE	FALSE	FALSE	FALSE	FALSE	FALSE	FALSE	FALSE	FALSE	11.0992	10.88	10.9844	11.0208	1.16407	0.930214
YDR375C	WoW	WoW	WoW	WoW	0	1	0	0	WoF	WoW	WoW	2	2	1	1	FALSE	FALSE	TRUE	TRUE	TRUE	0.93	0.92	0.86	0.92	0.51	0.6	0.73	0.44	0.83	0.94	0.69	0.71	0.31	0.92	FALSE	FALSE	FALSE	FALSE	FALSE	FALSE	FALSE	FALSE	FALSE	11.7205	11.796	11.9545	11.8554	0.94898	0.895988
YDR376W	WcW	WcW	WcW	WcW	0	1	0	0	WcW	WcW	WcW	0	1	0	0	FALSE	FALSE	FALSE	FALSE	TRUE	0.9	0.89	0.88	0.94	0.55	0.57	0.76	0.43	0.87	0.96	0.83	0.71	0.23	0.54	FALSE	FALSE	FALSE	FALSE	FALSE	FALSE	FALSE	FALSE	FALSE	11.7704	11.6242	11.6743	11.8068	1.10661	0.965918
YDR378C	WoW	WoW	WoW	WoW	0	1	0	0	WoW	WoW	WoW	0	1	0	2	FALSE	FALSE	FALSE	TRUE	TRUE	0.97	0.97	0.99	0.98	0.61	0.45	0.31	0.43	0.81	0.93	0.82	0.76	1.02	1.13	FALSE	FALSE	FALSE	FALSE	FALSE	FALSE	FALSE	FALSE	FALSE	10.9122	11.0133	10.9443	10.909	0.932326	1.04898
YDR379W	WcW	WcW	FcW	WcW	2	2	0	0	FcW	WcW	FcW	2	2	0	0	TRUE	FALSE	TRUE	FALSE	FALSE	0.95	0.97	0.91	0.95	0.55	0.45	0.44	0.41	0.86	0.92	0.89	0.74	0.66	0.51	TRUE	FALSE	FALSE	FALSE	FALSE	TRUE	FALSE	FALSE	FALSE	11.4589	11.1732	11.0924	11.2108	1.21898	1.05759
YDR380W	WcW	FcW	WcW	WcW	2	2	0	1	WcW	WcW	FcW	2	2	0	1	TRUE	TRUE	TRUE	TRUE	FALSE	0.93	0.94	0.89	0.86	0.75	0.48	0.6	0.85	0.88	0.92	0.73	0.72	0.85	0.62	FALSE	FALSE	FALSE	FALSE	FALSE	FALSE	FALSE	FALSE	FALSE	12.82	12.819	12.8237	12.8073	1.00072	0.99676
YDR381W	FcW	M_F	FcW	FcF	4	3	0	0	NA	FcW	FcW	2	2	0	0	TRUE	FALSE	TRUE	FALSE	FALSE	0.84	0.79	0.83	0.84	0.54	0.67	0.44	0.44	0.84	0.82	0.9	0.59	0.52	0.53	FALSE	FALSE	FALSE	FALSE	FALSE	FALSE	FALSE	FALSE	FALSE	13.3871	13.4901	13.4272	13.5679	0.931103	1.04456
YDR383C	WoW	WoW	WoW	WoW	0	1	0	0	WoW	WoW	WoW	0	1	0	0	FALSE	FALSE	FALSE	FALSE	TRUE	0.98	0.98	0.94	0.96	0.25	0.36	0.5	0.57	0.93	0.95	0.89	0.36	0.65	0.6	FALSE	FALSE	FALSE	FALSE	FALSE	FALSE	FALSE	FALSE	FALSE	11.5366	11.6379	11.6149	11.5625	0.932165	1.0161
YDR384C	WcW	FcW	WcW	FcW	4	2	0	0	WcW	WcW	FcW	2	2	0	0	TRUE	FALSE	TRUE	FALSE	FALSE	0.91	0.94	0.86	0.93	0.42	0.44	0.53	0.38	0.89	0.87	0.91	0.55	0.49	0.59	FALSE	FALSE	FALSE	FALSE	FALSE	FALSE	FALSE	FALSE	FALSE	13.8163	13.8485	13.939	13.9187	0.977878	0.939251
YDR386W	FoW	WoW	WoW	WoW	2	2	0	1	WoF	FoW	FoW	2	2	1	0	TRUE	TRUE	TRUE	TRUE	FALSE	0.73	0.84	0.82	0.85	0.85	0.54	0.54	0.47	0.79	0.83	0.67	0.51	0.79	0.71	TRUE	FALSE	FALSE	FALSE	FALSE	FALSE	FALSE	FALSE	FALSE	10.6353	10.779	10.9594	10.7706	0.90518	0.882486
YDR388W	WoW	WoW	WoW	WoF	2	2	0	2	WoW	WoW	WoW	0	1	0	0	TRUE	TRUE	FALSE	FALSE	FALSE	0.97	0.92	0.78	0.89	0.45	0.42	0.83	0.85	0.91	0.94	0.93	0.78	0.42	0.54	FALSE	FALSE	FALSE	FALSE	FALSE	FALSE	FALSE	FALSE	FALSE	12.9831	12.8415	12.8264	12.822	1.10315	1.01051
YDR390C	M_W	M_W	FoW	M_W	2	2	0	0	FoW	M_W	FoW	2	2	0	0	TRUE	FALSE	TRUE	FALSE	FALSE	0.97	0.96	0.94	0.97	0.57	0.4	0.58	0.48	0.89	0.96	0.91	0.69	0.46	0.7	FALSE	FALSE	FALSE	FALSE	FALSE	FALSE	FALSE	FALSE	FALSE	12.1026	12.0626	12.0661	12.007	1.02807	0.997603
YDR392W	WoW	WoW	WoW	WoW	0	1	0	0	WoW	WoW	WoW	0	1	0	0	FALSE	FALSE	FALSE	FALSE	TRUE	0.98	0.94	0.85	0.93	0.47	0.37	0.55	0.51	0.91	0.97	0.89	0.56	0.51	0.54	FALSE	FALSE	FALSE	FALSE	FALSE	FALSE	FALSE	FALSE	FALSE	12.337	12.3254	12.3454	12.3284	1.00807	0.986258
YDR393W	WoW	WcW	WoW	WcW	4	2	0	0	WoW	WoW	WcW	2	2	0	0	TRUE	FALSE	TRUE	FALSE	FALSE	0.94	0.98	0.94	0.86	0.41	0.31	0.5	0.52	0.95	0.94	0.96	0.48	0.57	0.54	TRUE	FALSE	FALSE	FALSE	FALSE	FALSE	FALSE	FALSE	FALSE	11.7563	11.9715	12.1086	11.9971	0.861447	0.909323
YDR395W	WcW	WcW	WcW	WcW	0	1	0	0	WcW	WcW	WcW	0	1	0	0	FALSE	FALSE	FALSE	FALSE	TRUE	0.96	0.91	0.9	0.87	0.38	0.49	0.53	0.58	0.88	0.96	0.91	0.71	0.43	0.43	FALSE	FALSE	FALSE	FALSE	FALSE	FALSE	FALSE	FALSE	FALSE	11.7903	11.6846	11.6935	11.7471	1.07597	0.993887
YDR397C	WoW	WoW	WoW	WoW	0	1	0	0	WoW	WoW	WoW	0	1	0	0	FALSE	FALSE	FALSE	FALSE	TRUE	0.96	0.9	0.89	0.94	0.36	0.49	0.6	0.53	0.9	0.92	0.87	0.41	0.62	0.56	FALSE	FALSE	FALSE	FALSE	FALSE	FALSE	FALSE	FALSE	FALSE	12.5415	12.5103	12.5293	12.7392	1.02181	0.986909
YDR398W	M_W	M_W	M_W	M_W	0	1	0	0	M_W	M_W	M_W	0	1	0	0	FALSE	FALSE	FALSE	FALSE	TRUE	0.98	0.98	0.96	0.97	0.31	0.36	0.3	0.35	0.91	0.89	0.82	0.47	0.46	0.61	TRUE	FALSE	FALSE	FALSE	FALSE	FALSE	FALSE	FALSE	FALSE	13.2205	13.0117	13.0682	13.2792	1.15577	0.96156
YDR400W	FcW	FcF	FcF	FcW	2	2	0	0	WcF	FcW	FcW	2	2	0	0	TRUE	FALSE	TRUE	FALSE	FALSE	0.83	0.82	0.84	0.78	0.37	0.32	0.37	0.43	0.89	0.82	0.74	0.54	0.48	0.52	TRUE	TRUE	FALSE	FALSE	FALSE	FALSE	TRUE	FALSE	FALSE	11.5443	11.8712	11.6008	11.555	0.797272	1.20614
YDR402C	WcW	WcF	WcW	WcF	4	2	0	0	WcF	WcW	FcW	3	3	0	0	TRUE	FALSE	TRUE	FALSE	FALSE	0.95	0.95	0.95	0.94	0.46	0.45	0.47	0.5	0.84	0.95	0.83	0.57	0.57	0.73	TRUE	FALSE	FALSE	FALSE	FALSE	FALSE	FALSE	FALSE	FALSE	9.68717	9.96022	9.8595	9.85538	0.827567	1.07231
YDR403W	FcW	FcW	FcW	FcW	0	1	0	0	FcW	FcW	WoW	2	2	0	0	FALSE	FALSE	TRUE	FALSE	TRUE	0.95	0.86	0.82	0.92	0.34	0.53	0.59	0.39	0.77	0.95	0.74	0.6	0.5	0.69	FALSE	FALSE	FALSE	FALSE	FALSE	FALSE	FALSE	FALSE	FALSE	10.7061	10.815	10.6486	10.6521	0.927258	1.12229
YDR404C	WcW	WcF	WcW	WcF	4	2	0	0	WcW	WcW	WcF	2	2	0	0	TRUE	FALSE	TRUE	FALSE	FALSE	0.93	0.93	0.84	0.86	0.41	0.46	0.4	0.4	0.78	0.92	0.85	0.46	0.48	0.41	FALSE	FALSE	FALSE	FALSE	FALSE	FALSE	FALSE	FALSE	FALSE	12.9815	13.007	12.9397	13.0033	0.982432	1.04778
YDR406W	WcW	FcW	WcW	WcW	2	2	1	0	FcW	WcW	FcW	2	2	0	3	TRUE	TRUE	TRUE	TRUE	FALSE	0.95	0.91	0.65	0.8	0.54	0.57	0.74	0.63	0.85	0.76	0.75	0.94	0.86	0.99	FALSE	FALSE	FALSE	FALSE	FALSE	FALSE	FALSE	FALSE	FALSE	12.9135	12.9422	12.8952	12.9135	0.980303	1.03311
YDR407C	WcW	WcW	WcW	WcW	0	1	0	0	WcW	WcW	WcW	0	1	0	0	FALSE	FALSE	FALSE	FALSE	TRUE	0.95	0.96	0.98	0.97	0.41	0.34	0.29	0.29	0.93	0.93	0.87	0.52	0.39	0.52	FALSE	FALSE	FALSE	FALSE	FALSE	FALSE	FALSE	FALSE	FALSE	11.6395	11.7165	11.6028	11.6789	0.947992	1.08199
YDR408C	WcW	WcW	WcW	WcW	0	1	0	0	WcW	WcW	WcW	0	1	0	0	FALSE	FALSE	FALSE	FALSE	TRUE	0.94	0.94	0.96	0.94	0.48	0.36	0.37	0.38	0.92	0.92	0.91	0.55	0.54	0.51	FALSE	FALSE	FALSE	FALSE	FALSE	FALSE	FALSE	FALSE	FALSE	12.5138	12.5289	12.3165	12.3679	0.989595	1.15864
YDR409W	WoW	WoW	WoW	WoW	0	1	0	0	WoW	WoW	WoW	0	1	0	0	FALSE	FALSE	FALSE	FALSE	TRUE	0.95	0.96	0.94	0.92	0.48	0.49	0.38	0.41	0.93	0.96	0.94	0.58	0.36	0.54	TRUE	FALSE	FALSE	FALSE	FALSE	FALSE	FALSE	FALSE	FALSE	11.9074	11.6926	11.7126	11.5994	1.16054	0.986199
YDR410C	M_W	M_W	WcW	M_W	2	2	0	0	M_W	M_W	M_W	0	1	0	0	TRUE	FALSE	FALSE	FALSE	FALSE	0.92	0.94	0.87	0.93	0.53	0.45	0.54	0.3	0.9	0.94	0.87	0.6	0.31	0.5	TRUE	FALSE	FALSE	FALSE	TRUE	TRUE	FALSE	FALSE	FALSE	10.8721	10.2132	10.0938	10.1994	1.5789	1.08632
YDR411C	WoW	WoW	WoW	WoW	0	1	0	0	WoF	WoW	WoW	2	2	0	0	FALSE	FALSE	TRUE	FALSE	TRUE	0.98	0.97	0.93	0.93	0.54	0.33	0.46	0.47	0.83	0.9	0.91	0.75	0.44	0.6	FALSE	FALSE	FALSE	FALSE	FALSE	FALSE	FALSE	FALSE	FALSE	13.429	13.4871	13.4981	13.4461	0.96051	0.992434
YDR412W	M_W	M_W	M_W	WoW	2	2	0	0	M_W	M_W	M_W	0	1	0	0	TRUE	FALSE	FALSE	FALSE	FALSE	0.97	0.97	0.93	0.92	0.61	0.37	0.54	0.48	0.76	0.86	0.93	0.75	0.48	0.47	FALSE	FALSE	FALSE	FALSE	FALSE	FALSE	FALSE	FALSE	FALSE	12.7969	12.7636	12.7261	12.7778	1.02336	1.02634
YDR414C	WcW	WcW	WcW	WcF	2	2	0	0	WcW	WcW	WcF	2	2	0	0	TRUE	FALSE	TRUE	FALSE	FALSE	0.97	0.94	0.94	0.98	0.44	0.4	0.5	0.5	0.93	0.91	0.81	0.51	0.7	0.5	TRUE	FALSE	FALSE	FALSE	FALSE	FALSE	FALSE	TRUE	FALSE	11.3469	11.6537	11.6748	11.3874	0.808435	0.985438
YDR416W	WcW	WcW	WcW	WcW	0	1	0	0	WcW	WcW	WoW	2	2	0	0	FALSE	FALSE	TRUE	FALSE	TRUE	0.95	0.94	0.89	0.86	0.41	0.64	0.43	0.41	0.89	0.95	0.92	0.5	0.51	0.59	FALSE	FALSE	FALSE	FALSE	FALSE	FALSE	FALSE	FALSE	FALSE	11.2346	11.4056	11.4348	11.4094	0.8882	0.979997
YDR419W	WoW	FoF	WoW	FoF	4	2	0	0	FoF	WoW	FoW	3	3	0	1	TRUE	FALSE	TRUE	TRUE	FALSE	0.86	0.9	0.91	0.82	0.5	0.38	0.64	0.66	0.81	0.84	0.89	0.49	0.98	0.7	FALSE	FALSE	FALSE	FALSE	FALSE	FALSE	FALSE	FALSE	FALSE	12.115	12.087	12.0502	12.044	1.01953	1.02585
YDR420W	WcW	WcW	WcF	WcF	2	2	0	0	WcF	WcW	WcF	2	2	0	0	TRUE	FALSE	TRUE	FALSE	FALSE	0.92	0.97	0.85	0.94	0.43	0.38	0.62	0.64	0.89	0.93	0.81	0.5	0.35	0.47	TRUE	FALSE	FALSE	FALSE	FALSE	FALSE	FALSE	FALSE	FALSE	13.2174	12.9617	12.9386	13.0185	1.19393	1.01616
YDR421W	WcW	M_W	WcW	FoW	4	3	0	0	WcW	WcW	FoW	2	2	0	0	TRUE	FALSE	TRUE	FALSE	FALSE	0.92	0.91	0.91	0.88	0.48	0.53	0.48	0.58	0.89	0.88	0.9	0.57	0.75	0.4	FALSE	FALSE	FALSE	FALSE	FALSE	FALSE	FALSE	FALSE	FALSE	10.3523	10.2298	10.2174	10.2159	1.08864	1.00863
YDR422C	WcW	WcW	WcW	WcW	0	1	0	0	WcW	WcW	WcW	0	1	0	0	FALSE	FALSE	FALSE	FALSE	TRUE	0.98	0.98	0.93	0.91	0.55	0.6	0.37	0.53	0.84	0.95	0.82	0.7	0.33	0.66	FALSE	FALSE	FALSE	FALSE	FALSE	FALSE	FALSE	FALSE	FALSE	12.5185	12.4738	12.5895	12.4593	1.03147	0.92293
YDR423C	WoW	WoW	WoW	WoW	0	1	0	0	WoW	WoW	WoW	0	1	0	0	FALSE	FALSE	FALSE	FALSE	TRUE	0.96	0.96	0.95	0.96	0.49	0.43	0.49	0.46	0.93	0.93	0.95	0.41	0.35	0.56	FALSE	FALSE	FALSE	FALSE	FALSE	FALSE	FALSE	FALSE	FALSE	12.0955	12.0124	12.0917	11.9436	1.05926	0.946542
YDR424C	WoW	WoW	WoW	WoW	0	1	0	0	WoW	WoW	WoW	0	1	0	0	FALSE	FALSE	FALSE	FALSE	TRUE	0.97	0.97	0.96	0.96	0.53	0.53	0.42	0.36	0.94	0.95	0.92	0.66	0.48	0.6	FALSE	FALSE	FALSE	FALSE	FALSE	FALSE	FALSE	FALSE	FALSE	12.2471	12.2174	12.209	12.1689	1.02082	1.00583
YDR425W	WoW	WoW	WoW	WoW	0	1	0	0	WoW	WoW	WoW	0	1	0	0	FALSE	FALSE	FALSE	FALSE	TRUE	0.95	0.96	0.96	0.96	0.57	0.49	0.38	0.36	0.98	0.95	0.94	0.56	0.51	0.58	FALSE	FALSE	FALSE	FALSE	FALSE	FALSE	FALSE	FALSE	FALSE	11.1909	11.1722	11.2933	11.1968	1.01304	0.919475
YDR429C	WoW	WoW	WoW	WoW	0	1	0	0	WoW	WoW	WoW	0	1	0	0	FALSE	FALSE	FALSE	FALSE	TRUE	0.97	0.94	0.87	0.94	0.3	0.52	0.69	0.38	0.88	0.95	0.85	0.71	0.45	0.71	FALSE	FALSE	FALSE	FALSE	FALSE	FALSE	FALSE	FALSE	FALSE	13.2345	13.1626	13.2686	13.2285	1.05107	0.929182
YDR434W	WcW	WcW	WcW	WcW	0	1	0	0	WcW	WcW	WcW	0	1	0	0	FALSE	FALSE	FALSE	FALSE	TRUE	0.96	0.92	0.94	0.9	0.66	0.65	0.7	0.63	0.94	0.95	0.92	0.47	0.52	0.57	FALSE	FALSE	FALSE	FALSE	FALSE	FALSE	FALSE	FALSE	FALSE	11.7099	11.679	11.7211	11.6962	1.02162	0.971286
YDR435C	WoW	WoW	WoW	WoF	2	2	0	0	WoW	WoW	WoW	0	1	0	0	TRUE	FALSE	FALSE	FALSE	FALSE	0.96	0.96	0.82	0.91	0.47	0.32	0.54	0.54	0.84	0.98	0.86	0.76	0.35	0.68	FALSE	FALSE	FALSE	FALSE	FALSE	FALSE	FALSE	FALSE	FALSE	11.6093	11.4887	11.6264	11.5391	1.08717	0.908943
YDR436W	WcW	FoF	WcW	WcW	2	2	0	0	WcW	WcW	FcW	2	2	0	1	TRUE	FALSE	TRUE	TRUE	FALSE	0.86	0.88	0.93	0.92	0.74	0.57	0.39	0.58	0.84	0.91	0.91	0.87	0.61	0.61	FALSE	FALSE	FALSE	FALSE	FALSE	FALSE	FALSE	FALSE	FALSE	11.7901	11.6974	11.7264	11.7748	1.06631	0.980146
YDR437W	WcW	WcW	WcW	WcW	0	1	0	0	FcW	WcW	FcW	2	2	0	1	FALSE	FALSE	TRUE	TRUE	TRUE	0.98	0.98	0.98	0.97	0.37	0.44	0.52	0.38	0.93	0.99	0.92	0.61	0.8	0.7	TRUE	FALSE	FALSE	FALSE	FALSE	FALSE	FALSE	FALSE	FALSE	12.5594	12.7513	12.8445	12.7464	0.875475	0.937419
YDR438W	WoW	FoF	WoW	FoF	4	2	0	0	FoF	WoW	WoF	3	3	1	0	TRUE	FALSE	TRUE	TRUE	FALSE	0.85	0.88	0.83	0.87	0.44	0.38	0.59	0.6	0.59	0.91	0.77	0.63	0.4	0.41	TRUE	FALSE	FALSE	FALSE	FALSE	FALSE	FALSE	FALSE	FALSE	11.997	11.7992	11.7917	11.677	1.1469	1.0052
YDR439W	WcW	WcW	WcW	FcW	2	2	0	0	WcW	WcW	FcW	2	2	0	0	TRUE	FALSE	TRUE	FALSE	FALSE	0.95	0.97	0.9	0.89	0.43	0.44	0.6	0.66	0.91	0.94	0.87	0.48	0.79	0.62	FALSE	FALSE	FALSE	FALSE	FALSE	FALSE	FALSE	FALSE	FALSE	11.2399	11.2781	11.3127	11.2708	0.973874	0.976259
YDR449C	M_W	FoW	FoW	M_W	2	2	0	0	M_W	M_W	M_W	0	1	0	0	TRUE	FALSE	FALSE	FALSE	FALSE	0.96	0.96	0.91	0.91	0.26	0.3	0.46	0.36	0.85	0.97	0.88	0.63	0.69	0.73	TRUE	FALSE	FALSE	FALSE	FALSE	FALSE	FALSE	FALSE	TRUE	11.1663	11.2008	11.4016	11.4964	0.976337	0.870079
YDR453C	WcW	FcW	FcW	FcW	2	2	0	0	FcF	WcW	FcW	3	3	2	2	TRUE	FALSE	TRUE	TRUE	FALSE	0.98	0.97	0.92	0.91	0.45	0.38	0.66	0.67	0.69	0.98	0.67	1.03	0.67	1.09	TRUE	TRUE	FALSE	FALSE	FALSE	FALSE	FALSE	FALSE	TRUE	11.3489	11.772	11.8556	11.639	0.745789	0.943689
YDR454C	WoW	WoW	WoW	WoW	0	1	0	0	WoW	WoW	WoW	0	1	0	0	FALSE	FALSE	FALSE	FALSE	TRUE	0.96	0.92	0.88	0.89	0.3	0.35	0.61	0.55	0.88	0.95	0.88	0.57	0.37	0.76	FALSE	FALSE	FALSE	FALSE	FALSE	FALSE	FALSE	FALSE	FALSE	12.6123	12.5449	12.5194	12.4856	1.04781	1.01789
YDR456W	WoW	WoW	WoW	WoW	0	1	0	0	WoW	WoW	WoW	0	1	0	0	FALSE	FALSE	FALSE	FALSE	TRUE	0.95	0.91	0.92	0.96	0.46	0.43	0.41	0.42	0.92	0.95	0.92	0.64	0.78	0.64	FALSE	FALSE	FALSE	FALSE	FALSE	FALSE	FALSE	FALSE	FALSE	12.914	12.9171	12.974	12.9358	0.997832	0.96136
YDR458C	WoW	WoW	WoW	WoW	0	1	0	0	WoW	WoW	WoW	0	1	0	0	FALSE	FALSE	FALSE	FALSE	TRUE	0.97	0.97	0.96	0.97	0.47	0.43	0.4	0.34	0.96	0.97	0.92	0.38	0.41	0.43	FALSE	FALSE	FALSE	FALSE	FALSE	FALSE	FALSE	FALSE	FALSE	11.5585	11.2986	11.3681	11.3764	1.19737	0.953005
YDR459C	WcW	WcW	WcW	WcW	0	1	0	0	WcW	WcW	WcW	0	1	0	0	FALSE	FALSE	FALSE	FALSE	TRUE	0.96	0.96	0.93	0.93	0.42	0.44	0.53	0.53	0.91	0.93	0.83	0.62	0.45	0.65	FALSE	FALSE	FALSE	FALSE	FALSE	FALSE	FALSE	FALSE	FALSE	11.8378	11.7455	11.7479	11.6805	1.06605	0.998332
YDR460W	WcW	WcW	WcW	WcW	0	1	0	0	WcW	WcW	WcW	0	1	0	0	FALSE	FALSE	FALSE	FALSE	TRUE	0.94	0.97	0.94	0.89	0.39	0.4	0.59	0.58	0.81	0.83	0.77	0.53	0.45	0.49	FALSE	FALSE	FALSE	FALSE	FALSE	FALSE	FALSE	FALSE	FALSE	12.186	12.2233	12.2793	12.2819	0.974483	0.961951
YDR462W	M_W	M_W	M_W	M_W	0	1	0	0	M_W	M_W	M_W	0	1	0	0	FALSE	FALSE	FALSE	FALSE	TRUE	0.96	0.97	0.97	0.97	0.46	0.5	0.45	0.59	0.94	0.95	0.97	0.75	0.49	0.52	FALSE	FALSE	FALSE	FALSE	FALSE	FALSE	FALSE	FALSE	FALSE	11.9009	12.1404	12.0688	12.0465	0.847004	1.05087
YDR465C	WoW	WoW	WoW	FoW	2	2	0	0	WoW	WoW	WoW	0	1	0	0	TRUE	FALSE	FALSE	FALSE	FALSE	0.96	0.97	0.94	0.93	0.43	0.46	0.61	0.54	0.95	0.95	0.88	0.5	0.45	0.38	TRUE	FALSE	FALSE	FALSE	FALSE	TRUE	FALSE	FALSE	FALSE	12.8579	12.5393	12.6804	12.8164	1.24714	0.906822
YDR466W	WcW	WcW	WcW	WcW	0	1	0	0	WcW	WcW	WcW	0	1	0	0	FALSE	FALSE	FALSE	FALSE	TRUE	0.97	0.97	0.91	0.9	0.45	0.38	0.54	0.53	0.93	0.95	0.87	0.5	0.53	0.44	TRUE	FALSE	FALSE	FALSE	FALSE	FALSE	FALSE	FALSE	FALSE	12.5974	12.4197	12.2823	12.4541	1.13112	1.09988
YDR468C	WcW	WcW	WcW	WcW	0	1	0	0	WcW	WcW	WcW	0	1	0	0	FALSE	FALSE	FALSE	FALSE	TRUE	0.93	0.87	0.84	0.91	0.38	0.48	0.63	0.49	0.81	0.97	0.86	0.62	0.31	0.5	FALSE	FALSE	FALSE	FALSE	FALSE	FALSE	FALSE	FALSE	FALSE	11.5297	11.3822	11.4747	11.4042	1.10762	0.937914
YDR469W	WoW	WoW	WoW	WoW	0	1	0	0	WoW	WoW	WoW	0	1	0	0	FALSE	FALSE	FALSE	FALSE	TRUE	0.97	0.94	0.84	0.93	0.35	0.4	0.61	0.52	0.84	0.97	0.82	0.66	0.3	0.44	FALSE	FALSE	FALSE	FALSE	FALSE	FALSE	FALSE	FALSE	FALSE	11.0686	11.2112	11.187	11.1563	0.905893	1.01688
YDR470C	WcW	WcW	WcW	WcW	0	1	0	0	WcW	WcW	WcW	0	1	0	0	FALSE	FALSE	FALSE	FALSE	TRUE	0.98	0.97	0.99	0.97	0.47	0.48	0.48	0.36	0.95	0.98	0.93	0.52	0.36	0.63	TRUE	FALSE	FALSE	FALSE	FALSE	FALSE	FALSE	FALSE	FALSE	11.1183	11.2757	11.4184	11.2569	0.896611	0.905814
YDR471W	FcW	M_W	FcW	M_F	4	3	0	0	M_W	FcW	M_W	2	2	0	0	TRUE	FALSE	TRUE	FALSE	FALSE	0.85	0.83	0.82	0.83	0.49	0.46	0.66	0.58	0.81	0.87	0.79	0.51	0.6	0.8	FALSE	FALSE	FALSE	FALSE	FALSE	FALSE	FALSE	FALSE	FALSE	13.7999	13.8075	13.5581	13.6751	0.994732	1.18867
YDR472W	M_F	M_F	FoW	M_F	2	2	0	0	NA	M_F	FoF	3	3	0	0	TRUE	FALSE	TRUE	FALSE	FALSE	0.94	0.89	0.84	0.87	0.42	0.47	0.57	0.46	0.77	0.91	0.74	0.51	0.61	0.66	FALSE	FALSE	FALSE	FALSE	FALSE	FALSE	FALSE	FALSE	FALSE	11.8707	11.9436	12.1111	12.0879	0.950682	0.890382
YDR473C	WoW	WoW	WoW	WoW	0	1	0	0	WoF	WoW	WoW	2	2	0	0	FALSE	FALSE	TRUE	FALSE	TRUE	0.94	0.95	0.95	0.91	0.52	0.3	0.55	0.66	0.93	0.91	0.9	0.48	0.4	0.51	FALSE	FALSE	FALSE	FALSE	FALSE	FALSE	FALSE	FALSE	FALSE	10.9453	10.9572	11.0166	11.0005	0.991753	0.959706
YDR475C	WoW	WoW	FoF	FoF	2	2	0	0	NA	WoW	FoF	3	3	0	0	TRUE	FALSE	TRUE	FALSE	FALSE	0.94	0.93	0.91	0.92	0.37	0.43	0.37	0.37	0.87	0.94	0.75	0.5	0.44	0.63	FALSE	FALSE	FALSE	FALSE	FALSE	FALSE	FALSE	FALSE	FALSE	12.9503	12.8588	12.8447	12.7315	1.06546	1.00984
YDR477W	FcW	FcW	FcW	FcW	0	1	0	0	FcW	FcW	FcW	0	1	0	0	FALSE	FALSE	FALSE	FALSE	TRUE	0.98	0.96	0.97	0.98	0.41	0.36	0.59	0.49	0.97	0.96	0.94	0.45	0.56	0.49	FALSE	FALSE	FALSE	FALSE	FALSE	FALSE	FALSE	FALSE	FALSE	11.7105	11.5783	11.5024	11.7447	1.09597	1.05404
YDR478W	WoW	WoW	WoW	WoW	0	1	0	0	WoW	WoW	WoW	0	1	0	0	FALSE	FALSE	FALSE	FALSE	TRUE	0.96	0.95	0.92	0.9	0.45	0.36	0.37	0.32	0.95	0.93	0.89	0.38	0.5	0.43	FALSE	FALSE	FALSE	FALSE	FALSE	FALSE	FALSE	FALSE	FALSE	11.9305	12.0978	12.1501	12.0515	0.89056	0.964388
YDR479C	WoW	WoW	WoW	WoW	0	1	0	0	WoW	WoW	WoW	0	1	0	0	FALSE	FALSE	FALSE	FALSE	TRUE	0.94	0.95	0.82	0.96	0.47	0.49	0.7	0.43	0.85	0.9	0.94	0.7	0.76	0.53	FALSE	FALSE	FALSE	FALSE	FALSE	FALSE	FALSE	FALSE	FALSE	13.0092	12.8821	12.8677	12.8542	1.09211	1.01004
YDR480W	WcW	FcW	WcW	FcW	4	2	0	0	WcW	WcW	WoW	2	2	0	0	TRUE	FALSE	TRUE	FALSE	FALSE	0.92	0.97	0.93	0.89	0.43	0.64	0.68	0.45	0.73	0.74	0.8	0.51	0.74	0.57	TRUE	FALSE	FALSE	FALSE	TRUE	FALSE	FALSE	FALSE	FALSE	11.3416	11.2251	11.1448	10.946	1.08411	1.05727
YDR481C	WcW	WoF	WcF	FcW	4	4	0	0	FoF	WcW	WcW	2	2	2	1	TRUE	FALSE	TRUE	TRUE	FALSE	0.79	0.81	0.82	0.77	0.54	0.34	0.62	0.53	0.68	0.85	0.47	0.55	0.55	1	FALSE	FALSE	FALSE	FALSE	FALSE	FALSE	FALSE	FALSE	FALSE	13.5048	13.5549	13.5022	13.6882	0.965873	1.03721
YDR483W	WoW	M_W	WoW	M_W	4	2	1	1	M_W	WoW	M_W	2	2	0	0	TRUE	TRUE	TRUE	FALSE	FALSE	0.89	0.94	0.81	0.7	0.75	0.39	0.77	0.99	0.75	0.76	0.85	0.72	0.6	0.77	TRUE	FALSE	FALSE	FALSE	FALSE	TRUE	FALSE	FALSE	FALSE	12.9187	12.6482	12.7713	12.6432	1.20629	0.918186
YDR484W	FoW	M_W	M_W	M_W	2	2	0	0	FoW	FoW	M_W	2	2	0	0	TRUE	FALSE	TRUE	FALSE	FALSE	0.95	0.97	0.95	0.95	0.47	0.39	0.37	0.47	0.9	0.91	0.81	0.45	0.61	0.72	FALSE	FALSE	FALSE	FALSE	FALSE	FALSE	FALSE	FALSE	FALSE	10.9454	10.9575	11.1304	10.9857	0.991661	0.887034
YDR485C	WoW	WoW	WoW	WoW	0	1	0	0	WoW	WoW	FoW	2	2	0	0	FALSE	FALSE	TRUE	FALSE	TRUE	0.96	0.97	0.9	0.92	0.43	0.33	0.48	0.52	0.92	0.91	0.92	0.42	0.56	0.61	FALSE	FALSE	FALSE	FALSE	FALSE	FALSE	FALSE	FALSE	FALSE	12.0656	11.8503	11.9607	11.9041	1.161	0.926296
YDR486C	WoW	WoW	WoW	WoW	0	1	0	0	WoW	WoW	WoW	0	1	0	0	FALSE	FALSE	FALSE	FALSE	TRUE	0.96	0.96	0.95	0.96	0.44	0.39	0.38	0.42	0.92	0.91	0.81	0.71	0.4	0.71	FALSE	FALSE	FALSE	FALSE	FALSE	FALSE	FALSE	FALSE	FALSE	12.2289	12.2623	12.2633	12.3035	0.977153	0.999281
YDR487C	M_W	M_W	FoW	M_W	2	2	0	0	M_W	M_W	M_W	0	1	0	0	TRUE	FALSE	FALSE	FALSE	FALSE	0.96	0.92	0.93	0.95	0.43	0.69	0.63	0.36	0.96	0.94	0.94	0.49	0.44	0.54	FALSE	FALSE	FALSE	FALSE	FALSE	FALSE	FALSE	FALSE	FALSE	12.8071	12.8214	12.7337	12.7606	0.990098	1.06272
YDR488C	WoW	WoW	WoW	WoW	0	1	0	0	WoW	WoW	WoW	0	1	0	0	FALSE	FALSE	FALSE	FALSE	TRUE	0.97	0.97	0.85	0.92	0.37	0.45	0.65	0.6	0.88	0.88	0.81	0.58	0.75	0.58	FALSE	FALSE	FALSE	FALSE	FALSE	FALSE	FALSE	FALSE	FALSE	12.3682	12.6118	12.4487	12.3838	0.84466	1.11968
YDR489W	WoW	WoW	WoW	WoW	0	1	0	0	WoW	WoW	WoW	0	1	0	0	FALSE	FALSE	FALSE	FALSE	TRUE	0.97	0.96	0.93	0.95	0.36	0.43	0.63	0.45	0.91	0.9	0.84	0.59	0.65	0.59	FALSE	FALSE	FALSE	FALSE	FALSE	FALSE	FALSE	FALSE	FALSE	11.6623	11.4573	11.4068	11.5154	1.1527	1.03563
YDR490C	WcW	WcW	WcW	M_W	2	2	0	0	WcW	WcW	WcW	0	1	0	1	TRUE	FALSE	FALSE	TRUE	FALSE	0.98	0.98	0.9	0.95	0.38	0.51	0.49	0.42	0.85	0.97	0.76	0.75	0.45	0.95	FALSE	FALSE	FALSE	FALSE	FALSE	FALSE	FALSE	FALSE	FALSE	12.5933	12.5813	12.5123	12.5731	1.00836	1.04897
YDR492W	WcF	WcW	WcW	WcW	2	2	0	0	NA	WcF	WoF	3	3	0	0	TRUE	FALSE	TRUE	FALSE	FALSE	0.76	0.88	0.79	0.73	0.41	0.48	0.79	0.69	0.81	0.84	0.72	0.41	0.52	0.6	TRUE	FALSE	FALSE	FALSE	FALSE	TRUE	FALSE	FALSE	FALSE	13.1097	12.4815	12.6374	12.7899	1.54559	0.897578
YDR493W	FcF	FcF	FcW	FcW	2	2	0	0	FcW	FcF	M_F	3	3	0	0	TRUE	FALSE	TRUE	FALSE	FALSE	0.9	0.87	0.83	0.9	0.46	0.62	0.51	0.6	0.94	0.92	0.93	0.62	0.71	0.65	TRUE	FALSE	FALSE	FALSE	FALSE	FALSE	FALSE	FALSE	TRUE	11.3195	11.5317	11.6183	11.621	0.863229	0.941757
YDR494W	WoW	WoW	WoW	WoW	0	1	0	0	WoW	WoW	WoW	0	1	0	0	FALSE	FALSE	FALSE	FALSE	TRUE	0.97	0.95	0.95	0.92	0.3	0.37	0.61	0.51	0.92	0.93	0.87	0.46	0.55	0.56	FALSE	FALSE	FALSE	FALSE	FALSE	FALSE	FALSE	FALSE	FALSE	12.2732	12.1129	12.2782	12.3693	1.11749	0.891763
YDR495C	M_W	M_W	M_W	M_W	0	1	0	0	FoW	M_W	M_W	2	2	0	0	FALSE	FALSE	TRUE	FALSE	TRUE	0.96	0.96	0.95	0.92	0.45	0.36	0.39	0.44	0.84	0.92	0.89	0.54	0.31	0.56	FALSE	FALSE	FALSE	FALSE	FALSE	FALSE	FALSE	FALSE	FALSE	9.76523	9.57088	9.7364	9.69028	1.14421	0.891606
YDR497C	WcW	WcW	WcW	WcW	0	1	0	0	WcW	WcW	WcW	0	1	0	0	FALSE	FALSE	FALSE	FALSE	TRUE	0.98	0.96	0.93	0.95	0.4	0.31	0.6	0.47	0.89	0.97	0.88	0.54	0.46	0.68	TRUE	FALSE	FALSE	FALSE	FALSE	FALSE	FALSE	FALSE	FALSE	13.8038	13.6274	13.506	13.6287	1.13009	1.0878
YDR498C	WoW	WoW	WoW	WoW	0	1	0	0	WoW	WoW	WoF	2	2	0	0	FALSE	FALSE	TRUE	FALSE	TRUE	0.97	0.97	0.97	0.97	0.32	0.31	0.33	0.43	0.89	0.93	0.88	0.71	0.53	0.54	FALSE	FALSE	FALSE	FALSE	FALSE	FALSE	FALSE	FALSE	FALSE	12.7079	12.7857	12.8435	12.8007	0.947505	0.960717
YDR499W	FoW	WoW	FoW	WoW	4	2	0	0	FoW	FoW	FoW	0	1	0	0	TRUE	FALSE	FALSE	FALSE	FALSE	0.94	0.93	0.96	0.95	0.42	0.39	0.56	0.43	0.93	0.97	0.91	0.5	0.28	0.45	FALSE	FALSE	FALSE	FALSE	FALSE	FALSE	FALSE	FALSE	FALSE	10.2939	10.5227	10.5399	10.5165	0.853326	0.988133
YDR501W	WcW	FcW	FcW	FcW	2	2	0	0	FcF	WcW	FcW	3	3	0	0	TRUE	FALSE	TRUE	FALSE	FALSE	0.93	0.88	0.97	0.96	0.4	0.44	0.49	0.31	0.88	0.95	0.95	0.59	0.37	0.56	TRUE	TRUE	FALSE	FALSE	FALSE	FALSE	FALSE	FALSE	FALSE	11.0083	11.4428	11.2669	11.27	0.739948	1.12966
YDR502C	WcW	WcF	WcW	FcW	4	3	0	0	WcW	WcW	WcW	0	1	0	0	TRUE	FALSE	FALSE	FALSE	FALSE	0.93	0.91	0.9	0.9	0.45	0.49	0.41	0.33	0.8	0.96	0.86	0.58	0.34	0.64	FALSE	FALSE	FALSE	FALSE	FALSE	FALSE	FALSE	FALSE	FALSE	13.204	13.1732	13.2072	13.2452	1.02158	0.976676
YDR503C	WcW	WcF	WcW	WcW	2	2	0	0	WcW	WcW	WcW	0	1	0	0	TRUE	FALSE	FALSE	FALSE	FALSE	0.92	0.95	0.94	0.91	0.55	0.58	0.67	0.4	0.87	0.96	0.93	0.58	0.5	0.74	FALSE	FALSE	FALSE	FALSE	FALSE	FALSE	FALSE	FALSE	FALSE	11.7188	11.9095	11.8616	11.7934	0.876142	1.03374
YDR504C	WcF	WoF	WcF	WcF	2	2	0	0	WcF	WcF	WoF	2	2	1	1	TRUE	FALSE	TRUE	TRUE	FALSE	0.77	0.81	0.86	0.88	0.68	0.58	0.39	0.52	0.62	0.83	0.78	0.52	0.84	0.75	TRUE	FALSE	FALSE	FALSE	TRUE	FALSE	FALSE	FALSE	FALSE	11.761	11.5236	11.5911	11.4126	1.17888	0.954261
YDR507C	WcW	WcW	WcW	WcW	0	1	0	0	WcW	WcW	WcW	0	1	0	0	FALSE	FALSE	FALSE	FALSE	TRUE	0.96	0.94	0.98	0.97	0.52	0.41	0.35	0.41	0.87	0.97	0.83	0.76	0.46	0.78	TRUE	TRUE	FALSE	FALSE	FALSE	FALSE	TRUE	FALSE	TRUE	11.4451	12.5691	12.1862	12.5067	0.458832	1.3039
YDR510W	WcW	WcW	WcW	WcW	0	1	0	0	WcW	WcW	WcW	0	1	0	0	FALSE	FALSE	FALSE	FALSE	TRUE	0.89	0.97	0.94	0.92	0.61	0.33	0.58	0.51	0.89	0.85	0.91	0.78	0.75	0.64	FALSE	FALSE	FALSE	FALSE	FALSE	FALSE	FALSE	FALSE	FALSE	13.2941	13.3556	13.2754	13.2966	0.95825	1.05716
YDR511W	M_W	M_W	FcW	FcW	2	2	0	0	FcW	M_W	M_W	2	2	0	0	TRUE	FALSE	TRUE	FALSE	FALSE	0.97	0.96	0.95	0.96	0.36	0.4	0.4	0.36	0.87	0.97	0.87	0.64	0.4	0.62	TRUE	FALSE	FALSE	FALSE	FALSE	FALSE	FALSE	FALSE	TRUE	11.2275	11.4647	11.4801	11.5356	0.848392	0.989376
YDR512C	WcW	WcW	WcW	WcW	0	1	0	0	WcW	WcW	WcF	2	2	0	0	FALSE	FALSE	TRUE	FALSE	TRUE	0.98	0.97	0.98	0.93	0.6	0.33	0.43	0.36	0.92	0.97	0.92	0.51	0.53	0.58	FALSE	FALSE	FALSE	FALSE	FALSE	FALSE	FALSE	FALSE	FALSE	11.2604	11.2206	11.2337	11.2924	1.028	0.99095
YDR513W	WoW	WoW	WoW	WoW	0	1	0	0	WoW	WoW	WoF	2	2	0	0	FALSE	FALSE	TRUE	FALSE	TRUE	0.97	0.97	0.97	0.93	0.61	0.33	0.48	0.37	0.92	0.96	0.92	0.49	0.53	0.58	FALSE	FALSE	FALSE	FALSE	FALSE	FALSE	FALSE	FALSE	FALSE	11.8278	11.8123	11.8941	11.9564	1.01084	0.94485
YDR515W	WcW	WcF	WcW	FcF	4	3	0	0	WoW	WcW	FcF	3	3	0	0	TRUE	FALSE	TRUE	FALSE	FALSE	0.88	0.87	0.82	0.85	0.46	0.64	0.56	0.5	0.9	0.9	0.8	0.47	0.54	0.67	FALSE	FALSE	FALSE	FALSE	FALSE	FALSE	FALSE	FALSE	FALSE	10.0161	10.1724	10.2363	10.2426	0.897305	0.956728
YDR517W	WcW	WcW	WcW	WcW	0	1	0	0	WcF	WcW	WcW	2	2	1	2	FALSE	FALSE	TRUE	TRUE	TRUE	0.97	0.95	0.91	0.94	0.47	0.4	0.46	0.56	0.67	0.89	0.85	1.17	0.5	0.9	FALSE	FALSE	FALSE	FALSE	FALSE	FALSE	FALSE	FALSE	FALSE	12.9731	13.0091	12.9926	12.998	0.975338	1.01153
YDR519W	M_W	M_W	FcW	FcW	2	2	0	0	M_W	M_W	M_W	0	1	0	0	TRUE	FALSE	FALSE	FALSE	FALSE	0.96	0.96	0.96	0.9	0.34	0.36	0.42	0.46	0.93	0.95	0.9	0.58	0.38	0.6	FALSE	FALSE	FALSE	FALSE	FALSE	FALSE	FALSE	FALSE	FALSE	12.5333	12.4108	12.445	12.5581	1.08859	0.976606
YDR523C	FoW	FcF	WcF	FcW	4	4	2	2	WcF	FoW	FoW	2	2	0	1	TRUE	TRUE	TRUE	TRUE	FALSE	0.9	0.78	0.66	0.66	0.36	0.42	0.86	0.84	0.84	0.93	0.79	0.5	0.78	0.96	TRUE	FALSE	FALSE	FALSE	FALSE	FALSE	FALSE	FALSE	TRUE	10.5712	10.835	11.0166	10.9973	0.832936	0.881699
YDR525W-A	M_W	M_F	M_W	M_W	2	2	0	0	NA	M_W	M_W	2	2	0	0	TRUE	FALSE	TRUE	FALSE	FALSE	0.87	0.94	0.96	0.96	0.75	0.46	0.51	0.42	0.87	0.98	0.93	0.79	0.28	0.63	FALSE	FALSE	FALSE	FALSE	FALSE	FALSE	FALSE	FALSE	FALSE	11.7221	11.7385	11.7805	11.8825	0.988651	0.97136
YDR527W	M_W	M_W	M_W	M_W	0	1	0	0	M_W	M_W	M_W	0	1	0	0	FALSE	FALSE	FALSE	FALSE	TRUE	0.93	0.94	0.92	0.96	0.43	0.5	0.46	0.47	0.84	0.91	0.88	0.55	0.49	0.52	FALSE	FALSE	FALSE	FALSE	FALSE	FALSE	FALSE	FALSE	FALSE	12.5616	12.5586	12.592	12.6913	1.00209	0.977115
YDR528W	FcW	FcW	FcW	FcW	0	1	0	0	WcW	FcW	FcW	2	2	0	1	FALSE	FALSE	TRUE	TRUE	TRUE	0.91	0.89	0.86	0.85	0.69	0.33	0.45	0.66	0.72	0.92	0.78	0.77	0.62	0.9	TRUE	FALSE	FALSE	TRUE	FALSE	FALSE	FALSE	FALSE	TRUE	10.3594	10.3497	10.2815	10.6375	1.00675	1.0484
YDR529C	M_W	M_W	M_W	M_W	0	1	0	0	M_W	M_W	M_W	0	1	0	0	FALSE	FALSE	FALSE	FALSE	TRUE	0.96	0.96	0.9	0.93	0.4	0.49	0.61	0.68	0.96	0.94	0.94	0.69	0.51	0.47	FALSE	FALSE	FALSE	FALSE	FALSE	FALSE	FALSE	FALSE	FALSE	12.8988	13.0136	13.0732	13.0196	0.923502	0.959505
YDR530C	WcW	WcW	WoW	WcW	2	2	0	0	WoW	WcW	WcW	2	2	0	0	TRUE	FALSE	TRUE	FALSE	FALSE	0.95	0.95	0.92	0.94	0.42	0.34	0.48	0.4	0.92	0.93	0.96	0.52	0.52	0.41	FALSE	FALSE	FALSE	FALSE	FALSE	FALSE	FALSE	FALSE	FALSE	12.0497	11.9704	11.9866	11.9315	1.05652	0.988797
YDR531W	WoW	WoW	WoW	M_W	2	2	0	0	WoF	WoW	WoF	2	2	0	0	TRUE	FALSE	TRUE	FALSE	FALSE	0.94	0.97	0.93	0.95	0.37	0.27	0.41	0.4	0.94	0.93	0.96	0.48	0.53	0.3	TRUE	FALSE	FALSE	FALSE	FALSE	FALSE	FALSE	FALSE	FALSE	11.4577	11.2615	11.189	11.3118	1.14569	1.05152
YDR532C	WoF	WcF	WoW	WcF	4	3	0	0	WoF	WoF	WoW	2	2	0	0	TRUE	FALSE	TRUE	FALSE	FALSE	0.9	0.92	0.88	0.86	0.58	0.37	0.76	0.75	0.81	0.93	0.91	0.76	0.34	0.5	FALSE	FALSE	FALSE	FALSE	FALSE	FALSE	FALSE	FALSE	FALSE	10.4604	10.4705	10.4931	10.3975	0.99304	0.984454
YDR534C	FcW	FoW	FcW	FoW	4	2	1	3	FoF	FcW	FoW	3	3	3	3	TRUE	TRUE	TRUE	TRUE	FALSE	0.76	0.68	0.74	0.72	0.6	0.86	0.85	0.82	0.31	0.6	0.36	0.84	1.89	1.45	TRUE	FALSE	FALSE	FALSE	FALSE	FALSE	FALSE	FALSE	FALSE	12.1611	12.3991	12.4599	12.3456	0.847904	0.958785
YDR536W	WcF	WoW	FcW	WoW	4	3	0	0	FoF	WcF	WoW	3	3	2	0	TRUE	FALSE	TRUE	TRUE	FALSE	0.75	0.86	0.84	0.84	0.49	0.5	0.74	0.69	0.62	0.79	0.6	0.71	0.58	0.77	FALSE	FALSE	FALSE	FALSE	FALSE	FALSE	FALSE	FALSE	FALSE	12.2514	12.2769	12.3535	12.2972	0.982487	0.948307
YDR539W	FcW	FoW	FcW	FcW	2	2	0	0	FcF	FcW	FcF	2	2	0	0	TRUE	FALSE	TRUE	FALSE	FALSE	0.83	0.89	0.88	0.86	0.55	0.56	0.29	0.53	0.72	0.86	0.72	0.64	0.6	0.62	TRUE	FALSE	FALSE	FALSE	FALSE	FALSE	FALSE	FALSE	FALSE	11.9699	11.7128	11.6949	11.7396	1.19508	1.01252
YDR540C	M_W	FcF	FcW	FcF	4	3	1	0	FcW	M_W	FoF	3	3	1	0	TRUE	TRUE	TRUE	TRUE	FALSE	0.83	0.76	0.67	0.72	0.76	0.54	0.45	0.67	0.8	0.76	0.62	0.65	0.54	0.73	FALSE	FALSE	FALSE	FALSE	FALSE	FALSE	FALSE	FALSE	FALSE	10.8604	10.9843	10.9939	11.0062	0.917699	0.993413
YIL162W	FoW	M_W	FoW	M_W	4	2	0	1	FoW	FoW	WoW	2	2	0	0	TRUE	TRUE	TRUE	FALSE	FALSE	0.93	0.94	0.91	0.9	0.51	0.41	0.55	0.83	0.81	0.96	0.86	0.51	0.71	0.5	TRUE	FALSE	FALSE	TRUE	FALSE	TRUE	FALSE	FALSE	FALSE	12.8743	12.4903	12.6286	13.0109	1.305	0.908545
YIL158W	M_W	M_W	FcW	M_W	2	2	0	1	M_W	M_W	M_W	0	1	0	0	TRUE	TRUE	FALSE	FALSE	FALSE	0.91	0.97	0.89	0.79	0.55	0.29	0.55	0.82	0.83	0.83	0.94	0.59	0.49	0.46	TRUE	TRUE	TRUE	FALSE	FALSE	FALSE	FALSE	FALSE	TRUE	11.9339	12.494	12.9524	12.8544	0.678245	0.727767
YIL157C	WoW	WoW	WoW	WoW	0	1	0	0	WoW	WoW	WoW	0	1	0	0	FALSE	FALSE	FALSE	FALSE	TRUE	0.98	0.98	0.9	0.94	0.46	0.39	0.41	0.5	0.95	0.91	0.87	0.5	0.41	0.43	FALSE	FALSE	FALSE	FALSE	FALSE	FALSE	FALSE	FALSE	FALSE	12.4711	12.5446	12.6145	12.6293	0.950383	0.952697
YIL156W	WoW	WcW	WoW	WoW	2	2	0	0	WoW	WoW	WoW	0	1	0	0	TRUE	FALSE	FALSE	FALSE	FALSE	0.95	0.96	0.92	0.94	0.45	0.38	0.33	0.43	0.89	0.92	0.83	0.57	0.41	0.59	FALSE	FALSE	FALSE	FALSE	FALSE	FALSE	FALSE	FALSE	FALSE	10.9641	11.0387	10.8998	11.1195	0.949597	1.10109
YIL155C	WoW	WoW	WoW	WoW	0	1	0	0	NA	WoW	WoW	2	2	1	1	FALSE	FALSE	TRUE	TRUE	TRUE	0.94	0.9	0.85	0.9	0.5	0.46	0.64	0.51	0.82	0.85	0.55	0.73	0.76	1.4	FALSE	FALSE	FALSE	FALSE	FALSE	FALSE	FALSE	FALSE	FALSE	11.4527	11.4435	11.5713	11.6309	1.00636	0.915234
YIL150C	FoW	FoW	FoW	FoW	0	1	0	1	FoW	FoW	M_W	2	2	0	0	FALSE	TRUE	TRUE	FALSE	FALSE	0.95	0.95	0.88	0.93	0.53	0.61	0.87	0.69	0.84	0.87	0.93	0.57	0.5	0.47	FALSE	FALSE	FALSE	FALSE	FALSE	FALSE	FALSE	FALSE	FALSE	11.86	12.0015	11.9362	11.9173	0.906617	1.04628
YIL149C	FcW	FcW	WcW	WcW	2	2	0	0	FcW	FcW	FcW	0	1	0	0	TRUE	FALSE	FALSE	FALSE	FALSE	0.97	0.92	0.92	0.97	0.4	0.55	0.48	0.48	0.94	0.97	0.89	0.62	0.25	0.75	FALSE	FALSE	FALSE	FALSE	FALSE	FALSE	FALSE	FALSE	FALSE	12.5693	12.5532	12.5352	12.5638	1.01121	1.01258
YIL146C	FcW	FcW	FcW	FcW	0	1	0	0	FcW	FcW	M_W	2	2	0	1	FALSE	FALSE	TRUE	TRUE	TRUE	0.91	0.94	0.8	0.73	0.54	0.36	0.68	0.71	0.88	0.92	0.88	0.51	0.99	0.68	FALSE	FALSE	FALSE	FALSE	FALSE	FALSE	FALSE	FALSE	FALSE	11.6923	11.6162	11.6407	11.5274	1.05422	0.98314
YIL145C	M_W	M_W	M_W	M_W	0	1	0	0	M_W	M_W	M_W	0	1	0	0	FALSE	FALSE	FALSE	FALSE	TRUE	0.96	0.97	0.96	0.95	0.4	0.53	0.45	0.52	0.92	0.91	0.91	0.56	0.44	0.64	FALSE	FALSE	FALSE	FALSE	FALSE	FALSE	FALSE	FALSE	FALSE	13.0193	12.9261	12.9593	13.0084	1.06669	0.977265
YIL142W	WoW	WoW	WoW	WoW	0	1	0	0	WoW	WoW	WoW	0	1	0	0	FALSE	FALSE	FALSE	FALSE	TRUE	0.97	0.99	0.97	0.96	0.27	0.47	0.44	0.48	0.9	0.99	0.84	0.43	0.23	0.57	FALSE	FALSE	FALSE	FALSE	FALSE	FALSE	FALSE	FALSE	FALSE	14.0241	13.9849	14.0268	14.0554	1.02749	0.971377
YIL140W	FcW	FcF	WcW	FcF	4	3	2	0	NA	FcW	NA	2	2	2	1	TRUE	TRUE	TRUE	TRUE	FALSE	0.66	0.88	0.87	0.56	0.57	0.46	0.47	0.8	0.57	0.79	0.69	1.04	0.66	0.8	TRUE	TRUE	FALSE	FALSE	FALSE	FALSE	TRUE	FALSE	TRUE	11.5109	12.315	11.8215	11.86	0.57273	1.40783
YIL139C	WoF	FcF	WoF	WcF	4	3	0	0	FoF	WoF	WoF	2	2	1	0	TRUE	FALSE	TRUE	TRUE	FALSE	0.8	0.86	0.9	0.87	0.68	0.51	0.36	0.37	0.74	0.9	0.65	0.77	0.74	0.6	FALSE	FALSE	FALSE	FALSE	FALSE	FALSE	FALSE	FALSE	FALSE	9.88408	10.0329	10.0578	9.90299	0.901964	0.982916
YIL138C	WoW	WoW	WoW	WoW	0	1	0	1	WoW	WoW	WoF	2	2	0	0	FALSE	TRUE	TRUE	FALSE	FALSE	0.95	0.96	0.9	0.88	0.55	0.4	0.64	0.82	0.89	0.89	0.88	0.6	0.5	0.64	FALSE	FALSE	FALSE	FALSE	FALSE	FALSE	FALSE	FALSE	FALSE	11.716	11.911	11.8609	11.7519	0.873542	1.03538
YIL136W	WcW	WcW	WcW	WcW	0	1	0	0	WcW	WcW	WcW	0	1	0	0	FALSE	FALSE	FALSE	FALSE	TRUE	0.93	0.94	0.91	0.91	0.56	0.38	0.57	0.66	0.87	0.96	0.87	0.59	0.49	0.72	FALSE	FALSE	FALSE	FALSE	FALSE	FALSE	FALSE	FALSE	FALSE	13.1719	13.2029	13.0417	12.9751	0.978736	1.11828
YIL134W	FoF	FoF	WoW	FoW	3	3	0	0	WoW	FoF	FoF	2	2	0	1	TRUE	FALSE	TRUE	TRUE	FALSE	0.93	0.96	0.92	0.94	0.35	0.29	0.41	0.42	0.8	0.94	0.78	0.84	0.43	0.65	FALSE	FALSE	FALSE	FALSE	FALSE	FALSE	FALSE	FALSE	FALSE	11.6184	11.8192	11.7603	11.7056	0.870025	1.04168
YIL133C	M_W	M_W	FoW	M_W	2	2	0	1	M_W	M_W	M_F	2	2	0	0	TRUE	TRUE	TRUE	FALSE	FALSE	0.92	0.84	0.92	0.87	0.36	0.68	0.94	0.49	0.88	0.91	0.82	0.43	0.42	0.47	FALSE	FALSE	FALSE	FALSE	FALSE	FALSE	FALSE	FALSE	FALSE	13.8053	13.755	13.7575	13.6771	1.03549	0.998309
YIL132C	FcW	FoW	FcW	FoW	4	2	0	0	FoW	FcW	M_W	3	3	0	0	TRUE	FALSE	TRUE	FALSE	FALSE	0.96	0.98	0.78	0.87	0.56	0.3	0.49	0.44	0.88	0.95	0.83	0.58	0.62	0.72	TRUE	TRUE	FALSE	FALSE	FALSE	FALSE	FALSE	FALSE	TRUE	11.2333	11.7994	11.7115	11.5943	0.675412	1.06286
YIL130W	FcW	WcW	WcW	FcW	2	2	0	0	FcW	FcW	FcW	0	1	0	2	TRUE	FALSE	FALSE	TRUE	FALSE	0.99	0.99	0.96	0.96	0.53	0.26	0.41	0.47	0.88	0.95	0.76	0.92	0.4	1.32	TRUE	FALSE	FALSE	FALSE	FALSE	FALSE	FALSE	FALSE	FALSE	9.30792	9.42244	9.63569	9.52228	0.923688	0.862594
YIL129C	WcW	WcW	WcW	WcW	0	1	0	0	WcW	WcW	WcW	0	1	0	0	FALSE	FALSE	FALSE	FALSE	TRUE	0.97	0.98	0.94	0.93	0.31	0.26	0.64	0.72	0.93	0.96	0.9	0.53	0.45	0.66	FALSE	FALSE	FALSE	FALSE	FALSE	FALSE	FALSE	FALSE	FALSE	12.6696	12.5726	12.6931	12.6247	1.06958	0.919872
YIL128W	WcW	WcW	WcW	WcW	0	1	0	0	WcW	WcW	WcW	0	1	0	0	FALSE	FALSE	FALSE	FALSE	TRUE	0.99	0.98	0.92	0.94	0.38	0.38	0.39	0.32	0.92	0.99	0.92	0.53	0.33	0.66	FALSE	FALSE	FALSE	FALSE	FALSE	FALSE	FALSE	FALSE	FALSE	12.6329	12.6151	12.7203	12.6307	1.01246	0.929646
YIL125W	WcW	WcW	WcW	WcW	0	1	0	0	WcF	WcW	FcW	3	3	0	0	FALSE	FALSE	TRUE	FALSE	TRUE	0.89	0.84	0.91	0.89	0.43	0.5	0.52	0.47	0.86	0.83	0.76	0.6	0.56	0.63	FALSE	FALSE	FALSE	FALSE	FALSE	FALSE	FALSE	FALSE	FALSE	12.6948	12.5379	12.6512	12.6202	1.11491	0.924478
YIL124W	FoW	M_W	FoW	FoW	2	2	0	0	M_W	FoW	M_W	2	2	0	1	TRUE	FALSE	TRUE	TRUE	FALSE	0.97	0.96	0.99	0.98	0.53	0.42	0.38	0.42	0.94	0.97	0.97	0.95	0.79	0.46	FALSE	FALSE	FALSE	FALSE	FALSE	FALSE	FALSE	FALSE	FALSE	12.23	12.2268	12.1404	12.1631	1.00224	1.06174
YIL123W	WcW	FcF	WcW	WcW	2	2	0	1	FcW	WcW	FcW	2	2	0	2	TRUE	TRUE	TRUE	TRUE	FALSE	0.73	0.77	0.9	0.87	0.83	0.68	0.51	0.49	0.78	0.77	0.78	0.53	1	1.01	FALSE	FALSE	FALSE	FALSE	FALSE	FALSE	FALSE	FALSE	FALSE	14.3347	14.3931	14.4816	14.2835	0.960301	0.940503
YIL122W	WcW	WcW	WcF	WcW	2	2	1	1	WcW	WcW	FcW	2	2	1	1	TRUE	TRUE	TRUE	TRUE	FALSE	0.94	0.71	0.67	0.96	0.57	0.59	0.81	0.53	0.63	0.93	0.79	0.87	0.56	0.65	FALSE	FALSE	FALSE	FALSE	FALSE	FALSE	FALSE	FALSE	FALSE	11.479	11.2604	11.399	11.2367	1.16355	0.908394
YIL121W	M_W	FoW	FcW	WcW	4	4	0	0	WcW	M_W	M_W	2	2	0	0	TRUE	FALSE	TRUE	FALSE	FALSE	0.96	0.93	0.9	0.95	0.47	0.44	0.67	0.6	0.92	0.9	0.81	0.4	0.62	0.65	TRUE	FALSE	FALSE	FALSE	FALSE	FALSE	FALSE	FALSE	FALSE	11.663	11.4717	11.4176	11.3728	1.14175	1.03822
YIL120W	WcW	WcW	WcW	WcW	0	1	1	0	WcW	WcW	WcW	0	1	1	0	FALSE	TRUE	FALSE	TRUE	FALSE	0.84	0.82	0.87	0.59	0.38	0.42	0.48	0.65	0.61	0.78	0.74	0.78	0.37	0.64	FALSE	FALSE	FALSE	FALSE	FALSE	FALSE	FALSE	FALSE	FALSE	11.1401	11.1373	11.226	11.1074	1.00199	0.940367
YIL119C	FoF	FcF	FoF	FoF	2	2	1	0	WcW	FoF	FoF	2	2	1	1	TRUE	TRUE	TRUE	TRUE	FALSE	0.68	0.83	0.81	0.77	0.71	0.34	0.48	0.62	0.68	0.81	0.73	0.74	0.53	0.89	TRUE	FALSE	FALSE	FALSE	TRUE	TRUE	FALSE	FALSE	FALSE	12.3306	11.6893	11.612	11.7218	1.55982	1.05502
YIL118W	WcW	WcW	WcW	WcW	0	1	0	0	FcW	WcW	WcW	2	2	0	0	FALSE	FALSE	TRUE	FALSE	TRUE	0.97	0.91	0.93	0.97	0.28	0.48	0.41	0.3	0.92	0.95	0.89	0.47	0.42	0.53	FALSE	FALSE	FALSE	FALSE	FALSE	FALSE	FALSE	FALSE	FALSE	12.9001	13.0114	13.1222	13.12	0.925759	0.926059
YIL116W	WcF	FcF	WcF	FcF	4	2	0	1	FcF	WcF	FcF	2	2	0	0	TRUE	TRUE	TRUE	FALSE	FALSE	0.93	0.94	0.95	0.92	0.45	0.64	0.82	0.59	0.86	0.96	0.88	0.71	0.54	0.71	FALSE	FALSE	FALSE	FALSE	FALSE	FALSE	FALSE	FALSE	FALSE	12.1675	12.1463	12.1792	12.1156	1.01484	0.977427
YIL115C	WcW	WcW	WcW	WcF	2	2	0	0	WcW	WcW	WcW	0	1	0	0	TRUE	FALSE	FALSE	FALSE	FALSE	0.92	0.92	0.94	0.93	0.49	0.54	0.52	0.51	0.89	0.91	0.83	0.53	0.5	0.56	TRUE	FALSE	FALSE	FALSE	FALSE	TRUE	FALSE	FALSE	FALSE	11.6527	11.3868	11.2842	11.479	1.20241	1.07368
YIL114C	WoW	WoW	WoW	WoW	0	1	0	0	WoW	WoW	WoW	0	1	0	0	FALSE	FALSE	FALSE	FALSE	TRUE	0.97	0.98	0.95	0.96	0.55	0.32	0.46	0.41	0.94	0.95	0.88	0.39	0.31	0.5	FALSE	FALSE	FALSE	FALSE	FALSE	FALSE	FALSE	FALSE	FALSE	11.4385	11.4089	11.4138	11.2631	1.02073	0.996599
YIL113W	WcW	M_F	WcW	WcW	2	2	0	0	M_F	WcW	M_W	3	3	0	1	TRUE	FALSE	TRUE	TRUE	FALSE	0.96	0.96	0.94	0.99	0.52	0.45	0.58	0.37	0.93	0.95	0.97	0.73	0.83	0.46	TRUE	TRUE	FALSE	FALSE	FALSE	FALSE	FALSE	FALSE	FALSE	10.3234	10.6569	10.5255	10.3608	0.793607	1.09537
YIL111W	WcW	M_F	WcW	FcW	4	3	0	0	M_W	WcW	FcW	3	3	0	0	TRUE	FALSE	TRUE	FALSE	FALSE	0.93	0.9	0.92	0.82	0.63	0.36	0.52	0.68	0.78	0.84	0.82	0.68	0.79	0.77	TRUE	FALSE	FALSE	FALSE	TRUE	FALSE	FALSE	FALSE	FALSE	12.1193	12.0551	11.898	11.7871	1.04545	1.11508
YIL110W	WoW	FoW	WoW	WoW	2	2	0	0	WoW	WoW	FoW	2	2	0	0	TRUE	FALSE	TRUE	FALSE	FALSE	0.94	0.95	0.94	0.94	0.54	0.48	0.39	0.4	0.9	0.92	0.92	0.51	0.75	0.54	FALSE	FALSE	FALSE	FALSE	FALSE	FALSE	FALSE	FALSE	FALSE	12.4807	12.3167	12.407	12.5037	1.12038	0.939291
YIL109C	WcW	WcW	WcW	WcW	0	1	0	0	WcW	WcW	WcW	0	1	1	2	FALSE	FALSE	FALSE	TRUE	TRUE	0.96	0.97	0.95	0.88	0.4	0.5	0.65	0.47	0.76	0.98	0.68	0.82	0.35	1.05	TRUE	FALSE	FALSE	FALSE	FALSE	TRUE	FALSE	FALSE	FALSE	12.7313	12.325	12.5005	12.5048	1.32523	0.885496
YIL107C	FcW	M_W	FcW	M_W	4	2	0	0	WcW	FcW	M_W	3	3	0	1	TRUE	FALSE	TRUE	TRUE	FALSE	0.96	0.95	0.94	0.96	0.41	0.5	0.77	0.63	0.89	0.96	0.92	0.62	0.63	0.95	FALSE	FALSE	FALSE	FALSE	FALSE	FALSE	FALSE	FALSE	FALSE	12.681	12.6159	12.7062	12.6645	1.04612	0.939376
YIL105C	WcW	WoW	WcW	WcW	2	2	0	0	WcW	WcW	WcW	0	1	0	0	TRUE	FALSE	FALSE	FALSE	FALSE	0.97	0.97	0.97	0.95	0.46	0.52	0.48	0.45	0.97	0.96	0.98	0.53	0.41	0.42	FALSE	FALSE	FALSE	FALSE	FALSE	FALSE	FALSE	FALSE	FALSE	11.1907	11.126	11.1765	11.1242	1.04586	0.965637
YIL098C	FoW	FcW	WcW	FcW	4	3	0	0	WcW	FoW	FcW	3	3	0	0	TRUE	FALSE	TRUE	FALSE	FALSE	0.98	0.9	0.87	0.98	0.39	0.56	0.47	0.32	0.92	0.94	0.88	0.37	0.59	0.52	FALSE	FALSE	FALSE	FALSE	FALSE	FALSE	FALSE	FALSE	FALSE	10.6776	10.8454	10.7273	10.8794	0.890202	1.08529
YIL097W	WoF	WcF	WcW	WcF	4	3	0	0	WcW	WoF	WcF	3	3	0	0	TRUE	FALSE	TRUE	FALSE	FALSE	0.98	0.98	0.94	0.97	0.4	0.53	0.45	0.33	0.93	0.92	0.9	0.36	0.6	0.54	FALSE	FALSE	FALSE	FALSE	FALSE	FALSE	FALSE	FALSE	FALSE	10.9033	11.0686	11.1281	10.9116	0.891803	0.959553
YIL095W	WcW	WcW	WcW	WcW	0	1	0	0	FcW	WcW	WcW	2	2	0	1	FALSE	FALSE	TRUE	TRUE	TRUE	0.97	0.97	0.91	0.9	0.48	0.57	0.63	0.61	0.79	0.97	0.84	0.71	0.41	0.94	FALSE	FALSE	FALSE	FALSE	FALSE	FALSE	FALSE	FALSE	FALSE	11.3479	11.3242	11.2083	11.1867	1.0166	1.08366
YIL093C	WcW	WcW	WcW	WcW	0	1	0	0	WcW	WcW	WoW	2	2	0	0	FALSE	FALSE	TRUE	FALSE	TRUE	0.97	0.96	0.9	0.93	0.44	0.63	0.6	0.48	0.91	0.96	0.92	0.48	0.34	0.49	FALSE	FALSE	FALSE	FALSE	FALSE	FALSE	FALSE	FALSE	FALSE	12.0605	12.242	12.2807	12.1705	0.881782	0.973476
YIL091C	WoW	WoW	WoW	WoW	0	1	0	0	WoW	WoW	WoW	0	1	0	0	FALSE	FALSE	FALSE	FALSE	TRUE	0.96	0.97	0.95	0.95	0.53	0.39	0.41	0.58	0.92	0.91	0.94	0.53	0.78	0.5	FALSE	FALSE	FALSE	FALSE	FALSE	FALSE	FALSE	FALSE	FALSE	12.3516	12.2521	12.3037	12.4856	1.07138	0.964844
YIL090W	WcW	WcW	WcW	WcW	0	1	0	0	WcW	WcW	WcW	0	1	0	0	FALSE	FALSE	FALSE	FALSE	TRUE	0.97	0.95	0.91	0.94	0.43	0.4	0.44	0.33	0.91	0.96	0.89	0.5	0.56	0.48	TRUE	FALSE	FALSE	FALSE	FALSE	TRUE	FALSE	FALSE	FALSE	12.1739	11.9063	11.8776	11.9592	1.20378	1.02011
YIL088C	FcW	WcW	FcW	FcW	2	2	1	1	FcW	FcW	FcW	0	1	0	0	TRUE	TRUE	FALSE	FALSE	FALSE	0.8	0.86	0.78	0.7	0.6	0.58	0.69	0.81	0.81	0.95	0.76	0.61	0.6	0.64	FALSE	FALSE	FALSE	FALSE	FALSE	FALSE	FALSE	FALSE	FALSE	12.4807	12.4953	12.3784	12.4523	0.989893	1.08441
YIL087C	WoW	FoW	WoW	FcF	4	3	0	1	FoW	WoW	FoW	2	2	0	0	TRUE	TRUE	TRUE	FALSE	FALSE	0.88	0.92	0.79	0.74	0.76	0.39	0.79	0.88	0.83	0.91	0.86	0.62	0.61	0.69	FALSE	FALSE	FALSE	FALSE	FALSE	FALSE	FALSE	FALSE	FALSE	12.6453	12.8017	12.7918	12.6379	0.89727	1.00684
YIL085C	WoW	WoW	WoW	WoW	0	1	0	1	WoW	WoW	WoW	0	1	0	0	FALSE	TRUE	FALSE	FALSE	FALSE	0.95	0.94	0.89	0.93	0.6	0.39	0.54	0.81	0.81	0.93	0.76	0.69	0.46	0.56	FALSE	FALSE	FALSE	FALSE	FALSE	FALSE	FALSE	FALSE	FALSE	12.9263	13.079	13.0709	12.9533	0.899595	1.0056
YIL084C	FoW	M_W	FoW	M_W	4	2	0	0	M_W	FoW	M_W	2	2	0	0	TRUE	FALSE	TRUE	FALSE	FALSE	0.98	0.96	0.96	0.97	0.5	0.32	0.37	0.42	0.92	0.98	0.93	0.49	0.45	0.4	TRUE	TRUE	FALSE	FALSE	FALSE	FALSE	FALSE	FALSE	FALSE	12.462	12.8129	12.7504	12.666	0.784086	1.04432
YIL074C	WcW	FcW	WcW	FcW	4	2	0	0	FcW	WcW	FcW	2	2	0	0	TRUE	FALSE	TRUE	FALSE	FALSE	0.97	0.96	0.93	0.91	0.39	0.42	0.72	0.53	0.94	0.96	0.97	0.54	0.46	0.37	FALSE	FALSE	FALSE	FALSE	FALSE	FALSE	FALSE	FALSE	FALSE	12.7712	12.6625	12.8335	12.8296	1.0782	0.888242
YIL073C	FcW	WoF	FcW	WcW	4	3	0	0	FcW	FcW	FcW	0	1	0	0	TRUE	FALSE	FALSE	FALSE	FALSE	0.86	0.94	0.8	0.83	0.4	0.3	0.43	0.57	0.8	0.85	0.9	0.52	0.41	0.39	TRUE	TRUE	FALSE	FALSE	FALSE	FALSE	FALSE	FALSE	FALSE	11.9156	12.3203	12.2907	12.1237	0.755375	1.02076
YIL072W	FcW	FcW	FcW	FcW	0	1	0	0	FcW	FcW	M_W	2	2	0	0	FALSE	FALSE	TRUE	FALSE	TRUE	0.94	0.96	0.93	0.93	0.36	0.47	0.36	0.35	0.93	0.95	0.96	0.66	0.48	0.76	TRUE	FALSE	FALSE	FALSE	FALSE	FALSE	FALSE	FALSE	FALSE	11.3896	11.6859	11.7416	11.5419	0.814354	0.962138
YIL071C	FoW	M_F	FoW	FoW	2	2	0	0	M_W	FoW	M_W	2	2	0	0	TRUE	FALSE	TRUE	FALSE	FALSE	0.85	0.91	0.93	0.9	0.45	0.42	0.34	0.66	0.89	0.93	0.9	0.38	0.45	0.45	FALSE	FALSE	FALSE	FALSE	FALSE	FALSE	FALSE	FALSE	FALSE	10.5716	10.765	10.7056	10.6938	0.874506	1.04208
YIL070C	WoW	FoW	WoW	WoW	2	2	0	1	FcW	WoW	FoF	3	3	0	0	TRUE	TRUE	TRUE	FALSE	FALSE	0.9	0.93	0.95	0.9	0.86	0.49	0.45	0.72	0.85	0.87	0.97	0.69	0.64	0.45	TRUE	TRUE	FALSE	FALSE	FALSE	FALSE	FALSE	FALSE	TRUE	10.4707	10.9653	11.0876	10.9524	0.709767	0.918717
YIL068C	WoW	WoW	WoW	WoW	0	1	0	0	WoW	WoW	FoW	2	2	0	0	FALSE	FALSE	TRUE	FALSE	TRUE	0.93	0.96	0.89	0.91	0.46	0.4	0.47	0.67	0.91	0.93	0.88	0.47	0.4	0.56	FALSE	FALSE	FALSE	FALSE	FALSE	FALSE	FALSE	FALSE	FALSE	12.6661	12.7001	12.6974	12.5786	0.976681	1.00194
YIL066C	WcW	WcW	WcW	WcW	0	1	0	0	WcF	WcW	WcW	2	2	0	0	FALSE	FALSE	TRUE	FALSE	TRUE	0.93	0.95	0.94	0.94	0.76	0.49	0.4	0.58	0.86	0.97	0.85	0.71	0.53	0.75	TRUE	TRUE	FALSE	FALSE	FALSE	FALSE	FALSE	FALSE	TRUE	11.9924	12.4084	12.3563	12.2623	0.749526	1.03677
YIL065C	WoW	WoW	WoW	WoW	0	1	0	0	WoW	WoW	WoW	0	1	0	0	FALSE	FALSE	FALSE	FALSE	TRUE	0.96	0.95	0.88	0.95	0.57	0.61	0.67	0.58	0.88	0.97	0.83	0.68	0.39	0.79	FALSE	FALSE	FALSE	FALSE	FALSE	FALSE	FALSE	FALSE	FALSE	11.6714	11.8802	11.6558	11.7911	0.865273	1.16823
YIL064W	WoW	WoW	WoW	WoW	0	1	0	0	WoW	WoW	WoW	0	1	0	0	FALSE	FALSE	FALSE	FALSE	TRUE	0.96	0.95	0.88	0.94	0.65	0.47	0.65	0.56	0.86	0.96	0.84	0.63	0.4	0.76	FALSE	FALSE	FALSE	FALSE	FALSE	FALSE	FALSE	FALSE	FALSE	12.1975	12.1509	12.0121	12.1055	1.03284	1.10103
YIL063C	FoW	FoW	FoW	FoW	0	1	0	0	FoW	FoW	M_W	2	2	0	2	FALSE	FALSE	TRUE	TRUE	TRUE	0.96	0.94	0.93	0.95	0.49	0.43	0.33	0.52	0.72	0.95	0.7	0.87	0.6	0.86	FALSE	FALSE	FALSE	FALSE	FALSE	FALSE	FALSE	FALSE	FALSE	12.8139	13.0133	12.9034	12.9446	0.870907	1.07919
YIL062C	WoW	WoW	WoW	WoW	0	1	0	0	WoW	WoW	WoW	0	1	0	1	FALSE	FALSE	FALSE	TRUE	TRUE	0.98	0.98	0.98	0.95	0.39	0.37	0.4	0.48	0.9	0.98	0.83	0.57	0.4	0.83	FALSE	FALSE	FALSE	FALSE	FALSE	FALSE	FALSE	FALSE	FALSE	12.2674	12.2667	12.1688	12.1542	1.00048	1.0702
YIL061C	WcW	WcW	WcW	WcW	0	1	0	0	WoW	WcW	WcW	2	2	0	0	FALSE	FALSE	TRUE	FALSE	TRUE	0.96	0.96	0.93	0.94	0.5	0.4	0.52	0.51	0.92	0.95	0.92	0.73	0.38	0.44	FALSE	FALSE	FALSE	FALSE	FALSE	FALSE	FALSE	FALSE	FALSE	12.2392	12.3121	12.3142	12.2887	0.950735	0.998591
YIL057C	WcW	WcW	WcW	WcW	0	1	0	0	WcW	WcW	WcF	2	2	2	2	FALSE	FALSE	TRUE	TRUE	TRUE	0.9	0.91	0.91	0.85	0.62	0.37	0.67	0.6	0.41	0.84	0.49	0.98	0.63	1.02	TRUE	TRUE	FALSE	FALSE	FALSE	FALSE	FALSE	FALSE	TRUE	11.7758	12.2921	12.4462	12.2977	0.699127	0.89869
YIL052C	M_W	M_W	FcW	M_W	2	2	0	1	M_W	M_W	M_F	2	2	0	0	TRUE	TRUE	TRUE	FALSE	FALSE	0.93	0.96	0.91	0.91	0.45	0.8	0.83	0.45	0.91	0.86	0.88	0.55	0.72	0.7	FALSE	FALSE	FALSE	FALSE	FALSE	FALSE	FALSE	FALSE	FALSE	13.6138	13.5871	13.376	13.4844	1.01866	1.1576
YIL050W	FcW	WcW	WcW	WcW	2	2	0	0	WcW	FcW	FcW	2	2	0	0	TRUE	FALSE	TRUE	FALSE	FALSE	0.89	0.95	0.85	0.83	0.32	0.37	0.47	0.44	0.95	0.81	0.85	0.27	0.6	0.63	FALSE	FALSE	FALSE	FALSE	FALSE	FALSE	FALSE	FALSE	FALSE	10.5341	10.4724	10.5847	10.4752	1.04371	0.925105
YIL049W	FoW	FoF	FoF	FoW	2	2	0	0	FoF	FoW	FoF	2	2	0	1	TRUE	FALSE	TRUE	TRUE	FALSE	0.91	0.86	0.94	0.87	0.47	0.46	0.56	0.52	0.82	0.86	0.76	0.72	0.86	0.58	TRUE	FALSE	FALSE	FALSE	TRUE	TRUE	FALSE	FALSE	FALSE	11.636	11.2581	11.4072	11.2986	1.29944	0.901834
YIL048W	WcW	WcW	WcW	WcW	0	1	0	0	WcW	WcW	WcW	0	1	0	0	FALSE	FALSE	FALSE	FALSE	TRUE	0.95	0.97	0.98	0.96	0.59	0.36	0.26	0.36	0.84	0.92	0.78	0.62	0.54	0.7	FALSE	FALSE	FALSE	FALSE	FALSE	FALSE	FALSE	FALSE	FALSE	12.4246	12.248	12.2722	12.3208	1.1302	0.983322
YIL047C	FoF	M_F	FoF	M_F	4	2	0	0	M_W	FoF	M_F	3	3	1	2	TRUE	FALSE	TRUE	TRUE	FALSE	0.9	0.85	0.81	0.92	0.56	0.5	0.61	0.53	0.72	0.79	0.51	0.61	1.13	1.33	FALSE	FALSE	FALSE	FALSE	FALSE	FALSE	FALSE	FALSE	FALSE	14.068	13.9707	13.9587	13.9162	1.06971	1.00836
YIL046W	WoW	FoW	FoW	WoW	2	2	0	0	FoW	WoW	FoW	2	2	1	2	TRUE	FALSE	TRUE	TRUE	FALSE	0.93	0.94	0.91	0.93	0.73	0.53	0.49	0.6	0.78	0.91	0.63	1.12	0.69	1.49	FALSE	FALSE	FALSE	FALSE	FALSE	FALSE	FALSE	FALSE	FALSE	13.6551	13.5188	13.5085	13.5094	1.0991	1.00717
YIL045W	FcW	FcW	FcW	FcF	2	2	0	0	FcW	FcW	WoW	2	2	0	0	TRUE	FALSE	TRUE	FALSE	FALSE	0.95	0.94	0.81	0.82	0.43	0.44	0.76	0.7	0.74	0.92	0.84	0.56	0.56	0.59	TRUE	FALSE	FALSE	FALSE	FALSE	FALSE	FALSE	FALSE	FALSE	10.0689	9.95908	10.0053	9.78672	1.07906	0.968458
YIL044C	WoW	WoW	WoW	WoW	0	1	0	0	WoW	WoW	WoW	0	1	0	0	FALSE	FALSE	FALSE	FALSE	TRUE	0.98	0.98	0.96	0.97	0.45	0.4	0.48	0.47	0.96	0.97	0.95	0.43	0.46	0.39	FALSE	FALSE	FALSE	FALSE	FALSE	FALSE	FALSE	FALSE	FALSE	12.4826	12.5134	12.524	12.5063	0.978855	0.992666
YIL042C	WoW	WoW	WoW	WoW	0	1	0	0	WoW	WoW	WoW	0	1	0	2	FALSE	FALSE	FALSE	TRUE	TRUE	0.97	0.95	0.9	0.95	0.52	0.44	0.46	0.52	0.81	0.98	0.79	0.96	0.5	0.99	FALSE	FALSE	FALSE	FALSE	FALSE	FALSE	FALSE	FALSE	FALSE	12.6384	12.5722	12.6207	12.6662	1.04701	0.966908
YIL041W	WoW	WoW	WoW	WoW	0	1	0	0	WoW	WoW	WoW	0	1	0	0	FALSE	FALSE	FALSE	FALSE	TRUE	0.98	0.97	0.97	0.98	0.5	0.44	0.41	0.47	0.82	0.96	0.88	0.69	0.48	0.62	FALSE	FALSE	FALSE	FALSE	FALSE	FALSE	FALSE	FALSE	FALSE	12.5944	12.4519	12.6648	12.6157	1.1038	0.862809
YIL040W	WoW	FoW	FoW	FoW	2	2	0	0	WoW	WoW	WoW	0	1	0	0	TRUE	FALSE	FALSE	FALSE	FALSE	0.92	0.91	0.88	0.89	0.42	0.41	0.45	0.53	0.91	0.94	0.9	0.48	0.38	0.51	FALSE	FALSE	FALSE	FALSE	FALSE	FALSE	FALSE	FALSE	FALSE	11.7339	11.7247	11.8401	11.8658	1.00639	0.923176
YIL039W	FcW	FcW	FcW	FcW	0	1	0	0	WcW	FcW	FcW	2	2	0	0	FALSE	FALSE	TRUE	FALSE	TRUE	0.97	0.97	0.91	0.94	0.38	0.33	0.44	0.54	0.95	0.98	0.94	0.58	0.47	0.48	FALSE	FALSE	FALSE	FALSE	FALSE	FALSE	FALSE	FALSE	FALSE	12.7099	12.6512	12.6793	12.6172	1.0415	0.980768
YIL038C	FcW	FcW	FcW	FcW	0	1	0	0	WcF	FcW	FcW	2	2	0	0	FALSE	FALSE	TRUE	FALSE	TRUE	0.94	0.92	0.91	0.94	0.45	0.44	0.4	0.54	0.83	0.9	0.85	0.51	0.38	0.55	FALSE	FALSE	FALSE	FALSE	FALSE	FALSE	FALSE	FALSE	FALSE	12.2184	12.0249	12.147	12.1176	1.14355	0.918835
YIL037C	WoW	WcW	WcW	WcW	2	2	2	2	WcW	WoW	FoF	3	3	2	2	TRUE	TRUE	TRUE	TRUE	FALSE	0.24	0.88	0.93	0.13	1.12	0.55	0.62	1.32	0.14	0.97	0.08	1.22	0.51	1.21	TRUE	FALSE	FALSE	FALSE	TRUE	TRUE	FALSE	FALSE	FALSE	13.0424	12.1352	12.0542	11.8431	1.87531	1.05778
YIL036W	WcW	WcW	WcW	WcW	0	1	0	0	WcW	WcW	WcW	0	1	0	0	FALSE	FALSE	FALSE	FALSE	TRUE	0.97	0.98	0.86	0.9	0.55	0.49	0.56	0.54	0.92	0.95	0.88	0.48	0.35	0.34	FALSE	FALSE	FALSE	FALSE	FALSE	FALSE	FALSE	FALSE	FALSE	11.7377	11.5305	11.5894	11.6092	1.15446	0.959995
YIL034C	WoW	WoW	WoW	WoW	0	1	0	0	WoW	WoW	WoW	0	1	0	0	FALSE	FALSE	FALSE	FALSE	TRUE	0.93	0.92	0.83	0.9	0.61	0.54	0.6	0.48	0.96	0.95	0.93	0.71	0.47	0.6	FALSE	FALSE	FALSE	FALSE	FALSE	FALSE	FALSE	FALSE	FALSE	12.8319	12.6543	12.6842	12.7051	1.13101	0.979476
YIL033C	WcW	WcW	WcW	WcW	0	1	0	0	WcW	WcW	WcW	0	1	0	1	FALSE	FALSE	FALSE	TRUE	TRUE	0.91	0.9	0.83	0.88	0.37	0.39	0.54	0.39	0.78	0.77	0.72	0.81	0.77	0.64	FALSE	FALSE	FALSE	FALSE	FALSE	FALSE	FALSE	FALSE	FALSE	12.0607	11.9624	12.0427	12.1396	1.07054	0.945837
YIL031W	WcW	WcW	WcW	WcW	0	1	0	0	WcW	WcW	WcW	0	1	0	0	FALSE	FALSE	FALSE	FALSE	TRUE	0.98	0.96	0.94	0.98	0.37	0.35	0.31	0.32	0.95	0.93	0.94	0.49	0.53	0.38	TRUE	FALSE	FALSE	FALSE	FALSE	FALSE	FALSE	FALSE	FALSE	12.5274	12.3089	12.2746	12.2193	1.16358	1.024
YIL026C	WoW	WoW	WoW	WoW	0	1	0	0	WoW	WoW	WoW	0	1	0	0	FALSE	FALSE	FALSE	FALSE	TRUE	0.97	0.98	0.98	0.99	0.37	0.33	0.3	0.44	0.88	0.95	0.94	0.76	0.38	0.74	TRUE	TRUE	FALSE	FALSE	FALSE	FALSE	FALSE	FALSE	TRUE	11.9672	12.5253	12.312	12.2998	0.679218	1.15933
YIL023C	WoW	WoW	WoW	WoW	0	1	0	0	WoW	WoW	FoW	2	2	0	0	FALSE	FALSE	TRUE	FALSE	TRUE	0.98	0.98	0.88	0.9	0.35	0.42	0.57	0.6	0.91	0.94	0.91	0.62	0.65	0.7	FALSE	FALSE	FALSE	FALSE	FALSE	FALSE	FALSE	FALSE	FALSE	12.6356	12.6651	12.6679	12.5663	0.979742	0.99805
YIL022W	WcW	WcW	WcW	WcW	0	1	0	0	FcW	WcW	FcW	2	2	0	1	FALSE	FALSE	TRUE	TRUE	TRUE	0.96	0.91	0.87	0.91	0.38	0.54	0.8	0.58	0.8	0.87	0.74	0.9	0.62	0.74	FALSE	FALSE	FALSE	FALSE	FALSE	FALSE	FALSE	FALSE	FALSE	12.9163	12.8696	12.9407	12.9007	1.03287	0.951961
YIL021W	WcW	WcW	WcW	WcW	0	1	0	0	WcW	WcW	WcW	0	1	0	0	FALSE	FALSE	FALSE	FALSE	TRUE	0.95	0.96	0.94	0.93	0.5	0.34	0.48	0.58	0.95	0.96	0.92	0.37	0.35	0.39	FALSE	FALSE	FALSE	FALSE	FALSE	FALSE	FALSE	FALSE	FALSE	13.1102	13.0894	13.1163	13.1073	1.01456	0.981486
YIL020C	WcW	WoW	WcW	WcW	2	2	0	0	FcW	WcW	WcW	2	2	0	0	TRUE	FALSE	TRUE	FALSE	FALSE	0.94	0.91	0.91	0.91	0.45	0.47	0.41	0.4	0.86	0.95	0.81	0.4	0.43	0.56	FALSE	FALSE	FALSE	FALSE	FALSE	FALSE	FALSE	FALSE	FALSE	12.0297	12.2244	12.215	12.0349	0.873773	1.00653
YIL019W	WoW	WoW	WoW	WoW	0	1	0	0	FoW	WoW	WoW	2	2	0	0	FALSE	FALSE	TRUE	FALSE	TRUE	0.94	0.88	0.96	0.96	0.59	0.49	0.4	0.36	0.91	0.95	0.83	0.39	0.25	0.45	FALSE	FALSE	FALSE	FALSE	FALSE	FALSE	FALSE	FALSE	FALSE	12.3841	12.5261	12.4868	12.5512	0.906289	1.02759
YIL017C	WcW	WcW	WcW	WcW	0	1	0	0	WcW	WcW	WcW	0	1	0	0	FALSE	FALSE	FALSE	FALSE	TRUE	0.97	0.97	0.86	0.92	0.32	0.35	0.48	0.42	0.93	0.94	0.96	0.48	0.36	0.25	FALSE	FALSE	FALSE	FALSE	FALSE	FALSE	FALSE	FALSE	FALSE	11.7614	11.6606	11.5249	11.5264	1.07233	1.09866
YIL016W	WoW	WoF	WoW	WoW	2	2	0	0	WoW	WoW	WoF	2	2	0	0	TRUE	FALSE	TRUE	FALSE	FALSE	0.91	0.94	0.77	0.78	0.46	0.31	0.68	0.51	0.94	0.96	0.92	0.44	0.37	0.4	TRUE	TRUE	FALSE	FALSE	FALSE	FALSE	FALSE	FALSE	TRUE	11.4519	12.0977	12.0274	12.0299	0.639121	1.04996
YIL015W	FcF	WcW	WcW	WcW	2	2	2	3	WcW	FcF	FcF	2	2	2	2	TRUE	TRUE	TRUE	TRUE	FALSE	0.49	0.85	0.82	0.56	1.48	0.42	0.86	1.35	0.48	0.83	0.36	1.39	0.45	1.63	TRUE	FALSE	FALSE	FALSE	TRUE	TRUE	FALSE	FALSE	FALSE	14.0184	13.1313	13.087	13.208	1.84941	1.03124
YIL014W	WcW	WcW	WcW	WcW	0	1	0	0	WcW	WcW	WcF	2	2	0	2	FALSE	FALSE	TRUE	TRUE	TRUE	0.96	0.95	0.95	0.94	0.53	0.51	0.4	0.38	0.87	0.89	0.9	1.15	0.81	0.6	FALSE	FALSE	FALSE	FALSE	FALSE	FALSE	FALSE	FALSE	FALSE	13.1068	12.9698	13.0005	12.9753	1.09959	0.978966
YIL013C	WcW	WcW	WcW	WcW	0	1	0	0	WcW	WcW	WcW	0	1	0	0	FALSE	FALSE	FALSE	FALSE	TRUE	0.97	0.95	0.88	0.87	0.64	0.55	0.56	0.53	0.86	0.92	0.9	0.69	0.39	0.62	FALSE	FALSE	FALSE	FALSE	FALSE	FALSE	FALSE	FALSE	FALSE	12.6207	12.739	12.7604	12.6683	0.921285	0.985262
YIL011W	WcW	WcW	WcW	WcW	0	1	0	1	WcW	WcW	WcW	0	1	0	1	FALSE	TRUE	FALSE	TRUE	FALSE	0.96	0.96	0.95	0.96	0.85	0.4	0.42	0.44	0.93	0.91	0.87	0.8	0.56	0.85	FALSE	FALSE	FALSE	FALSE	FALSE	FALSE	FALSE	FALSE	FALSE	12.0666	12.2605	12.228	12.1646	0.874225	1.02277
YIL010W	FoW	FoF	FoW	FoW	2	2	0	0	FoW	FoW	M_W	2	2	0	0	TRUE	FALSE	TRUE	FALSE	FALSE	0.93	0.89	0.88	0.84	0.61	0.38	0.41	0.51	0.94	0.92	0.89	0.48	0.56	0.63	FALSE	FALSE	FALSE	FALSE	FALSE	FALSE	FALSE	FALSE	FALSE	11.3059	11.2462	11.1121	11.1772	1.0422	1.09744
YIL009W	WoW	FoW	FcW	WoW	3	3	0	0	FoW	WoW	FoW	2	2	0	0	TRUE	FALSE	TRUE	FALSE	FALSE	0.97	0.96	0.94	0.96	0.41	0.54	0.61	0.47	0.95	0.94	0.93	0.43	0.34	0.43	TRUE	FALSE	FALSE	FALSE	FALSE	FALSE	FALSE	FALSE	FALSE	13.0457	12.8382	12.7718	12.9649	1.1547	1.04713
YIL008W	WcW	FoW	FoW	FoW	2	2	0	0	FoW	WcW	M_W	3	3	0	0	TRUE	FALSE	TRUE	FALSE	FALSE	0.98	0.95	0.93	0.96	0.45	0.57	0.43	0.4	0.92	0.97	0.92	0.51	0.67	0.79	FALSE	FALSE	FALSE	FALSE	FALSE	FALSE	FALSE	FALSE	FALSE	12.1978	12.1198	12.1353	12.1943	1.05551	0.98937
YIL007C	WcW	WcW	WcW	WcW	0	1	0	0	WcW	WcW	WcW	0	1	0	0	FALSE	FALSE	FALSE	FALSE	TRUE	0.98	0.98	0.98	0.96	0.39	0.41	0.55	0.44	0.96	0.98	0.96	0.4	0.37	0.43	TRUE	FALSE	FALSE	FALSE	FALSE	FALSE	FALSE	FALSE	FALSE	12.5425	12.8145	12.9101	12.7977	0.828198	0.935855
YIL006W	WoW	WoW	WoW	WoW	0	1	0	0	WoW	WoW	WoW	0	1	0	0	FALSE	FALSE	FALSE	FALSE	TRUE	0.97	0.97	0.95	0.97	0.38	0.35	0.42	0.38	0.91	0.98	0.91	0.55	0.34	0.67	TRUE	FALSE	FALSE	FALSE	FALSE	FALSE	FALSE	FALSE	FALSE	12.2581	12.5272	12.4601	12.373	0.829833	1.04761
YIL005W	WcW	WcW	WcW	WcW	0	1	0	0	WcW	WcW	WcW	0	1	1	2	FALSE	FALSE	FALSE	TRUE	TRUE	0.98	0.97	0.95	0.95	0.4	0.3	0.38	0.49	0.88	0.89	0.65	0.57	0.89	0.86	FALSE	FALSE	FALSE	FALSE	FALSE	FALSE	FALSE	FALSE	FALSE	12.1511	12.0527	12.0986	12.074	1.07062	0.968663
YIL004C	WoW	WoW	WoW	WoW	0	1	0	0	WcW	WoW	WoW	2	2	0	0	FALSE	FALSE	TRUE	FALSE	TRUE	0.98	0.97	0.95	0.94	0.44	0.35	0.34	0.42	0.87	0.93	0.84	0.59	0.36	0.58	FALSE	FALSE	FALSE	FALSE	FALSE	FALSE	FALSE	FALSE	FALSE	11.3138	11.5071	11.3485	11.3772	0.874563	1.11625
YIL003W	WoW	WoW	WoW	WoW	0	1	0	0	WoW	WoW	WoW	0	1	0	1	FALSE	FALSE	FALSE	TRUE	TRUE	0.97	0.99	0.96	0.93	0.49	0.26	0.38	0.5	0.71	0.87	0.85	1.02	0.6	0.42	FALSE	FALSE	FALSE	FALSE	FALSE	FALSE	FALSE	FALSE	FALSE	11.7912	11.8228	11.7913	11.8284	0.978337	1.02205
YIL002C	WcW	WcW	WcW	FcF	2	2	0	1	WcW	WcW	WcW	0	1	0	0	TRUE	TRUE	FALSE	FALSE	FALSE	0.94	0.95	0.9	0.94	0.41	0.49	0.99	0.73	0.88	0.93	0.83	0.46	0.45	0.55	FALSE	FALSE	FALSE	FALSE	FALSE	FALSE	FALSE	FALSE	FALSE	13.1833	13.1911	13.1332	13.052	0.994589	1.04096
YIR001C	WcW	WcW	WcW	WcW	0	1	0	0	WoW	WcW	WcW	2	2	0	0	FALSE	FALSE	TRUE	FALSE	TRUE	0.93	0.95	0.95	0.91	0.55	0.36	0.45	0.56	0.88	0.94	0.85	0.56	0.3	0.65	FALSE	FALSE	FALSE	FALSE	FALSE	FALSE	FALSE	FALSE	FALSE	12.1986	12.3285	12.188	12.1213	0.913916	1.10226
YIR002C	WcW	WcW	WcW	WcW	0	1	0	0	WcW	WcW	WcW	0	1	0	0	FALSE	FALSE	FALSE	FALSE	TRUE	0.95	0.93	0.91	0.91	0.42	0.53	0.41	0.44	0.9	0.96	0.93	0.6	0.48	0.53	FALSE	FALSE	FALSE	FALSE	FALSE	FALSE	FALSE	FALSE	FALSE	11.7331	11.9467	11.8032	11.7491	0.862347	1.10458
YIR003W	WoW	WoW	WoW	WoW	0	1	0	0	WoW	WoW	WoW	0	1	0	0	FALSE	FALSE	FALSE	FALSE	TRUE	0.97	0.98	0.9	0.92	0.47	0.27	0.43	0.47	0.9	0.97	0.82	0.48	0.3	0.67	TRUE	FALSE	FALSE	FALSE	FALSE	FALSE	FALSE	FALSE	FALSE	12.1047	12.0487	11.8987	11.8278	1.03958	1.10954
YIR008C	WoW	WoW	WcW	WoW	2	2	0	0	WoW	WoW	WoW	0	1	0	0	TRUE	FALSE	FALSE	FALSE	FALSE	0.93	0.96	0.91	0.92	0.48	0.36	0.53	0.55	0.83	0.9	0.9	0.62	0.46	0.4	FALSE	FALSE	FALSE	FALSE	FALSE	FALSE	FALSE	FALSE	FALSE	11.6915	11.7457	11.7836	11.7808	0.963132	0.974074
YIR009W	WoW	WoW	WcW	WoW	2	2	0	0	WoW	WoW	WoW	0	1	0	0	TRUE	FALSE	FALSE	FALSE	FALSE	0.97	0.96	0.91	0.92	0.55	0.44	0.55	0.56	0.9	0.97	0.89	0.56	0.5	0.36	TRUE	TRUE	FALSE	FALSE	FALSE	FALSE	FALSE	FALSE	TRUE	12.2007	12.7321	12.6467	12.5431	0.691842	1.06099
YIR013C	WcW	FcW	WcW	WoF	4	3	0	0	NA	WcW	WcW	2	2	0	1	TRUE	FALSE	TRUE	TRUE	FALSE	0.87	0.83	0.85	0.92	0.45	0.62	0.53	0.43	0.86	0.84	0.78	0.51	0.45	0.9	TRUE	TRUE	FALSE	FALSE	FALSE	FALSE	FALSE	FALSE	TRUE	10.3616	10.955	10.9447	10.7157	0.662806	1.00715
YIR015W	WoW	WoW	WoW	WoW	0	1	0	0	WoW	WoW	WoW	0	1	0	0	FALSE	FALSE	FALSE	FALSE	TRUE	0.97	0.96	0.96	0.94	0.39	0.77	0.77	0.5	0.93	0.97	0.89	0.52	0.37	0.4	FALSE	FALSE	FALSE	FALSE	FALSE	FALSE	FALSE	FALSE	FALSE	12.1681	12.1344	12.1107	12.0229	1.02364	1.01658
YIR017C	M_W	M_W	FcW	M_W	2	2	0	0	M_F	M_W	M_W	2	2	1	2	TRUE	FALSE	TRUE	TRUE	FALSE	0.95	0.93	0.9	0.92	0.6	0.4	0.62	0.46	0.82	0.92	0.68	0.85	0.33	1.17	TRUE	TRUE	FALSE	FALSE	FALSE	FALSE	FALSE	FALSE	FALSE	11.358	11.745	11.5855	11.3974	0.764702	1.11688
YIR022W	WoW	WoW	WoW	WoW	0	1	0	0	WoW	WoW	WoW	0	1	0	0	FALSE	FALSE	FALSE	FALSE	TRUE	0.96	0.97	0.93	0.92	0.28	0.43	0.47	0.5	0.89	0.97	0.87	0.48	0.32	0.63	FALSE	FALSE	FALSE	FALSE	FALSE	FALSE	FALSE	FALSE	FALSE	12.6732	12.6976	12.7931	12.6807	0.983191	0.936003
YIR025W	WcW	WcW	WcW	WcW	0	1	0	0	WoW	WcW	WoW	2	2	0	0	FALSE	FALSE	TRUE	FALSE	TRUE	0.92	0.92	0.89	0.87	0.42	0.47	0.62	0.55	0.87	0.94	0.84	0.67	0.48	0.47	FALSE	FALSE	FALSE	FALSE	FALSE	FALSE	FALSE	FALSE	FALSE	12.5416	12.7338	12.6619	12.6746	0.875303	1.05106
YIR027C	WcW	WcW	WcW	WcW	0	1	0	0	WcW	WcW	WcW	0	1	0	1	FALSE	FALSE	FALSE	TRUE	TRUE	0.98	0.98	0.95	0.97	0.33	0.3	0.44	0.43	0.9	0.96	0.83	0.59	0.37	0.95	TRUE	TRUE	FALSE	FALSE	FALSE	FALSE	FALSE	FALSE	TRUE	11.7963	12.2879	12.3076	12.0824	0.711209	0.98645
YIR028W	FcW	FcW	FcW	WoW	2	2	0	0	FcW	FcW	WoW	2	2	0	1	TRUE	FALSE	TRUE	TRUE	FALSE	0.94	0.97	0.82	0.84	0.52	0.45	0.58	0.53	0.93	0.98	0.9	0.43	0.54	0.9	FALSE	FALSE	FALSE	FALSE	FALSE	FALSE	FALSE	FALSE	FALSE	11.4579	11.6215	11.604	11.4087	0.892766	1.01223
YIR029W	WcW	WcW	WcW	WcW	0	1	0	0	WcW	WcW	FcW	2	2	0	0	FALSE	FALSE	TRUE	FALSE	TRUE	0.95	0.97	0.97	0.92	0.43	0.42	0.34	0.48	0.91	0.93	0.83	0.44	0.45	0.49	FALSE	FALSE	FALSE	FALSE	FALSE	FALSE	FALSE	FALSE	FALSE	12.1983	12.2967	12.2333	12.2179	0.93406	1.04491
YIR030C	WcW	WcW	WcW	WcW	0	1	0	0	WcW	WcW	WcW	0	1	0	0	FALSE	FALSE	FALSE	FALSE	TRUE	0.83	0.96	0.9	0.83	0.53	0.27	0.44	0.51	0.77	0.89	0.88	0.62	0.59	0.62	TRUE	FALSE	FALSE	FALSE	FALSE	FALSE	FALSE	FALSE	TRUE	8.16742	8.46415	8.63991	8.59755	0.814094	0.8853
YIR031C	WcW	WcW	WcW	WcW	0	1	0	0	WcW	WcW	WcW	0	1	0	1	FALSE	FALSE	FALSE	TRUE	TRUE	0.96	0.97	0.94	0.94	0.45	0.47	0.5	0.54	0.82	0.87	0.81	0.83	0.55	0.71	FALSE	FALSE	FALSE	FALSE	FALSE	FALSE	FALSE	FALSE	FALSE	11.7176	11.6801	11.5897	11.5965	1.02636	1.06464
YIR034C	WcW	WcW	WcW	WcW	0	1	0	0	WcW	WcW	WcW	0	1	0	0	FALSE	FALSE	FALSE	FALSE	TRUE	0.99	0.95	0.91	0.96	0.35	0.42	0.49	0.39	0.94	0.95	0.87	0.41	0.39	0.5	FALSE	FALSE	FALSE	FALSE	FALSE	FALSE	FALSE	FALSE	FALSE	12.0336	11.9236	11.876	11.9329	1.07918	1.03358
YIR036C	WoW	WoW	WoW	WoW	0	1	0	0	WoW	WoW	WoW	0	1	0	0	FALSE	FALSE	FALSE	FALSE	TRUE	0.95	0.97	0.85	0.85	0.57	0.4	0.66	0.76	0.93	0.93	0.86	0.66	0.64	0.76	FALSE	FALSE	FALSE	FALSE	FALSE	FALSE	FALSE	FALSE	FALSE	12.2448	12.2656	12.0977	12.2541	0.985675	1.12336
YIR037W	WoW	WoW	WoW	WoW	0	1	0	0	WoW	WoW	WoW	0	1	0	0	FALSE	FALSE	FALSE	FALSE	TRUE	0.98	0.98	0.93	0.94	0.52	0.38	0.52	0.72	0.94	0.98	0.96	0.64	0.45	0.42	FALSE	FALSE	FALSE	FALSE	FALSE	FALSE	FALSE	FALSE	FALSE	11.4278	11.3922	11.27	11.323	1.02499	1.08836
YEL066W	WoW	WoW	WoW	WoW	0	1	0	0	WoW	WoW	WoW	0	1	0	1	FALSE	FALSE	FALSE	TRUE	TRUE	0.91	0.9	0.86	0.83	0.38	0.41	0.49	0.53	0.84	0.84	0.75	0.66	0.67	0.91	TRUE	FALSE	FALSE	FALSE	FALSE	FALSE	FALSE	FALSE	FALSE	12.1341	12.3623	12.4244	12.2778	0.853736	0.957862
YEL064C	M_W	M_W	FoW	M_W	2	2	0	0	WoW	M_W	M_W	2	2	0	1	TRUE	FALSE	TRUE	TRUE	FALSE	0.96	0.97	0.95	0.96	0.56	0.49	0.42	0.39	0.85	0.98	0.83	0.67	0.43	0.82	TRUE	FALSE	FALSE	FALSE	FALSE	FALSE	FALSE	FALSE	FALSE	11.6241	11.9136	11.9857	11.8794	0.818186	0.95125
YEL058W	WoW	WoW	WoW	WoW	0	1	0	0	WoW	WoW	WoW	0	1	0	2	FALSE	FALSE	FALSE	TRUE	TRUE	0.97	0.99	0.94	0.93	0.31	0.43	0.69	0.53	0.89	0.96	0.77	0.92	0.32	1.19	TRUE	FALSE	FALSE	FALSE	TRUE	TRUE	FALSE	FALSE	FALSE	13.0924	12.6071	12.6124	12.732	1.39981	0.99636
YEL056W	WoW	M_W	WoW	WcW	4	3	0	0	FoW	WoW	M_W	3	3	0	0	TRUE	FALSE	TRUE	FALSE	FALSE	0.97	0.98	0.97	0.98	0.34	0.28	0.34	0.3	0.93	0.94	0.91	0.4	0.35	0.63	FALSE	FALSE	FALSE	FALSE	FALSE	FALSE	FALSE	FALSE	FALSE	12.9117	12.959	13.0627	12.8812	0.967736	0.930618
YEL055C	WcW	WcW	WcW	WcW	0	1	0	0	WcW	WcW	WcW	0	1	0	0	FALSE	FALSE	FALSE	FALSE	TRUE	0.97	0.96	0.89	0.9	0.53	0.47	0.62	0.5	0.96	0.95	0.93	0.44	0.62	0.44	FALSE	FALSE	FALSE	FALSE	FALSE	FALSE	FALSE	FALSE	FALSE	11.9323	11.7768	11.8021	11.8845	1.11385	0.982595
YEL053C	WcW	WcW	WcW	WoF	2	2	0	0	WcW	WcW	WcW	0	1	0	1	TRUE	FALSE	FALSE	TRUE	FALSE	0.89	0.89	0.91	0.94	0.48	0.59	0.48	0.44	0.79	0.89	0.87	0.61	0.82	0.61	FALSE	FALSE	FALSE	FALSE	FALSE	FALSE	FALSE	FALSE	FALSE	11.5643	11.6832	11.6105	11.5639	0.9209	1.0517
YEL052W	WoW	WoW	WoW	WoW	0	1	0	0	WcW	WoW	WoW	2	2	0	0	FALSE	FALSE	TRUE	FALSE	TRUE	0.96	0.87	0.83	0.85	0.47	0.56	0.51	0.36	0.94	0.93	0.93	0.37	0.77	0.61	FALSE	FALSE	FALSE	FALSE	FALSE	FALSE	FALSE	FALSE	FALSE	13.4378	13.4575	13.4568	13.3642	0.986426	1.0005
YEL050C	M_W	FoW	WoW	FoW	4	3	0	0	M_W	M_W	FoW	2	2	0	0	TRUE	FALSE	TRUE	FALSE	FALSE	0.98	0.96	0.88	0.94	0.27	0.37	0.54	0.47	0.93	0.93	0.93	0.64	0.57	0.68	FALSE	FALSE	FALSE	FALSE	FALSE	FALSE	FALSE	FALSE	FALSE	12.5661	12.6934	12.6318	12.6946	0.915512	1.04362
YEL044W	M_F	M_W	M_F	M_W	4	2	0	0	FoF	M_F	M_F	2	2	0	1	TRUE	FALSE	TRUE	TRUE	FALSE	0.9	0.87	0.93	0.93	0.61	0.52	0.57	0.48	0.9	0.89	0.84	0.69	0.54	0.86	FALSE	FALSE	FALSE	FALSE	FALSE	FALSE	FALSE	FALSE	FALSE	12.6779	12.8317	12.7449	12.7092	0.89884	1.06204
YEL042W	WcW	WcW	WcW	WcW	0	1	0	0	WcW	WcW	FcW	2	2	0	0	FALSE	FALSE	TRUE	FALSE	TRUE	0.98	0.99	0.98	0.98	0.46	0.31	0.3	0.48	0.94	0.96	0.94	0.53	0.46	0.54	FALSE	FALSE	FALSE	FALSE	FALSE	FALSE	FALSE	FALSE	FALSE	12.5504	12.6547	12.7784	12.5796	0.930285	0.917801
YEL041W	FcW	M_W	FcW	WoW	4	3	0	0	FcW	FcW	M_W	2	2	0	0	TRUE	FALSE	TRUE	FALSE	FALSE	0.94	0.96	0.88	0.85	0.58	0.47	0.43	0.42	0.85	0.94	0.83	0.62	0.61	0.48	TRUE	TRUE	FALSE	FALSE	FALSE	FALSE	FALSE	FALSE	TRUE	10.6521	11.1532	11.0471	10.9329	0.706543	1.07631
YEL040W	M_W	FcF	FcF	M_F	3	3	0	0	FcW	M_W	M_W	2	2	0	1	TRUE	FALSE	TRUE	TRUE	FALSE	0.7	0.95	0.89	0.7	0.71	0.47	0.48	0.66	0.81	0.91	0.92	0.65	0.61	0.94	FALSE	FALSE	FALSE	FALSE	FALSE	FALSE	FALSE	FALSE	FALSE	13.8198	13.8893	13.7705	13.9467	0.952983	1.08588
YEL039C	WcW	WcW	WcW	WcW	0	1	0	0	WcW	WcW	WcW	0	1	0	0	FALSE	FALSE	FALSE	FALSE	TRUE	0.96	0.95	0.86	0.89	0.55	0.35	0.63	0.56	0.89	0.96	0.91	0.42	0.42	0.54	TRUE	TRUE	FALSE	FALSE	FALSE	FALSE	FALSE	FALSE	TRUE	10.3987	11.0439	11.0247	10.8492	0.639425	1.01339
YEL037C	WcW	WcW	WcW	WcF	2	2	1	2	WcW	WcW	WcW	0	1	1	1	TRUE	TRUE	FALSE	TRUE	FALSE	0.96	0.93	0.68	0.81	0.6	0.67	0.84	0.82	0.88	0.85	0.6	0.7	0.73	1.38	FALSE	FALSE	FALSE	FALSE	FALSE	FALSE	FALSE	FALSE	FALSE	12.5046	12.4655	12.5269	12.5119	1.02749	0.958322
YEL036C	WcW	WcW	WcW	WcW	0	1	0	0	WcW	WcW	WcW	0	1	0	0	FALSE	FALSE	FALSE	FALSE	TRUE	0.98	0.98	0.9	0.94	0.36	0.32	0.52	0.52	0.98	0.97	0.94	0.37	0.33	0.44	FALSE	FALSE	FALSE	FALSE	FALSE	FALSE	FALSE	FALSE	FALSE	13.2675	13.3515	13.2996	13.3241	0.943446	1.03661
YEL034W	M_W	M_W	M_F	M_F	2	2	3	0	M_F	M_W	M_F	2	2	2	2	TRUE	TRUE	TRUE	TRUE	FALSE	0	0.92	0	0	0.55	0.6	0.73	0.34	0	0	0.92	2.28	2.36	0.63	FALSE	FALSE	FALSE	FALSE	FALSE	FALSE	FALSE	FALSE	FALSE	13.6866	13.7245	13.5576	13.6085	0.974104	1.12266
YEL032W	M_W	WcW	WcW	M_W	2	2	0	0	FoF	M_W	M_W	2	2	0	1	TRUE	FALSE	TRUE	TRUE	FALSE	0.81	0.96	0.87	0.95	0.7	0.41	0.54	0.66	0.88	0.95	0.86	0.64	0.51	0.84	TRUE	FALSE	FALSE	TRUE	FALSE	TRUE	FALSE	FALSE	FALSE	11.8033	11.2425	11.0651	11.6241	1.47507	1.13084
YEL031W	WoW	FoW	WoW	FoW	4	2	0	0	FoW	WoW	FoW	2	2	0	0	TRUE	FALSE	TRUE	FALSE	FALSE	0.94	0.93	0.88	0.9	0.43	0.56	0.59	0.5	0.95	0.95	0.95	0.45	0.69	0.54	FALSE	FALSE	FALSE	FALSE	FALSE	FALSE	FALSE	FALSE	FALSE	13.548	13.5326	13.4686	13.5223	1.01069	1.04536
YEL030W	WcW	FcW	FcW	WcW	2	2	0	0	FcW	WcW	FcW	2	2	2	1	TRUE	FALSE	TRUE	TRUE	FALSE	0.93	0.9	0.87	0.89	0.56	0.49	0.62	0.55	0.7	0.83	0.63	0.56	0.71	0.94	TRUE	TRUE	FALSE	FALSE	FALSE	FALSE	FALSE	FALSE	FALSE	12.4295	12.7668	12.6954	12.5595	0.79154	1.05072
YEL029C	WcW	M_W	WcW	WcW	2	2	0	0	WcW	WcW	WcW	0	1	0	0	TRUE	FALSE	FALSE	FALSE	FALSE	0.95	0.96	0.91	0.94	0.56	0.36	0.49	0.56	0.92	0.96	0.88	0.48	0.34	0.57	FALSE	FALSE	FALSE	FALSE	FALSE	FALSE	FALSE	FALSE	FALSE	11.9519	11.9544	12.0239	11.9406	0.998281	0.952918
YEL024W	WcW	WcW	WcW	FcW	2	2	0	1	WcW	WcW	FcW	2	2	0	0	TRUE	TRUE	TRUE	FALSE	FALSE	0.96	0.93	0.84	0.84	0.32	0.51	0.83	0.74	0.92	0.95	0.96	0.51	0.35	0.54	TRUE	FALSE	FALSE	FALSE	FALSE	FALSE	FALSE	FALSE	FALSE	11.2179	11.4922	11.4782	11.4233	0.826876	1.00972
YEL018W	WoW	WoW	WoW	WoW	0	1	0	0	WoW	WoW	FoW	2	2	0	0	FALSE	FALSE	TRUE	FALSE	TRUE	0.97	0.95	0.91	0.96	0.4	0.46	0.39	0.39	0.96	0.92	0.85	0.45	0.62	0.66	FALSE	FALSE	FALSE	FALSE	FALSE	FALSE	FALSE	FALSE	FALSE	12.7513	12.7423	12.8047	12.7899	1.00624	0.95769
YEL017C-A	FcF	FcW	WcF	FcW	4	3	1	0	NA	FcF	FcW	3	3	2	1	TRUE	TRUE	TRUE	TRUE	FALSE	0.88	0.84	0.63	0.86	0.33	0.52	0.71	0.53	0.64	0.81	0.68	0.79	1.02	0.66	FALSE	FALSE	FALSE	FALSE	FALSE	FALSE	FALSE	FALSE	FALSE	12.5218	12.5447	12.5417	12.508	0.9842	1.00211
YEL016C	WcW	WcW	WcW	WcW	0	1	0	0	WcW	WcW	WcW	0	1	0	0	FALSE	FALSE	FALSE	FALSE	TRUE	0.96	0.96	0.98	0.96	0.44	0.36	0.35	0.53	0.74	0.87	0.88	0.77	0.52	0.45	FALSE	FALSE	FALSE	FALSE	FALSE	FALSE	FALSE	FALSE	FALSE	12.1477	12.2301	12.1707	12.0983	0.944454	1.04206
YEL013W	WcW	WcW	WcW	FcW	2	2	0	0	WcW	WcW	WcW	0	1	0	0	TRUE	FALSE	FALSE	FALSE	FALSE	0.93	0.97	0.92	0.9	0.51	0.39	0.6	0.63	0.84	0.94	0.8	0.76	0.54	0.66	TRUE	FALSE	FALSE	FALSE	FALSE	TRUE	FALSE	FALSE	FALSE	12.1099	11.8461	12.0413	12.0674	1.20062	0.873469
YEL011W	WcW	WcW	WcW	WcW	0	1	0	1	WcW	WcW	WcW	0	1	0	0	FALSE	TRUE	FALSE	FALSE	FALSE	0.9	0.93	0.92	0.83	0.68	0.49	0.55	0.89	0.87	0.86	0.92	0.7	0.6	0.39	TRUE	FALSE	FALSE	FALSE	TRUE	TRUE	FALSE	FALSE	FALSE	12.5855	12.3105	12.2704	12.2336	1.21004	1.02816
YEL009C	FoW	FcW	FcW	WoW	3	3	1	0	WoF	FoW	FoF	3	3	0	0	TRUE	TRUE	TRUE	FALSE	FALSE	0.9	0.76	0.68	0.86	0.48	0.77	0.63	0.4	0.86	0.9	0.92	0.47	0.41	0.63	FALSE	FALSE	FALSE	FALSE	FALSE	FALSE	FALSE	FALSE	FALSE	13.2075	13.1424	13.1418	13.1177	1.04619	1.00038
YEL006W	M_W	WcW	M_W	WcW	4	2	0	0	WoW	M_W	FcW	3	3	0	0	TRUE	FALSE	TRUE	FALSE	FALSE	0.96	0.96	0.95	0.95	0.52	0.35	0.5	0.38	0.94	0.94	0.97	0.44	0.66	0.48	FALSE	FALSE	FALSE	FALSE	FALSE	FALSE	FALSE	FALSE	FALSE	11.9412	11.9813	12.0034	11.8508	0.972609	0.984765
YEL005C	WoW	WoW	WoW	FcW	2	2	0	0	WoW	WoW	WoW	0	1	0	0	TRUE	FALSE	FALSE	FALSE	FALSE	0.94	0.96	0.91	0.9	0.58	0.49	0.56	0.65	0.84	0.97	0.85	0.69	0.49	0.58	FALSE	FALSE	FALSE	FALSE	FALSE	FALSE	FALSE	FALSE	FALSE	11.2269	11.1747	11.0989	11.0635	1.03683	1.05396
YEL004W	WoW	WoW	WoW	WcF	2	2	0	0	WoW	WoW	WoW	0	1	0	0	TRUE	FALSE	FALSE	FALSE	FALSE	0.95	0.97	0.94	0.94	0.54	0.32	0.55	0.68	0.87	0.95	0.87	0.71	0.62	0.58	FALSE	FALSE	FALSE	FALSE	FALSE	FALSE	FALSE	FALSE	FALSE	12.4034	12.3555	12.3687	12.2139	1.03375	0.990884
YEL003W	WoW	WoW	WoW	WoW	0	1	0	0	WoW	WoW	WoW	0	1	0	0	FALSE	FALSE	FALSE	FALSE	TRUE	0.96	0.94	0.81	0.89	0.4	0.37	0.55	0.54	0.86	0.95	0.91	0.52	0.47	0.36	FALSE	FALSE	FALSE	FALSE	FALSE	FALSE	FALSE	FALSE	FALSE	12.2935	12.3804	12.2835	12.2414	0.941547	1.06943
YEL002C	M_W	M_W	M_W	M_F	2	2	0	0	M_W	M_W	NA	2	2	0	0	TRUE	FALSE	TRUE	FALSE	FALSE	0.96	0.97	0.91	0.87	0.39	0.32	0.63	0.6	0.88	0.97	0.9	0.49	0.37	0.5	FALSE	FALSE	FALSE	FALSE	FALSE	FALSE	FALSE	FALSE	FALSE	13.0335	13.08	13.1206	12.9853	0.968262	0.97229
YEL001C	FoW	FoW	FcW	FcW	2	2	0	0	FoW	FoW	FcW	2	2	0	0	TRUE	FALSE	TRUE	FALSE	FALSE	0.97	0.96	0.93	0.95	0.53	0.79	0.56	0.39	0.86	0.95	0.72	0.63	0.57	0.64	FALSE	FALSE	FALSE	FALSE	FALSE	FALSE	FALSE	FALSE	FALSE	13.3698	13.3	13.3336	13.2806	1.04964	0.976934
YER001W	FcW	WcW	WcW	WcW	2	2	1	0	WcW	FcW	FcF	3	3	0	0	TRUE	TRUE	TRUE	FALSE	FALSE	0.61	0.84	0.88	0.78	0.73	0.68	0.53	0.67	0.72	0.83	0.79	0.78	0.44	0.53	TRUE	TRUE	FALSE	TRUE	FALSE	FALSE	TRUE	FALSE	TRUE	11.7816	12.7506	12.2751	12.6766	0.510862	1.39038
YER004W	FoW	WoW	WoW	FoW	2	2	0	0	NA	FoW	WoW	3	3	0	0	TRUE	FALSE	TRUE	FALSE	FALSE	0.95	0.95	0.9	0.9	0.67	0.56	0.6	0.69	0.85	0.96	0.87	0.75	0.46	0.71	FALSE	FALSE	FALSE	FALSE	FALSE	FALSE	FALSE	FALSE	FALSE	13.0931	13.1521	13.2782	13.3293	0.959961	0.916302
YER005W	FcW	FcW	WcW	FcW	2	2	0	0	FcW	FcW	M_F	2	2	0	0	TRUE	FALSE	TRUE	FALSE	FALSE	0.92	0.95	0.81	0.81	0.38	0.37	0.5	0.5	0.73	0.93	0.8	0.62	0.61	0.69	FALSE	FALSE	FALSE	FALSE	FALSE	FALSE	FALSE	FALSE	FALSE	12.8695	12.8318	12.7835	12.683	1.02648	1.03403
YER007W	FoW	FoW	FoW	FoW	0	1	0	0	FoW	FoW	M_W	2	2	0	0	FALSE	FALSE	TRUE	FALSE	TRUE	0.86	0.87	0.82	0.82	0.48	0.57	0.65	0.47	0.72	0.9	0.85	0.66	0.62	0.49	FALSE	FALSE	FALSE	FALSE	FALSE	FALSE	FALSE	FALSE	FALSE	11.0063	10.9872	10.8432	10.9133	1.01337	1.10495
YER007C-A	WoW	WoW	WoW	WoW	0	1	0	0	WoW	WoW	WoW	0	1	0	0	FALSE	FALSE	FALSE	FALSE	TRUE	0.98	0.97	0.9	0.87	0.57	0.39	0.41	0.48	0.8	0.77	0.87	0.48	0.62	0.57	FALSE	FALSE	FALSE	FALSE	FALSE	FALSE	FALSE	FALSE	FALSE	12.4874	12.5477	12.6536	12.5865	0.959083	0.929236
YER008C	M_W	WoW	WoW	WcW	3	3	0	0	WcW	M_W	M_W	2	2	0	0	TRUE	FALSE	TRUE	FALSE	FALSE	0.96	0.96	0.94	0.94	0.56	0.43	0.53	0.45	0.9	0.92	0.84	0.39	0.47	0.5	FALSE	FALSE	FALSE	FALSE	FALSE	FALSE	FALSE	FALSE	FALSE	12.4951	12.4865	12.4243	12.4688	1.00598	1.04411
YER009W	WoW	WoW	WoW	WoF	2	2	0	0	WoF	WoW	WoF	2	2	0	0	TRUE	FALSE	TRUE	FALSE	FALSE	0.96	0.97	0.85	0.93	0.55	0.35	0.59	0.46	0.82	0.94	0.8	0.54	0.48	0.51	FALSE	FALSE	FALSE	FALSE	FALSE	FALSE	FALSE	FALSE	FALSE	12.1541	12.1445	12.1733	12.0696	1.00666	0.980236
YER011W	WcF	WcF	WcW	WcF	2	2	0	0	NA	WcF	FcF	3	3	2	1	TRUE	FALSE	TRUE	TRUE	FALSE	0.93	0.93	0.8	0.9	0.43	0.41	0.58	0.49	0.78	0.62	0.65	0.73	0.97	0.69	TRUE	FALSE	FALSE	FALSE	FALSE	FALSE	FALSE	FALSE	FALSE	11.9005	12.1912	12.1473	11.9468	0.817538	1.03089
YER012W	WoF	WoF	WoW	WoW	2	2	0	0	M_F	WoF	M_F	2	2	0	0	TRUE	FALSE	TRUE	FALSE	FALSE	0.97	0.95	0.95	0.93	0.42	0.33	0.42	0.63	0.88	0.92	0.92	0.64	0.44	0.63	FALSE	FALSE	FALSE	FALSE	FALSE	FALSE	FALSE	FALSE	FALSE	12.846	12.9409	13.0149	13.0497	0.93639	0.949963
YER013W	WoW	WoW	WoW	WcW	2	2	0	0	WcW	WoW	FoW	3	3	0	0	TRUE	FALSE	TRUE	FALSE	FALSE	0.96	0.87	0.88	0.91	0.29	0.47	0.56	0.56	0.86	0.97	0.86	0.48	0.56	0.55	TRUE	TRUE	FALSE	FALSE	FALSE	FALSE	FALSE	FALSE	FALSE	10.0689	10.4081	10.2766	10.2298	0.79047	1.09542
YER014W	FoW	FoW	FoW	FcW	2	2	0	0	WoW	FoW	FcW	3	3	0	0	TRUE	FALSE	TRUE	FALSE	FALSE	0.94	0.97	0.85	0.9	0.39	0.47	0.67	0.61	0.82	0.9	0.89	0.53	0.45	0.63	TRUE	FALSE	FALSE	FALSE	FALSE	FALSE	FALSE	FALSE	FALSE	11.1083	11.3852	11.3369	11.2392	0.825375	1.03402
YER014C-A	WcW	WcW	WcW	WcW	0	1	0	0	WcW	WcW	WcW	0	1	0	0	FALSE	FALSE	FALSE	FALSE	TRUE	0.92	0.91	0.87	0.94	0.41	0.52	0.52	0.5	0.94	0.98	0.95	0.47	0.28	0.53	FALSE	FALSE	FALSE	FALSE	FALSE	FALSE	FALSE	FALSE	FALSE	11.5609	11.676	11.745	11.6394	0.923317	0.953327
YER015W	WcW	WcW	WcW	WcW	0	1	0	0	WcW	WcW	WcW	0	1	0	0	FALSE	FALSE	FALSE	FALSE	TRUE	0.92	0.91	0.94	0.95	0.38	0.49	0.45	0.52	0.94	0.95	0.95	0.36	0.51	0.64	TRUE	FALSE	FALSE	FALSE	FALSE	FALSE	FALSE	FALSE	TRUE	11.8216	12.0477	12.1113	12.1851	0.854952	0.956841
YER016W	WoW	WoW	WoW	WoW	0	1	0	0	WoW	WoW	WoW	0	1	0	0	FALSE	FALSE	FALSE	FALSE	TRUE	0.9	0.98	0.8	0.84	0.5	0.4	0.56	0.58	0.88	0.95	0.94	0.61	0.38	0.58	FALSE	FALSE	FALSE	FALSE	FALSE	FALSE	FALSE	FALSE	FALSE	11.6816	11.712	11.4663	11.4541	0.979143	1.18564
YER017C	WcW	FcW	WcW	WcW	2	2	0	1	WcW	WcW	FcW	2	2	0	0	TRUE	TRUE	TRUE	FALSE	FALSE	0.97	0.97	0.95	0.96	0.45	0.53	0.83	0.45	0.97	0.97	0.94	0.43	0.62	0.72	FALSE	FALSE	FALSE	FALSE	FALSE	FALSE	FALSE	FALSE	FALSE	13.0768	12.9098	12.9301	13.0534	1.12273	0.985982
YER018C	WoW	WoW	WoW	WoW	0	1	0	0	WoW	WoW	WoF	2	2	1	2	FALSE	FALSE	TRUE	TRUE	TRUE	0.93	0.94	0.86	0.89	0.4	0.37	0.78	0.69	0.73	0.93	0.54	0.94	0.45	1.25	TRUE	FALSE	FALSE	FALSE	TRUE	FALSE	TRUE	TRUE	FALSE	11.0539	11.1113	10.8351	10.5179	0.961036	1.21097
YER019W	WoW	WoW	WoW	WoW	0	1	0	1	WoW	WoW	FoW	2	2	1	1	FALSE	TRUE	TRUE	TRUE	FALSE	0.95	0.95	0.88	0.9	0.38	0.37	0.81	0.65	0.76	0.95	0.63	0.75	0.42	0.95	TRUE	FALSE	FALSE	FALSE	TRUE	TRUE	FALSE	FALSE	FALSE	13.3439	12.8343	12.7659	12.5143	1.42366	1.04857
YER019C-A	M_W	M_W	M_W	M_W	0	1	0	0	M_W	M_W	M_F	2	2	2	2	FALSE	FALSE	TRUE	TRUE	TRUE	0.97	0.96	0.97	0.98	0.34	0.6	0.36	0.31	0.66	0.95	0.66	1.31	0.38	1.01	FALSE	FALSE	FALSE	FALSE	FALSE	FALSE	FALSE	FALSE	FALSE	13.1998	13.1661	13.0555	13.142	1.02364	1.07972
YER021W	WoW	FoW	WoW	WoW	2	2	0	0	FoW	WoW	M_W	3	3	0	0	TRUE	FALSE	TRUE	FALSE	FALSE	0.89	0.89	0.85	0.8	0.46	0.52	0.7	0.56	0.89	0.81	0.9	0.53	0.8	0.5	FALSE	FALSE	FALSE	FALSE	FALSE	FALSE	FALSE	FALSE	FALSE	12.1692	11.9828	12.108	12.2136	1.1379	0.916854
YER023W	WoW	WoW	WoW	WoW	0	1	0	0	WoW	WoW	WoW	0	1	0	0	FALSE	FALSE	FALSE	FALSE	TRUE	0.97	0.96	0.89	0.91	0.53	0.61	0.54	0.47	0.87	0.9	0.81	0.62	0.41	0.59	FALSE	FALSE	FALSE	FALSE	FALSE	FALSE	FALSE	FALSE	FALSE	12.9601	12.9316	12.9706	12.973	1.01995	0.973312
YER024W	M_W	M_W	M_F	M_F	2	2	0	0	FcW	M_W	M_F	3	3	0	0	TRUE	FALSE	TRUE	FALSE	FALSE	0.94	0.97	0.96	0.94	0.52	0.46	0.57	0.5	0.9	0.85	0.91	0.77	0.65	0.61	FALSE	FALSE	FALSE	FALSE	FALSE	FALSE	FALSE	FALSE	FALSE	12.9438	12.9975	13.0767	12.9412	0.963489	0.946587
YER026C	FcW	FcF	M_W	M_F	4	4	0	0	FcW	FcW	M_F	2	2	1	1	TRUE	FALSE	TRUE	TRUE	FALSE	0.76	0.78	0.85	0.87	0.5	0.5	0.59	0.42	0.63	0.76	0.84	0.59	0.8	0.74	FALSE	FALSE	FALSE	FALSE	FALSE	FALSE	FALSE	FALSE	FALSE	12.6779	12.4756	12.681	12.6953	1.15056	0.86733
YER029C	WoW	M_W	WoW	WoW	2	2	0	0	WcW	WoW	M_W	3	3	0	0	TRUE	FALSE	TRUE	FALSE	FALSE	0.96	0.87	0.95	0.95	0.52	0.58	0.31	0.45	0.88	0.96	0.87	0.37	0.33	0.42	FALSE	FALSE	FALSE	FALSE	FALSE	FALSE	FALSE	FALSE	FALSE	12.1324	12.2414	12.1058	12.1759	0.92723	1.09858
YER030W	WoW	WoW	WoW	WoW	0	1	0	0	WoW	WoW	WoW	0	1	0	0	FALSE	FALSE	FALSE	FALSE	TRUE	0.97	0.97	0.97	0.94	0.52	0.26	0.34	0.44	0.91	0.94	0.93	0.37	0.35	0.38	FALSE	FALSE	FALSE	FALSE	FALSE	FALSE	FALSE	FALSE	FALSE	12.869	12.9251	12.8806	12.9486	0.961927	1.03126
YER033C	WcW	WcW	WcW	WcW	0	1	0	0	WcF	WcW	WcW	2	2	1	2	FALSE	FALSE	TRUE	TRUE	TRUE	0.97	0.92	0.87	0.93	0.44	0.42	0.63	0.71	0.79	0.88	0.68	0.88	0.68	1.06	FALSE	FALSE	FALSE	FALSE	FALSE	FALSE	FALSE	FALSE	FALSE	10.6037	10.5226	10.5808	10.552	1.05782	0.960461
YER035W	M_W	M_W	M_W	M_F	2	2	0	0	M_W	M_W	M_F	2	2	0	2	TRUE	FALSE	TRUE	TRUE	FALSE	0.98	0.97	0.98	0.99	0.52	0.32	0.8	0.33	0.87	0.98	0.86	0.84	0.44	0.96	FALSE	FALSE	FALSE	FALSE	FALSE	FALSE	FALSE	FALSE	FALSE	11.9033	12.0397	11.9049	11.8596	0.909792	1.09793
YER038C	FoW	WoW	WoW	FoW	2	2	0	0	WoW	FoW	FoW	2	2	0	0	TRUE	FALSE	TRUE	FALSE	FALSE	0.94	0.92	0.9	0.92	0.56	0.4	0.63	0.54	0.88	0.92	0.84	0.53	0.62	0.72	TRUE	FALSE	FALSE	FALSE	FALSE	FALSE	FALSE	FALSE	FALSE	10.1579	10.2404	10.4718	10.394	0.94446	0.851802
YER039C	WcW	WcW	WcW	WcW	0	1	0	0	WcW	WcW	WcW	0	1	0	0	FALSE	FALSE	FALSE	FALSE	TRUE	0.93	0.95	0.92	0.89	0.54	0.57	0.52	0.59	0.96	0.96	0.94	0.49	0.43	0.51	FALSE	FALSE	FALSE	FALSE	FALSE	FALSE	FALSE	FALSE	FALSE	10.5334	10.5973	10.5739	10.5199	0.956695	1.01631
YER041W	FoW	FoW	WcW	FoW	2	2	0	0	WcW	FoW	FoW	2	2	0	1	TRUE	FALSE	TRUE	TRUE	FALSE	0.96	0.94	0.94	0.95	0.33	0.4	0.4	0.51	0.88	0.97	0.88	0.63	0.51	0.81	FALSE	FALSE	FALSE	FALSE	FALSE	FALSE	FALSE	FALSE	FALSE	12.4967	12.575	12.5281	12.4922	0.947198	1.03302
YER042W	WoW	WoW	WoW	WoW	0	1	0	0	WoW	WoW	WoW	0	1	0	0	FALSE	FALSE	FALSE	FALSE	TRUE	0.95	0.94	0.93	0.97	0.42	0.34	0.53	0.49	0.91	0.97	0.89	0.55	0.42	0.57	FALSE	FALSE	FALSE	FALSE	FALSE	FALSE	FALSE	FALSE	FALSE	12.2937	12.4589	12.3801	12.4845	0.891823	1.05613
YER043C	M_W	M_W	WcW	M_W	2	2	0	0	M_W	M_W	M_W	0	1	0	0	TRUE	FALSE	FALSE	FALSE	FALSE	0.97	0.89	0.9	0.95	0.35	0.47	0.51	0.36	0.91	0.97	0.89	0.5	0.35	0.63	FALSE	FALSE	FALSE	FALSE	FALSE	FALSE	FALSE	FALSE	FALSE	13.8918	13.7956	13.9127	13.9879	1.06897	0.922049
YER044C-A	WoW	FoW	WcW	FcW	4	4	0	0	FoW	WoW	FcW	3	3	0	0	TRUE	FALSE	TRUE	FALSE	FALSE	0.91	0.89	0.88	0.79	0.41	0.67	0.8	0.67	0.83	0.91	0.81	0.55	0.59	0.67	TRUE	FALSE	FALSE	FALSE	FALSE	FALSE	FALSE	FALSE	FALSE	9.95367	10.1235	10.2692	10.2018	0.888939	0.903952
YER046W	WcF	FcW	WcW	FcF	4	4	0	0	NA	WcF	FcW	3	3	2	0	TRUE	FALSE	TRUE	TRUE	FALSE	0.92	0.83	0.8	0.88	0.43	0.57	0.79	0.62	0.62	0.89	0.66	0.5	0.4	0.6	FALSE	FALSE	FALSE	FALSE	FALSE	FALSE	FALSE	FALSE	FALSE	11.8773	12.1005	12.0956	12.0152	0.856627	1.00345
YER047C	WcW	FcW	WcW	M_W	4	3	0	1	FcW	WcW	FcW	2	2	0	0	TRUE	TRUE	TRUE	FALSE	FALSE	0.99	0.97	0.94	0.96	0.4	0.33	0.81	0.77	0.94	0.96	0.96	0.57	0.66	0.49	FALSE	FALSE	FALSE	FALSE	FALSE	FALSE	FALSE	FALSE	FALSE	11.6369	11.6525	11.7092	11.6011	0.989257	0.961456
YER048W-A	WoW	FoW	WoW	WoW	2	2	0	0	WoW	WoW	FoW	2	2	0	0	TRUE	FALSE	TRUE	FALSE	FALSE	0.96	0.95	0.94	0.94	0.44	0.41	0.58	0.56	0.93	0.95	0.91	0.73	0.59	0.6	TRUE	FALSE	FALSE	FALSE	FALSE	TRUE	FALSE	FALSE	FALSE	12.2104	11.8906	12.0293	12.1668	1.24816	0.908302
YER049W	FcW	FcW	FcW	FcW	0	1	0	0	WcW	FcW	FcW	2	2	0	0	FALSE	FALSE	TRUE	FALSE	TRUE	0.96	0.98	0.92	0.89	0.4	0.39	0.47	0.46	0.89	0.96	0.88	0.44	0.41	0.67	TRUE	FALSE	FALSE	FALSE	FALSE	TRUE	FALSE	FALSE	FALSE	12.3154	11.875	12.0874	12.0322	1.357	0.863102
YER052C	WcW	WcW	WcW	WcW	0	1	0	0	WcW	WcW	WcW	0	1	0	0	FALSE	FALSE	FALSE	FALSE	TRUE	0.94	0.94	0.91	0.91	0.4	0.41	0.58	0.55	0.91	0.94	0.86	0.55	0.51	0.49	TRUE	FALSE	FALSE	FALSE	FALSE	FALSE	FALSE	FALSE	FALSE	11.7858	11.5697	11.8823	11.9472	1.16161	0.80518
YER053C	FcF	FoW	FoF	FoF	3	3	0	0	FcW	FcF	FoF	3	3	0	0	TRUE	FALSE	TRUE	FALSE	FALSE	0.9	0.91	0.73	0.72	0.71	0.59	0.62	0.6	0.78	0.92	0.85	0.43	0.75	0.7	TRUE	FALSE	FALSE	FALSE	FALSE	FALSE	FALSE	FALSE	FALSE	13.1986	13.1771	13.0552	12.933	1.015	1.08823
YER054C	WcW	WcW	WcW	WcF	2	2	2	0	WcW	WcW	WcW	0	1	0	0	TRUE	TRUE	FALSE	FALSE	FALSE	0.84	0.74	0.58	0.68	0.63	0.56	0.63	0.63	0.76	0.87	0.9	0.63	0.38	0.52	FALSE	FALSE	FALSE	FALSE	FALSE	FALSE	FALSE	FALSE	FALSE	11.8021	11.9614	12.0331	11.948	0.895491	0.951489
YER056C	WcW	FcW	WcW	WcW	2	2	0	0	WcW	WcW	FcW	2	2	1	1	TRUE	FALSE	TRUE	TRUE	FALSE	0.95	0.9	0.93	0.96	0.39	0.61	0.45	0.28	0.79	0.95	0.68	0.58	0.56	0.98	FALSE	FALSE	FALSE	FALSE	FALSE	FALSE	FALSE	FALSE	FALSE	13.588	13.4166	13.4991	13.5106	1.12615	0.944473
YER056C-A	M_W	M_W	FcW	M_W	2	2	0	1	M_W	M_W	M_W	0	1	0	0	TRUE	TRUE	FALSE	FALSE	FALSE	0.88	0.93	0.88	0.95	0.6	0.45	0.9	0.42	0.89	0.93	0.93	0.56	0.45	0.58	FALSE	FALSE	FALSE	FALSE	FALSE	FALSE	FALSE	FALSE	FALSE	13.5836	13.6033	13.3578	13.4664	0.986468	1.18546
YER057C	WoW	WoW	WoW	WoW	0	1	0	0	WoW	WoW	WoW	0	1	0	0	FALSE	FALSE	FALSE	FALSE	TRUE	0.97	0.92	0.91	0.89	0.39	0.31	0.4	0.46	0.81	0.95	0.84	0.63	0.52	0.44	FALSE	FALSE	FALSE	FALSE	FALSE	FALSE	FALSE	FALSE	FALSE	12.5037	12.4162	12.438	12.2451	1.06253	0.985019
YER058W	WoW	WoW	WoW	WoW	0	1	0	0	WoW	WoW	WoW	0	1	0	0	FALSE	FALSE	FALSE	FALSE	TRUE	0.99	0.97	0.95	0.97	0.4	0.29	0.56	0.73	0.93	0.95	0.88	0.65	0.55	0.59	TRUE	TRUE	FALSE	FALSE	FALSE	FALSE	FALSE	FALSE	TRUE	12.4022	12.7518	12.6847	12.7116	0.784849	1.04757
YER060W	WcW	WcW	WcW	WcW	0	1	0	0	WcW	WcW	WcW	0	1	0	0	FALSE	FALSE	FALSE	FALSE	TRUE	0.9	0.94	0.91	0.93	0.48	0.31	0.78	0.67	0.76	0.89	0.77	0.64	0.48	0.59	TRUE	FALSE	FALSE	FALSE	FALSE	FALSE	FALSE	FALSE	FALSE	12.1899	12.2054	12.0288	11.8994	0.989289	1.13019
YER060W-A	FcW	WoF	WcW	FcF	4	4	0	0	WcF	FcW	WcF	2	2	2	0	TRUE	FALSE	TRUE	TRUE	FALSE	0.72	0.87	0.73	0.75	0.48	0.39	0.57	0.5	0.53	0.68	0.73	0.57	0.44	0.41	FALSE	FALSE	FALSE	FALSE	FALSE	FALSE	FALSE	FALSE	FALSE	12.2308	12.419	12.4129	12.2481	0.877683	1.00426
YER061C	FoW	FoW	FoW	FoF	2	2	0	0	WoW	FoW	FoF	3	3	0	0	TRUE	FALSE	TRUE	FALSE	FALSE	0.88	0.81	0.85	0.86	0.58	0.64	0.51	0.45	0.84	0.87	0.79	0.49	0.46	0.57	FALSE	FALSE	FALSE	FALSE	FALSE	FALSE	FALSE	FALSE	FALSE	12.3415	12.368	12.4382	12.3242	0.981779	0.952503
YER062C	WcW	FcW	WcW	FcW	4	2	0	0	WcW	WcW	FcW	2	2	0	0	TRUE	FALSE	TRUE	FALSE	FALSE	0.97	0.86	0.88	0.94	0.31	0.51	0.63	0.48	0.9	0.87	0.79	0.49	0.58	0.66	TRUE	FALSE	FALSE	FALSE	FALSE	FALSE	FALSE	FALSE	TRUE	11.6485	11.9534	11.821	11.9671	0.809489	1.09608
YER063W	WcW	WcW	WcW	FcW	2	2	0	0	FcW	WcW	WcW	2	2	0	0	TRUE	FALSE	TRUE	FALSE	FALSE	0.9	0.91	0.9	0.88	0.69	0.43	0.5	0.7	0.84	0.92	0.8	0.56	0.62	0.7	FALSE	FALSE	FALSE	FALSE	FALSE	FALSE	FALSE	FALSE	FALSE	12.6166	12.707	12.6599	12.687	0.939261	1.03321
YER065C	FcW	WcW	WcW	WcW	2	2	0	0	FcW	FcW	FcW	0	1	0	0	TRUE	FALSE	FALSE	FALSE	FALSE	0.93	0.98	0.84	0.82	0.32	0.31	0.38	0.5	0.8	0.9	0.84	0.48	0.36	0.63	FALSE	FALSE	FALSE	FALSE	FALSE	FALSE	FALSE	FALSE	FALSE	12.528	12.4714	12.4982	12.4289	1.03998	0.981651
YER067W	WcW	WcW	WcW	WcW	0	1	0	0	WcW	WcW	WcW	0	1	0	0	FALSE	FALSE	FALSE	FALSE	TRUE	0.93	0.95	0.88	0.87	0.33	0.36	0.65	0.57	0.88	0.89	0.84	0.47	0.72	0.79	TRUE	FALSE	FALSE	FALSE	TRUE	FALSE	TRUE	FALSE	FALSE	11.5551	11.3632	11.0646	11.024	1.14225	1.22995
YER070W	WcW	WcW	WcW	WcW	0	1	0	0	FcF	WcW	FcW	3	3	0	1	FALSE	FALSE	TRUE	TRUE	TRUE	0.87	0.95	0.92	0.84	0.49	0.3	0.45	0.48	0.78	0.87	0.84	0.97	0.59	0.57	TRUE	TRUE	FALSE	FALSE	FALSE	FALSE	FALSE	FALSE	TRUE	12.6039	13.4896	13.3583	13.4333	0.541253	1.09528
YER071C	WcW	FcW	WcW	FcW	4	2	0	0	WcW	WcW	FcW	2	2	0	1	TRUE	FALSE	TRUE	TRUE	FALSE	0.8	0.89	0.81	0.88	0.61	0.4	0.71	0.35	0.84	0.88	0.86	0.48	0.86	0.57	TRUE	FALSE	FALSE	FALSE	FALSE	FALSE	FALSE	FALSE	FALSE	10.0543	10.3462	10.3799	10.2889	0.816825	0.976915
YER072W	WcW	M_W	WcW	M_W	4	2	0	0	WcW	WcW	FoF	2	2	0	0	TRUE	FALSE	TRUE	FALSE	FALSE	0.92	0.92	0.91	0.92	0.36	0.27	0.34	0.45	0.89	0.86	0.95	0.47	0.47	0.53	FALSE	FALSE	FALSE	FALSE	FALSE	FALSE	FALSE	FALSE	FALSE	13.0413	13.0513	13.0534	13.0715	0.993031	0.99857
YER074W-A	WoW	WoW	WoW	WoW	0	1	0	0	FoW	WoW	WoF	3	3	1	2	FALSE	FALSE	TRUE	TRUE	TRUE	0.88	0.94	0.96	0.89	0.37	0.34	0.31	0.47	0.89	0.78	0.7	0.41	0.82	0.89	FALSE	FALSE	FALSE	FALSE	FALSE	FALSE	FALSE	FALSE	FALSE	12.5749	12.5944	12.5283	12.6318	0.986619	1.04684
YER075C	FcW	FcW	FcW	FoW	2	2	0	1	FcF	FcW	FcW	2	2	1	1	TRUE	TRUE	TRUE	TRUE	FALSE	0.95	0.95	0.94	0.96	0.3	0.51	0.81	0.34	0.77	0.94	0.64	0.64	0.36	0.88	FALSE	FALSE	FALSE	FALSE	FALSE	FALSE	FALSE	FALSE	FALSE	11.8997	11.7361	11.6648	11.907	1.12009	1.0507
YER078C	WcW	WcW	WoW	WcW	2	2	0	0	NA	WcW	FcW	3	3	0	0	TRUE	FALSE	TRUE	FALSE	FALSE	0.96	0.94	0.93	0.91	0.38	0.31	0.47	0.67	0.9	0.94	0.85	0.57	0.63	0.54	FALSE	FALSE	FALSE	FALSE	FALSE	FALSE	FALSE	FALSE	FALSE	12.6632	12.5993	12.6754	12.5956	1.04524	0.948664
YER083C	WoW	WoW	WoW	WoW	0	1	0	0	WoW	WoW	WoW	0	1	0	0	FALSE	FALSE	FALSE	FALSE	TRUE	0.98	0.96	0.92	0.94	0.6	0.6	0.57	0.57	0.92	0.95	0.89	0.5	0.63	0.75	FALSE	FALSE	FALSE	FALSE	FALSE	FALSE	FALSE	FALSE	FALSE	12.8741	12.8496	12.8399	12.8059	1.01712	1.00674
YER087W	WoW	WoW	WoW	WoW	0	1	0	1	WoW	WoW	FoW	2	2	0	0	FALSE	TRUE	TRUE	FALSE	FALSE	0.87	0.84	0.77	0.81	0.63	0.61	0.93	0.7	0.93	0.9	0.84	0.38	0.46	0.52	FALSE	FALSE	FALSE	FALSE	FALSE	FALSE	FALSE	FALSE	FALSE	11.4969	11.4344	11.375	11.4274	1.04428	1.04203
YER088C	WcF	WcF	WcW	WcW	2	2	0	0	WcF	WcF	FcF	2	2	1	2	TRUE	FALSE	TRUE	TRUE	FALSE	0.83	0.81	0.83	0.83	0.78	0.52	0.55	0.53	0.8	0.87	0.69	0.47	0.91	0.88	FALSE	FALSE	FALSE	FALSE	FALSE	FALSE	FALSE	FALSE	FALSE	13.6852	13.57	13.5101	13.4784	1.08309	1.04244
YER089C	FcW	WoW	FcW	FcW	2	2	0	0	WoW	FcW	FoW	3	3	0	0	TRUE	FALSE	TRUE	FALSE	FALSE	0.94	0.95	0.83	0.88	0.48	0.52	0.55	0.63	0.87	0.97	0.92	0.66	0.33	0.58	FALSE	FALSE	FALSE	FALSE	FALSE	FALSE	FALSE	FALSE	FALSE	13.9098	13.7824	13.7179	13.8605	1.09232	1.04577
YER091C	FoF	M_F	FoW	FoF	3	3	0	0	NA	FoF	FoF	2	2	0	0	TRUE	FALSE	TRUE	FALSE	FALSE	0.92	0.87	0.79	0.88	0.57	0.69	0.76	0.39	0.9	0.92	0.84	0.45	0.61	0.61	FALSE	FALSE	FALSE	FALSE	FALSE	FALSE	FALSE	FALSE	FALSE	13.6826	13.6938	13.8693	13.722	0.992276	0.885505
YER092W	M_W	M_W	M_W	M_W	0	1	0	0	M_W	M_W	M_W	0	1	0	0	FALSE	FALSE	FALSE	FALSE	TRUE	0.96	0.96	0.86	0.89	0.59	0.66	0.73	0.67	0.88	0.94	0.83	0.51	0.64	0.61	FALSE	FALSE	FALSE	FALSE	FALSE	FALSE	FALSE	FALSE	FALSE	12.1682	12.3721	12.2522	12.2399	0.868212	1.0866
YER093C	WcW	WoW	WoW	WoW	2	2	0	0	WcW	WcW	WoW	2	2	0	1	TRUE	FALSE	TRUE	TRUE	FALSE	0.97	0.99	0.91	0.94	0.54	0.37	0.49	0.4	0.77	0.97	0.81	0.85	0.41	0.72	FALSE	FALSE	FALSE	FALSE	FALSE	FALSE	FALSE	FALSE	FALSE	12.7079	12.8102	12.7017	12.7487	0.931561	1.07812
YER093C-A	FcW	FcW	FcW	FcW	0	1	0	0	FcW	FcW	FcW	0	1	0	0	FALSE	FALSE	FALSE	FALSE	TRUE	0.97	0.92	0.92	0.93	0.68	0.38	0.48	0.62	0.8	0.9	0.78	0.66	0.55	0.73	TRUE	TRUE	FALSE	FALSE	FALSE	FALSE	FALSE	FALSE	TRUE	11.8506	12.3612	12.3611	12.2394	0.701931	1.00007
YER094C	WcW	WcW	WcW	WcW	0	1	0	0	WcW	WcW	WcW	0	1	0	0	FALSE	FALSE	FALSE	FALSE	TRUE	0.96	0.96	0.81	0.91	0.61	0.38	0.54	0.44	0.92	0.92	0.89	0.55	0.42	0.55	FALSE	FALSE	FALSE	FALSE	FALSE	FALSE	FALSE	FALSE	FALSE	13.8192	13.9043	13.9202	13.9327	0.942775	0.989039
YER095W	FcW	M_F	FcW	FcW	2	2	0	0	NA	FcW	M_F	3	3	2	2	TRUE	FALSE	TRUE	TRUE	FALSE	0.97	0.95	0.83	0.92	0.41	0.43	0.6	0.49	0.62	0.91	0.44	1.15	0.67	1.51	TRUE	TRUE	FALSE	FALSE	FALSE	FALSE	FALSE	FALSE	FALSE	12.3374	12.765	12.5673	12.5709	0.743527	1.14685
YER096W	WcW	WcW	WcW	WcW	0	1	0	0	WcW	WcW	WcW	0	1	0	0	FALSE	FALSE	FALSE	FALSE	TRUE	0.94	0.95	0.97	0.95	0.39	0.48	0.48	0.47	0.91	0.91	0.85	0.6	0.6	0.49	TRUE	TRUE	FALSE	FALSE	FALSE	FALSE	FALSE	FALSE	TRUE	10.6418	11.1564	11.1026	10.952	0.699941	1.038
YER099C	WoW	WoW	WoW	WoW	0	1	0	0	WoW	WoW	WoW	0	1	0	0	FALSE	FALSE	FALSE	FALSE	TRUE	0.98	0.96	0.97	0.96	0.28	0.34	0.42	0.35	0.89	0.98	0.85	0.77	0.43	0.54	FALSE	FALSE	FALSE	FALSE	FALSE	FALSE	FALSE	FALSE	FALSE	13.0142	12.9263	12.9388	12.976	1.06282	0.991368
YER100W	WcW	WcW	WcW	WoW	2	2	0	0	WoW	WcW	WcW	2	2	0	0	TRUE	FALSE	TRUE	FALSE	FALSE	0.97	0.96	0.88	0.91	0.45	0.5	0.57	0.58	0.84	0.94	0.88	0.64	0.46	0.54	FALSE	FALSE	FALSE	FALSE	FALSE	FALSE	FALSE	FALSE	FALSE	12.0918	12.1273	12.0114	12.0549	0.9757	1.08368
YER101C	WcW	WcW	WcW	WoF	2	2	0	1	WcW	WcW	WcW	0	1	0	0	TRUE	TRUE	FALSE	FALSE	FALSE	0.93	0.95	0.8	0.84	0.5	0.36	0.86	0.6	0.93	0.93	0.88	0.43	0.47	0.35	TRUE	FALSE	FALSE	FALSE	FALSE	FALSE	FALSE	FALSE	FALSE	12.2077	12.4206	12.528	12.4211	0.862806	0.928295
YER103W	WcW	WcW	WcW	WcW	0	1	0	0	WcW	WcW	WcW	0	1	0	0	FALSE	FALSE	FALSE	FALSE	TRUE	0.92	0.96	0.95	0.95	0.5	0.4	0.51	0.45	0.94	0.92	0.88	0.54	0.52	0.51	FALSE	FALSE	FALSE	FALSE	FALSE	FALSE	FALSE	FALSE	FALSE	11.9354	12.0844	12.0543	11.8744	0.901869	1.02114
YER104W	FoW	FoW	FoW	FcW	2	2	0	0	FcW	FoW	M_W	3	3	0	0	TRUE	FALSE	TRUE	FALSE	FALSE	0.92	0.92	0.94	0.94	0.54	0.51	0.6	0.57	0.92	0.95	0.86	0.5	0.59	0.65	TRUE	TRUE	FALSE	FALSE	FALSE	FALSE	FALSE	FALSE	FALSE	11.3344	11.7205	11.7535	11.5746	0.765183	0.97737
YER107C	WcW	WcW	WcW	WcW	0	1	0	0	WcW	WcW	WcW	0	1	0	0	FALSE	FALSE	FALSE	FALSE	TRUE	0.97	0.92	0.9	0.95	0.47	0.68	0.61	0.51	0.9	0.91	0.98	0.39	0.55	0.42	FALSE	FALSE	FALSE	FALSE	FALSE	FALSE	FALSE	FALSE	FALSE	12.8987	12.8361	12.8418	12.8453	1.04433	0.996112
YER109C	WcW	WcW	WcW	WcW	0	1	0	0	WcW	WcW	WcW	0	1	0	1	FALSE	FALSE	FALSE	TRUE	TRUE	0.93	0.94	0.91	0.92	0.51	0.42	0.65	0.47	0.82	0.93	0.83	0.81	0.41	0.63	FALSE	FALSE	FALSE	FALSE	FALSE	FALSE	FALSE	FALSE	FALSE	10.7932	10.8667	10.7588	10.7235	0.950333	1.07764
YER111C	WcW	FcW	WcW	WcW	2	2	0	0	FcW	WcW	FcW	2	2	0	1	TRUE	FALSE	TRUE	TRUE	FALSE	0.85	0.86	0.72	0.9	0.59	0.55	0.59	0.62	0.7	0.95	0.77	0.78	0.54	0.87	TRUE	TRUE	FALSE	FALSE	FALSE	FALSE	FALSE	FALSE	TRUE	9.96659	10.5108	10.2887	10.4933	0.685783	1.16639
YER113C	WcW	FcW	FcW	WcW	2	2	0	0	FcW	WcW	WcW	2	2	0	0	TRUE	FALSE	TRUE	FALSE	FALSE	0.98	0.98	0.94	0.94	0.33	0.37	0.66	0.62	0.95	0.92	0.94	0.53	0.49	0.44	FALSE	FALSE	FALSE	FALSE	FALSE	FALSE	FALSE	FALSE	FALSE	11.8877	11.878	11.8704	11.7614	1.00676	1.00526
YER114C	WcW	FcW	WcW	WcW	2	2	0	0	WcW	WcW	FcW	2	2	0	0	TRUE	FALSE	TRUE	FALSE	FALSE	0.98	0.97	0.94	0.95	0.45	0.42	0.5	0.65	0.96	0.97	0.93	0.62	0.43	0.56	FALSE	FALSE	FALSE	FALSE	FALSE	FALSE	FALSE	FALSE	FALSE	12.1996	12.2624	12.2559	12.1547	0.957424	1.00446
YER115C	WcW	WcW	WcW	WcW	0	1	0	0	WcW	WcW	WcW	0	1	0	0	FALSE	FALSE	FALSE	FALSE	TRUE	0.86	0.88	0.92	0.91	0.58	0.48	0.43	0.54	0.85	0.87	0.88	0.48	0.64	0.44	FALSE	FALSE	FALSE	FALSE	FALSE	FALSE	FALSE	FALSE	FALSE	11.9951	12.008	11.8477	11.7645	0.991098	1.1175
YER118C	WcW	WcW	WcW	WcW	0	1	0	0	WcW	WcW	WcF	2	2	0	0	FALSE	FALSE	TRUE	FALSE	TRUE	0.91	0.9	0.92	0.94	0.78	0.57	0.45	0.53	0.96	0.92	0.87	0.47	0.59	0.64	TRUE	FALSE	FALSE	FALSE	FALSE	FALSE	FALSE	FALSE	FALSE	13.0296	13.3066	13.2066	13.1418	0.825291	1.07177
YER119C	WoW	WoW	WoW	M_W	2	2	0	0	WoW	WoW	M_W	2	2	0	0	TRUE	FALSE	TRUE	FALSE	FALSE	0.98	0.95	0.97	0.98	0.38	0.54	0.42	0.55	0.93	0.98	0.89	0.53	0.29	0.7	FALSE	FALSE	FALSE	FALSE	FALSE	FALSE	FALSE	FALSE	FALSE	12.3667	12.5483	12.5841	12.478	0.881684	0.975511
YER120W	WoW	WoW	WoW	WoW	0	1	0	0	WoW	WoW	WoW	0	1	0	0	FALSE	FALSE	FALSE	FALSE	TRUE	0.95	0.97	0.98	0.96	0.49	0.44	0.45	0.58	0.92	0.93	0.88	0.53	0.53	0.73	FALSE	FALSE	FALSE	FALSE	FALSE	FALSE	FALSE	FALSE	FALSE	13.6979	13.8172	13.7767	13.7524	0.920618	1.02847
YER123W	WcW	WcW	WcW	WcW	0	1	0	0	WcW	WcW	WcW	0	1	0	1	FALSE	FALSE	FALSE	TRUE	TRUE	0.96	0.95	0.92	0.93	0.38	0.45	0.41	0.32	0.8	0.95	0.72	0.61	0.35	0.84	FALSE	FALSE	FALSE	FALSE	FALSE	FALSE	FALSE	FALSE	FALSE	12.6692	12.639	12.6391	12.6294	1.02112	0.999945
YER124C	FcW	FcF	WcW	FcW	3	3	0	0	WcW	FcW	FcF	3	3	0	0	TRUE	FALSE	TRUE	FALSE	FALSE	0.89	0.94	0.84	0.92	0.4	0.39	0.49	0.46	0.88	0.93	0.86	0.39	0.61	0.61	TRUE	FALSE	FALSE	FALSE	FALSE	FALSE	FALSE	FALSE	TRUE	10.7419	10.8478	10.8065	11.053	0.929231	1.02899
YER125W	WcW	WcW	WcW	WcW	0	1	0	0	WcF	WcW	WcW	2	2	0	0	FALSE	FALSE	TRUE	FALSE	TRUE	0.9	0.93	0.92	0.89	0.42	0.34	0.37	0.39	0.76	0.83	0.88	0.56	0.37	0.6	FALSE	FALSE	FALSE	FALSE	FALSE	FALSE	FALSE	FALSE	FALSE	13.7253	13.638	13.6958	13.6847	1.06237	0.960756
YER126C	M_W	WcW	M_W	M_W	2	2	0	0	WcW	M_W	M_W	2	2	0	0	TRUE	FALSE	TRUE	FALSE	FALSE	0.94	0.93	0.96	0.96	0.43	0.5	0.49	0.3	0.86	0.93	0.87	0.66	0.36	0.54	FALSE	FALSE	FALSE	FALSE	FALSE	FALSE	FALSE	FALSE	FALSE	12.8182	12.8154	12.8408	12.9934	1.00191	0.982528
YER127W	WoW	WoW	WoW	WoW	0	1	0	1	WoW	WoW	WoW	0	1	0	0	FALSE	TRUE	FALSE	FALSE	FALSE	0.96	0.95	0.84	0.89	0.43	0.5	0.85	0.76	0.95	0.95	0.95	0.33	0.33	0.37	TRUE	FALSE	FALSE	FALSE	FALSE	FALSE	FALSE	FALSE	TRUE	12.7418	12.8193	12.8438	13.0143	0.947709	0.983164
YER128W	WoW	WoW	WoW	WoW	0	1	0	0	WoW	WoW	FoW	2	2	0	1	FALSE	FALSE	TRUE	TRUE	TRUE	0.94	0.97	0.92	0.93	0.48	0.37	0.41	0.49	0.73	0.87	0.71	0.66	0.75	0.96	TRUE	TRUE	FALSE	FALSE	FALSE	FALSE	FALSE	FALSE	FALSE	12.5216	12.8661	12.874	12.727	0.78759	0.994496
YER129W	WcW	WcF	WcW	WcF	4	2	0	0	WcW	WcW	WcF	2	2	1	1	TRUE	FALSE	TRUE	TRUE	FALSE	0.91	0.9	0.85	0.93	0.51	0.47	0.45	0.5	0.75	0.91	0.57	0.46	0.51	0.86	FALSE	FALSE	FALSE	FALSE	FALSE	FALSE	FALSE	FALSE	FALSE	11.9719	12.1499	11.9799	11.8965	0.883924	1.12509
YER131W	FcW	FcW	FcW	FcW	0	1	0	0	FcW	FcW	FoW	2	2	2	3	FALSE	FALSE	TRUE	TRUE	TRUE	0.81	0.9	0.91	0.86	0.4	0.44	0.42	0.4	-0.34	-0.32	0.79	1.81	1.77	0.84	FALSE	FALSE	FALSE	FALSE	FALSE	FALSE	FALSE	FALSE	FALSE	13.283	13.2609	13.219	13.1394	1.01542	1.02947
YER132C	WcW	WoW	WcW	WcW	2	2	0	0	WoW	WcW	WcW	2	2	0	0	TRUE	FALSE	TRUE	FALSE	FALSE	0.79	0.89	0.95	0.86	0.58	0.54	0.45	0.59	0.86	0.9	0.83	0.48	0.48	0.65	TRUE	FALSE	FALSE	FALSE	FALSE	FALSE	FALSE	FALSE	FALSE	12.5172	12.3819	12.1763	12.2369	1.09834	1.15314
YER133W	M_W	M_W	M_W	M_W	0	1	0	0	WoW	M_W	M_W	2	2	0	0	FALSE	FALSE	TRUE	FALSE	TRUE	0.95	0.98	0.97	0.97	0.37	0.3	0.42	0.42	0.89	0.98	0.91	0.4	0.3	0.42	FALSE	FALSE	FALSE	FALSE	FALSE	FALSE	FALSE	FALSE	FALSE	13.0631	13.0019	13.0218	12.9753	1.04339	0.986265
YER139C	WcW	WcW	WcW	WcW	0	1	0	0	FcW	WcW	WcW	2	2	0	0	FALSE	FALSE	TRUE	FALSE	TRUE	0.96	0.92	0.91	0.93	0.41	0.37	0.46	0.41	0.8	0.97	0.82	0.69	0.44	0.56	TRUE	FALSE	FALSE	FALSE	FALSE	FALSE	FALSE	FALSE	TRUE	10.6247	10.8614	10.9785	10.9226	0.848688	0.922018
YER141W	WcF	WcF	WcF	WcF	0	1	0	0	WcW	WcF	WcW	2	2	0	0	FALSE	FALSE	TRUE	FALSE	TRUE	0.96	0.92	0.93	0.93	0.67	0.65	0.61	0.4	0.92	0.97	0.92	0.61	0.46	0.44	FALSE	FALSE	FALSE	FALSE	FALSE	FALSE	FALSE	FALSE	FALSE	12.8562	12.7733	12.7917	12.6947	1.05915	0.987293
YER142C	WcF	WcF	WcF	WcF	0	1	0	0	WoW	WcF	NA	3	3	0	0	FALSE	FALSE	TRUE	FALSE	TRUE	0.95	0.97	0.97	0.95	0.63	0.36	0.33	0.55	0.88	0.92	0.94	0.59	0.7	0.61	TRUE	FALSE	FALSE	FALSE	FALSE	FALSE	FALSE	FALSE	TRUE	11.5008	11.4762	11.5288	11.7645	1.01717	0.964187
YER143W	WoW	WoW	WoW	WoW	0	1	0	0	WoW	WoW	WoW	0	1	0	0	FALSE	FALSE	FALSE	FALSE	TRUE	0.94	0.96	0.96	0.97	0.38	0.36	0.37	0.35	0.8	0.86	0.87	0.6	0.75	0.54	FALSE	FALSE	FALSE	FALSE	FALSE	FALSE	FALSE	FALSE	FALSE	12.4699	12.373	12.5	12.5303	1.06952	0.915689
YER144C	M_W	FcW	FcF	M_W	3	3	0	0	FoW	M_W	M_W	2	2	0	0	TRUE	FALSE	TRUE	FALSE	FALSE	0.94	0.93	0.87	0.88	0.42	0.45	0.52	0.62	0.88	0.96	0.89	0.46	0.25	0.48	TRUE	FALSE	FALSE	FALSE	TRUE	TRUE	FALSE	FALSE	FALSE	12.6824	12.413	12.3496	12.2777	1.20532	1.04488
YER145C	FoW	FoF	FcF	FoF	4	3	0	0	M_F	FoW	NA	3	3	0	0	TRUE	FALSE	TRUE	FALSE	FALSE	0.93	0.89	0.88	0.88	0.41	0.56	0.77	0.61	0.87	0.87	0.88	0.67	0.58	0.47	FALSE	FALSE	FALSE	FALSE	FALSE	FALSE	FALSE	FALSE	FALSE	13.7206	13.6423	13.6232	13.6001	1.05576	1.01336
YER146W	FoW	M_W	M_W	FoW	2	2	0	0	FoW	FoW	M_W	2	2	0	0	TRUE	FALSE	TRUE	FALSE	FALSE	0.98	0.96	0.94	0.95	0.37	0.36	0.46	0.43	0.95	0.97	0.93	0.47	0.45	0.74	FALSE	FALSE	FALSE	FALSE	FALSE	FALSE	FALSE	FALSE	FALSE	12.4212	12.4675	12.2537	12.3774	0.968403	1.15978
YER148W	WcW	WcW	WcW	WcW	0	1	0	0	WcW	WcW	WcW	0	1	0	0	FALSE	FALSE	FALSE	FALSE	TRUE	0.91	0.88	0.94	0.89	0.56	0.47	0.36	0.48	0.88	0.93	0.84	0.5	0.34	0.65	TRUE	FALSE	FALSE	FALSE	FALSE	FALSE	FALSE	FALSE	FALSE	12.6758	12.4292	12.3208	12.5049	1.18635	1.0781
YER149C	WoW	WoW	WoW	WoW	0	1	0	0	WoW	WoW	WoW	0	1	0	1	FALSE	FALSE	FALSE	TRUE	TRUE	0.95	0.92	0.97	0.95	0.56	0.48	0.34	0.57	0.93	0.92	0.93	0.81	0.43	0.65	FALSE	FALSE	FALSE	FALSE	FALSE	FALSE	FALSE	FALSE	FALSE	9.94486	10.0252	9.86583	10.0186	0.945824	1.11681
YER150W	WcW	WcW	FoW	FcW	3	3	0	0	NA	WcW	WcW	2	2	0	0	TRUE	FALSE	TRUE	FALSE	FALSE	0.93	0.9	0.88	0.84	0.35	0.34	0.56	0.54	0.91	0.93	0.85	0.63	0.5	0.6	TRUE	FALSE	FALSE	FALSE	TRUE	TRUE	FALSE	FALSE	FALSE	12.3916	11.7841	11.5412	11.7865	1.52361	1.18336
YER151C	WcW	WcW	WcW	WcW	0	1	0	0	WcW	WcW	WcW	0	1	0	0	FALSE	FALSE	FALSE	FALSE	TRUE	0.89	0.94	0.96	0.97	0.54	0.32	0.38	0.28	0.79	0.96	0.8	0.77	0.29	0.61	FALSE	FALSE	FALSE	FALSE	FALSE	FALSE	FALSE	FALSE	FALSE	12.9229	12.7688	12.8184	12.7159	1.11268	0.96621
YER153C	WoW	WoW	WoW	WoW	0	1	0	0	WoW	WoW	WoW	0	1	0	1	FALSE	FALSE	FALSE	TRUE	TRUE	0.97	0.95	0.83	0.93	0.43	0.45	0.7	0.64	0.89	0.97	0.85	0.71	0.69	1.25	TRUE	FALSE	FALSE	FALSE	FALSE	FALSE	TRUE	FALSE	FALSE	11.7594	11.593	11.2978	11.5299	1.12228	1.2271
YER154W	WoW	WoW	WoW	WoW	0	1	0	0	WoW	WoW	WoW	0	1	0	1	FALSE	FALSE	FALSE	TRUE	TRUE	0.97	0.96	0.9	0.94	0.51	0.49	0.69	0.64	0.94	0.96	0.92	0.54	0.65	0.88	FALSE	FALSE	FALSE	FALSE	FALSE	FALSE	FALSE	FALSE	FALSE	12.8968	12.7945	12.704	12.9125	1.07354	1.06471
YER155C	FoW	WoW	FoW	FoW	2	2	2	2	FcW	FoW	M_W	3	3	2	2	TRUE	TRUE	TRUE	TRUE	FALSE	0.25	0.96	0.95	0.32	1.29	0.41	0.49	1.11	0.07	0.96	0.1	1.24	0.51	1.51	TRUE	FALSE	FALSE	FALSE	TRUE	TRUE	FALSE	FALSE	FALSE	12.5782	11.8666	11.7473	11.8537	1.63769	1.08621
YER157W	WoW	WoW	WoW	WoW	0	1	0	0	WoW	WoW	WoW	0	1	0	0	FALSE	FALSE	FALSE	FALSE	TRUE	0.95	0.98	0.97	0.92	0.47	0.32	0.33	0.46	0.89	0.84	0.87	0.55	0.69	0.53	FALSE	FALSE	FALSE	FALSE	FALSE	FALSE	FALSE	FALSE	FALSE	10.7938	10.6792	10.6132	10.6418	1.08269	1.04678
YER159C	FcF	M_W	FcW	FcW	3	3	0	0	M_W	FcF	M_W	2	2	0	0	TRUE	FALSE	TRUE	FALSE	FALSE	0.94	0.94	0.95	0.95	0.56	0.66	0.32	0.55	0.96	0.94	0.91	0.42	0.39	0.61	FALSE	FALSE	FALSE	FALSE	FALSE	FALSE	FALSE	FALSE	FALSE	12.334	12.3243	12.1797	12.2685	1.00674	1.10544
YER162C	WoW	WoW	WoW	WoW	0	1	0	0	WoW	WoW	WoW	0	1	0	0	FALSE	FALSE	FALSE	FALSE	TRUE	0.98	0.96	0.91	0.94	0.48	0.59	0.59	0.59	0.91	0.95	0.82	0.69	0.44	0.78	FALSE	FALSE	FALSE	FALSE	FALSE	FALSE	FALSE	FALSE	FALSE	12.7472	12.9315	12.8593	12.8854	0.880093	1.05131
YER164W	WcW	WcW	WcW	WcW	0	1	0	0	FcW	WcW	FcW	2	2	0	0	FALSE	FALSE	TRUE	FALSE	TRUE	0.96	0.97	0.94	0.94	0.34	0.29	0.36	0.4	0.9	0.93	0.94	0.67	0.38	0.61	FALSE	FALSE	FALSE	FALSE	FALSE	FALSE	FALSE	FALSE	FALSE	12.7405	12.7814	12.7128	12.6899	0.97202	1.04872
YER165W	WcW	WcW	WcW	FcF	2	2	0	0	FcW	WcW	M_W	3	3	0	0	TRUE	FALSE	TRUE	FALSE	FALSE	0.95	0.95	0.91	0.87	0.38	0.51	0.47	0.37	0.88	0.9	0.87	0.39	0.7	0.75	FALSE	FALSE	FALSE	FALSE	FALSE	FALSE	FALSE	FALSE	FALSE	14.0749	14.033	14.0499	14.0588	1.0294	0.988366
YER166W	WcW	WcW	WcW	FcW	2	2	0	0	WcW	WcW	WcW	0	1	0	0	TRUE	FALSE	FALSE	FALSE	FALSE	0.96	0.93	0.91	0.94	0.46	0.52	0.45	0.46	0.89	0.94	0.93	0.55	0.35	0.66	FALSE	FALSE	FALSE	FALSE	FALSE	FALSE	FALSE	FALSE	FALSE	13.6347	13.6509	13.6456	13.6261	0.988878	1.00365
YER167W	WcW	WcW	WcW	WcW	0	1	0	0	WcW	WcW	WcW	0	1	0	1	FALSE	FALSE	FALSE	TRUE	TRUE	0.93	0.95	0.91	0.92	0.49	0.36	0.51	0.44	0.94	0.91	0.84	0.65	0.76	0.88	FALSE	FALSE	FALSE	FALSE	FALSE	FALSE	FALSE	FALSE	FALSE	12.7877	12.6073	12.5377	12.6226	1.13318	1.04945
YER169W	WcW	WcW	WcW	WcW	0	1	0	0	WoW	WcW	WcW	2	2	0	1	FALSE	FALSE	TRUE	TRUE	TRUE	0.98	0.98	0.98	0.97	0.36	0.31	0.45	0.58	0.79	0.93	0.77	0.66	0.48	0.82	TRUE	FALSE	FALSE	FALSE	FALSE	TRUE	FALSE	FALSE	FALSE	11.6898	11.2387	11.3088	11.5598	1.36706	0.952552
YER170W	WoF	WoF	WoF	WoF	0	1	0	0	WoW	WoF	WoF	2	2	0	0	FALSE	FALSE	TRUE	FALSE	TRUE	0.94	0.95	0.88	0.93	0.37	0.41	0.48	0.41	0.86	0.95	0.84	0.47	0.41	0.66	TRUE	TRUE	FALSE	FALSE	FALSE	FALSE	FALSE	FALSE	TRUE	11.5401	11.9953	12.0655	11.9258	0.729391	0.952508
YER174C	WcW	WcW	WcW	WcW	0	1	0	0	WcF	WcW	WcW	2	2	0	0	FALSE	FALSE	TRUE	FALSE	TRUE	0.93	0.93	0.93	0.94	0.49	0.59	0.38	0.5	0.92	0.85	0.77	0.61	0.51	0.55	FALSE	FALSE	FALSE	FALSE	FALSE	FALSE	FALSE	FALSE	FALSE	10.6988	10.817	10.797	10.7298	0.921317	1.014
YER175C	FcW	WoF	WoW	WcF	4	4	0	0	WoF	FcW	FoF	3	3	0	0	TRUE	FALSE	TRUE	FALSE	FALSE	0.92	0.89	0.93	0.92	0.55	0.34	0.61	0.44	0.79	0.96	0.74	0.65	0.45	0.61	FALSE	FALSE	FALSE	FALSE	FALSE	FALSE	FALSE	FALSE	FALSE	12.2677	12.3605	12.3841	12.3515	0.937741	0.983752
YER178W	FoW	M_W	FoW	M_W	4	2	0	0	M_W	FoW	M_W	2	2	0	1	TRUE	FALSE	TRUE	TRUE	FALSE	0.97	0.97	0.95	0.95	0.63	0.29	0.31	0.58	0.93	0.97	0.97	0.77	0.9	0.52	FALSE	FALSE	FALSE	FALSE	FALSE	FALSE	FALSE	FALSE	FALSE	13.7348	13.6174	13.7505	13.7345	1.08478	0.911866
YER179W	WcF	WcF	WcW	WcF	2	2	1	0	WcF	WcF	WcF	0	1	2	0	TRUE	TRUE	FALSE	TRUE	FALSE	0.7	0.82	0.84	0.65	0.53	0.51	0.49	0.66	0.68	0.62	0.85	0.56	0.79	0.5	FALSE	FALSE	FALSE	FALSE	FALSE	FALSE	FALSE	FALSE	FALSE	11.2025	11.315	11.1898	11.2551	0.925022	1.09064
YER180C	FcW	FcW	FcW	FcW	0	1	0	0	FcW	FcW	FcW	0	1	0	0	FALSE	FALSE	FALSE	FALSE	TRUE	0.84	0.83	0.8	0.8	0.49	0.54	0.45	0.67	0.87	0.74	0.9	0.41	0.53	0.52	FALSE	FALSE	FALSE	FALSE	FALSE	FALSE	FALSE	FALSE	FALSE	9.57827	9.55171	9.62155	9.68472	1.01858	0.952748
YER180C-A	FoW	M_W	FcW	M_W	4	3	0	0	FcW	FoW	FoW	2	2	0	0	TRUE	FALSE	TRUE	FALSE	FALSE	0.97	0.95	0.92	0.93	0.39	0.5	0.45	0.52	0.92	0.96	0.82	0.62	0.35	0.74	FALSE	FALSE	FALSE	FALSE	FALSE	FALSE	FALSE	FALSE	FALSE	10.6843	10.7303	10.71	10.7489	0.968621	1.01419
YER182W	WoW	FoW	FoW	FcW	3	3	0	0	WcW	WoW	FoW	3	3	0	0	TRUE	FALSE	TRUE	FALSE	FALSE	0.91	0.94	0.89	0.95	0.64	0.69	0.5	0.46	0.91	0.97	0.93	0.46	0.6	0.58	FALSE	FALSE	FALSE	FALSE	FALSE	FALSE	FALSE	FALSE	FALSE	12.5481	12.6283	12.6746	12.6445	0.94597	0.968407
YER183C	WoW	WoW	WoW	WoW	0	1	0	0	WoW	WoW	WoW	0	1	0	0	FALSE	FALSE	FALSE	FALSE	TRUE	0.96	0.96	0.94	0.9	0.48	0.36	0.54	0.53	0.89	0.97	0.81	0.49	0.34	0.59	FALSE	FALSE	FALSE	FALSE	FALSE	FALSE	FALSE	FALSE	FALSE	11.3731	11.5306	11.6292	11.5053	0.896604	0.933915
YER185W	WcW	WcW	WcW	WcW	0	1	0	0	WcW	WcW	WcW	0	1	0	0	FALSE	FALSE	FALSE	FALSE	TRUE	0.94	0.91	0.81	0.85	0.71	0.56	0.61	0.6	0.89	0.96	0.9	0.57	0.3	0.51	TRUE	FALSE	FALSE	FALSE	TRUE	TRUE	FALSE	FALSE	FALSE	11.1662	10.7383	10.8321	10.8087	1.34522	0.937068
YFL056C	WcW	FcW	WcF	WcF	3	3	0	0	WcW	WcW	FcW	2	2	3	0	TRUE	FALSE	TRUE	TRUE	FALSE	0.72	0.75	0.76	0.78	0.59	0.45	0.54	0.42	0.58	0.63	0.63	0.61	0.76	0.67	FALSE	FALSE	FALSE	FALSE	FALSE	FALSE	FALSE	FALSE	FALSE	10.9684	10.9307	10.8706	10.8914	1.02653	1.0425
YFL055W	WcW	WcW	WcW	WcW	0	1	0	0	WcW	WcW	WcW	0	1	0	0	FALSE	FALSE	FALSE	FALSE	TRUE	0.97	0.96	0.95	0.95	0.33	0.28	0.41	0.51	0.93	0.94	0.9	0.61	0.34	0.52	FALSE	FALSE	FALSE	FALSE	FALSE	FALSE	FALSE	FALSE	FALSE	12.9603	12.8952	12.7854	12.9356	1.04621	1.07903
YFL053W	FcW	FcW	WcW	FcW	2	2	0	0	WcW	FcW	FcW	2	2	0	0	TRUE	FALSE	TRUE	FALSE	FALSE	0.94	0.95	0.97	0.96	0.54	0.63	0.61	0.41	0.94	0.93	0.94	0.7	0.4	0.69	FALSE	FALSE	FALSE	FALSE	FALSE	FALSE	FALSE	FALSE	FALSE	12.5122	12.4603	12.4387	12.5128	1.03661	1.01508
YFL050C	FcW	FcW	FcW	FcW	0	1	0	0	FcF	FcW	FcW	2	2	2	1	FALSE	FALSE	TRUE	TRUE	TRUE	0.86	0.89	0.87	0.78	0.53	0.46	0.42	0.72	0.7	0.79	0.66	0.65	0.54	0.91	TRUE	FALSE	FALSE	FALSE	FALSE	TRUE	FALSE	FALSE	FALSE	11.4693	11.1564	11.1017	11.336	1.24225	1.03862
YFL048C	WoW	WoW	WoW	WoW	0	1	0	0	WoW	WoW	WoF	2	2	0	1	FALSE	FALSE	TRUE	TRUE	TRUE	0.95	0.96	0.88	0.94	0.44	0.3	0.57	0.42	0.87	0.88	0.78	0.79	0.53	0.98	TRUE	FALSE	FALSE	FALSE	FALSE	TRUE	FALSE	FALSE	FALSE	12.493	12.1971	12.2935	12.4106	1.22765	0.935412
YFL046W	FoW	FoW	FoW	M_W	2	2	0	0	FoW	FoW	M_W	2	2	0	0	TRUE	FALSE	TRUE	FALSE	FALSE	0.96	0.93	0.96	0.92	0.67	0.47	0.48	0.55	0.95	0.94	0.96	0.46	0.65	0.74	FALSE	FALSE	FALSE	FALSE	FALSE	FALSE	FALSE	FALSE	FALSE	11.6196	11.7183	11.7629	11.7438	0.933858	0.969556
YFL045C	WcW	FcW	FcF	WcF	4	4	0	0	FcF	WcW	FcW	3	3	0	0	TRUE	FALSE	TRUE	FALSE	FALSE	0.93	0.94	0.93	0.95	0.6	0.31	0.44	0.48	0.77	0.94	0.78	0.72	0.43	0.57	FALSE	FALSE	FALSE	FALSE	FALSE	FALSE	FALSE	FALSE	FALSE	13.1629	13.3408	13.393	13.2438	0.884009	0.964441
YFL044C	WoW	WoW	WoW	WcW	2	2	0	0	WoW	WoW	WoW	0	1	0	0	TRUE	FALSE	FALSE	FALSE	FALSE	0.9	0.92	0.91	0.91	0.62	0.38	0.36	0.58	0.9	0.82	0.8	0.69	0.48	0.55	FALSE	FALSE	FALSE	FALSE	FALSE	FALSE	FALSE	FALSE	FALSE	12.0161	11.9435	12.1259	12.1215	1.05161	0.881236
YFL041W	WoW	WoW	WoW	WoW	0	1	0	0	WoW	WoW	FoW	2	2	0	0	FALSE	FALSE	TRUE	FALSE	TRUE	0.98	0.95	0.97	0.99	0.52	0.36	0.36	0.38	0.94	0.97	0.91	0.64	0.28	0.67	FALSE	FALSE	FALSE	FALSE	FALSE	FALSE	FALSE	FALSE	FALSE	12.6646	12.6374	12.7105	12.6726	1.01903	0.950578
YFL039C	WcW	FcW	FcF	FcW	4	3	0	0	FcW	WcW	FcW	2	2	0	0	TRUE	FALSE	TRUE	FALSE	FALSE	0.96	0.91	0.92	0.94	0.42	0.35	0.54	0.5	0.89	0.91	0.93	0.44	0.41	0.51	FALSE	FALSE	FALSE	FALSE	FALSE	FALSE	FALSE	FALSE	FALSE	14.2982	14.2673	14.2682	14.2386	1.02168	0.999333
YFL036W	WcW	WcW	WcW	WcW	0	1	0	0	WcW	WcW	WcW	0	1	0	0	FALSE	FALSE	FALSE	FALSE	TRUE	0.92	0.96	0.89	0.91	0.57	0.44	0.5	0.47	0.9	0.88	0.96	0.58	0.48	0.55	TRUE	FALSE	FALSE	FALSE	FALSE	TRUE	FALSE	FALSE	FALSE	11.28	10.9608	10.8985	11.1876	1.2476	1.04414
YFL034C-B	FoW	M_W	WoW	M_W	4	3	0	0	WoW	FoW	M_W	3	3	0	0	TRUE	FALSE	TRUE	FALSE	FALSE	0.96	0.96	0.86	0.85	0.36	0.48	0.5	0.45	0.76	0.89	0.95	0.64	0.44	0.51	FALSE	FALSE	FALSE	FALSE	FALSE	FALSE	FALSE	FALSE	FALSE	11.3778	11.3304	11.4729	11.3996	1.03342	0.905928
YFL034C-A	M_W	M_W	M_W	M_W	0	1	0	0	M_W	M_W	M_W	0	1	0	0	FALSE	FALSE	FALSE	FALSE	TRUE	0.98	0.97	0.96	0.95	0.2	0.35	0.34	0.39	0.81	0.94	0.86	0.48	0.48	0.77	TRUE	FALSE	FALSE	FALSE	FALSE	FALSE	FALSE	FALSE	FALSE	11.5302	11.8156	11.8621	11.6949	0.820515	0.968248
YFL033C	FcW	FcW	FcF	FoF	3	3	0	0	FcW	FcW	FcW	0	1	0	0	TRUE	FALSE	FALSE	FALSE	FALSE	0.97	0.93	0.91	0.97	0.52	0.59	0.77	0.38	0.94	0.99	0.91	0.57	0.37	0.67	TRUE	FALSE	FALSE	FALSE	FALSE	FALSE	FALSE	FALSE	FALSE	11.7511	11.6028	11.4208	11.4338	1.1083	1.1344
YFL031W	WcW	WcW	WcW	M_F	2	2	0	0	M_W	WcW	WcW	2	2	0	0	TRUE	FALSE	TRUE	FALSE	FALSE	0.96	0.86	0.79	0.92	0.3	0.52	0.72	0.49	0.83	0.95	0.9	0.63	0.44	0.78	FALSE	FALSE	FALSE	FALSE	FALSE	FALSE	FALSE	FALSE	FALSE	12.7337	12.6829	12.5971	12.5578	1.03579	1.06127
YFL030W	WcW	WcW	WcW	WcW	0	1	0	0	WcW	WcW	WcW	0	1	0	0	FALSE	FALSE	FALSE	FALSE	TRUE	0.93	0.94	0.87	0.94	0.38	0.46	0.48	0.36	0.84	0.95	0.73	0.53	0.55	0.76	FALSE	FALSE	FALSE	FALSE	FALSE	FALSE	FALSE	FALSE	FALSE	10.999	11.0091	11.0958	10.9731	0.993042	0.941652
YFL029C	WcW	WcW	WcW	WoW	2	2	0	0	WcW	WcW	FcW	2	2	0	0	TRUE	FALSE	TRUE	FALSE	FALSE	0.97	0.97	0.91	0.9	0.39	0.46	0.57	0.42	0.79	0.95	0.81	0.75	0.39	0.57	FALSE	FALSE	FALSE	FALSE	FALSE	FALSE	FALSE	FALSE	FALSE	10.8641	10.7849	10.7985	10.7835	1.05642	0.990635
YFL028C	WoW	WoW	WoW	WoW	0	1	0	0	WoW	WoW	FoW	2	2	0	0	FALSE	FALSE	TRUE	FALSE	TRUE	0.9	0.94	0.88	0.9	0.39	0.38	0.48	0.47	0.92	0.91	0.82	0.35	0.64	0.64	FALSE	FALSE	FALSE	FALSE	FALSE	FALSE	FALSE	FALSE	FALSE	11.752	11.5594	11.7338	11.7087	1.14285	0.886088
YFL027C	M_W	FcW	FcW	FoW	3	3	2	2	WoW	M_W	M_W	2	2	2	2	TRUE	TRUE	TRUE	TRUE	FALSE	0.41	0.88	0.91	0.38	1.84	0.42	0.39	1.77	0.4	0.95	0.45	1.5	0.4	1.53	TRUE	FALSE	FALSE	FALSE	TRUE	TRUE	FALSE	FALSE	FALSE	12.1282	11.6094	11.6784	11.6922	1.43275	0.953306
YFL025C	WcW	WcW	WcW	WcW	0	1	0	0	WcW	WcW	WcW	0	1	0	0	FALSE	FALSE	FALSE	FALSE	TRUE	0.98	0.94	0.93	0.97	0.41	0.51	0.43	0.5	0.88	0.94	0.84	0.53	0.61	0.64	FALSE	FALSE	FALSE	FALSE	FALSE	FALSE	FALSE	FALSE	FALSE	11.9663	11.9141	11.9501	11.9081	1.03686	0.975371
YFL024C	WoW	WoW	WoW	WoW	0	1	0	0	WoW	WoW	WoW	0	1	0	1	FALSE	FALSE	FALSE	TRUE	TRUE	0.95	0.95	0.92	0.94	0.45	0.41	0.55	0.52	0.79	0.9	0.73	0.56	0.36	0.82	FALSE	FALSE	FALSE	FALSE	FALSE	FALSE	FALSE	FALSE	FALSE	12.121	11.9769	12.0709	12.0411	1.10499	0.936958
YFL017W-A	WoW	WoW	WoW	WcW	2	2	0	1	WcW	WoW	WoW	2	2	0	0	TRUE	TRUE	TRUE	FALSE	FALSE	0.95	0.94	0.94	0.94	0.4	0.42	0.83	0.72	0.92	0.92	0.81	0.52	0.64	0.6	TRUE	FALSE	FALSE	FALSE	FALSE	FALSE	FALSE	FALSE	FALSE	11.2833	11.4697	11.556	11.5352	0.878785	0.94198
YFL017C	WoW	FoW	FoW	FoW	2	2	0	0	FoW	WoW	FoW	2	2	0	0	TRUE	FALSE	TRUE	FALSE	FALSE	0.94	0.94	0.93	0.93	0.42	0.38	0.63	0.59	0.77	0.85	0.71	0.61	0.5	0.73	FALSE	FALSE	FALSE	FALSE	FALSE	FALSE	FALSE	FALSE	FALSE	11.479	11.5361	11.5235	11.4076	0.961173	1.00873
YFL011W	FoF	FoW	WoF	WoF	3	3	0	0	FoF	FoF	FoW	2	2	0	0	TRUE	FALSE	TRUE	FALSE	FALSE	0.95	0.86	0.74	0.83	0.38	0.37	0.75	0.57	0.87	0.83	0.83	0.5	0.7	0.47	TRUE	TRUE	FALSE	FALSE	FALSE	FALSE	FALSE	FALSE	TRUE	12.233	12.6239	12.6888	12.5536	0.762634	0.956046
YFL010W-A	WcW	FcF	WcF	WcF	3	3	0	0	WcF	WcW	WcF	2	2	0	0	TRUE	FALSE	TRUE	FALSE	FALSE	0.87	0.84	0.92	0.93	0.6	0.64	0.6	0.52	0.94	0.94	0.92	0.44	0.5	0.74	FALSE	FALSE	FALSE	FALSE	FALSE	FALSE	FALSE	FALSE	FALSE	14.3336	14.3288	14.3732	14.3411	1.00332	0.969664
YFL010C	WoW	WoW	WoW	WoF	2	2	0	1	WoW	WoW	FoW	2	2	0	0	TRUE	TRUE	TRUE	FALSE	FALSE	0.96	0.94	0.91	0.95	0.5	0.66	0.85	0.77	0.94	0.9	0.93	0.39	0.68	0.52	FALSE	FALSE	FALSE	FALSE	FALSE	FALSE	FALSE	FALSE	FALSE	12.6275	12.6218	12.4786	12.647	1.00396	1.10432
YFL009W	WcW	WcW	WcW	WcW	0	1	0	0	WcW	WcW	FcW	2	2	0	0	FALSE	FALSE	TRUE	FALSE	TRUE	0.97	0.98	0.93	0.93	0.35	0.46	0.49	0.43	0.93	0.9	0.86	0.47	0.69	0.66	FALSE	FALSE	FALSE	FALSE	FALSE	FALSE	FALSE	FALSE	FALSE	12.457	12.3637	12.2898	12.2847	1.06681	1.05256
YFL007W	WcW	WcW	WcW	WcW	0	1	0	0	WcW	WcW	WcW	0	1	0	0	FALSE	FALSE	FALSE	FALSE	TRUE	0.98	0.97	0.96	0.96	0.34	0.31	0.52	0.63	0.94	0.94	0.94	0.64	0.68	0.55	FALSE	FALSE	FALSE	FALSE	FALSE	FALSE	FALSE	FALSE	FALSE	13.4761	13.3091	13.3554	13.5084	1.12272	0.968422
YFL005W	WcW	WcW	WcW	FcW	2	2	0	0	WcW	WcW	WcF	2	2	0	0	TRUE	FALSE	TRUE	FALSE	FALSE	0.97	0.97	0.91	0.9	0.38	0.25	0.5	0.41	0.87	0.93	0.84	0.43	0.54	0.66	FALSE	FALSE	FALSE	FALSE	FALSE	FALSE	FALSE	FALSE	FALSE	12.5498	12.4919	12.5368	12.5895	1.04094	0.969322
YFL004W	FcW	FcW	WoW	FoW	3	3	0	0	WoW	FcW	WoW	2	2	0	0	TRUE	FALSE	TRUE	FALSE	FALSE	0.91	0.87	0.91	0.92	0.28	0.51	0.53	0.39	0.96	0.83	0.86	0.31	0.49	0.5	TRUE	FALSE	FALSE	FALSE	FALSE	FALSE	FALSE	FALSE	FALSE	12.9993	12.8292	13.0555	13.1662	1.12514	0.854816
YFL003C	WcW	WcW	WcW	FcW	2	2	0	0	FcW	WcW	FcF	3	3	0	0	TRUE	FALSE	TRUE	FALSE	FALSE	0.99	0.96	0.97	0.98	0.48	0.7	0.52	0.44	0.96	0.97	0.95	0.76	0.55	0.76	TRUE	TRUE	FALSE	FALSE	FALSE	FALSE	FALSE	FALSE	FALSE	11.4039	11.7951	11.6868	11.6188	0.762491	1.07794
YFL002C	WoW	WoW	WoW	WoW	0	1	0	0	WoW	WoW	WoW	0	1	0	0	FALSE	FALSE	FALSE	FALSE	TRUE	0.91	0.96	0.92	0.86	0.55	0.36	0.37	0.59	0.9	0.9	0.83	0.63	0.39	0.49	FALSE	FALSE	FALSE	FALSE	FALSE	FALSE	FALSE	FALSE	FALSE	12.4539	12.357	12.3486	12.349	1.06948	1.00585
YFL001W	WoW	WoW	WoW	WoW	0	1	0	0	WoW	WoW	WoW	0	1	0	0	FALSE	FALSE	FALSE	FALSE	TRUE	0.94	0.97	0.82	0.9	0.49	0.36	0.79	0.66	0.88	0.93	0.87	0.61	0.4	0.5	FALSE	FALSE	FALSE	FALSE	FALSE	FALSE	FALSE	FALSE	FALSE	11.791	11.8372	11.8011	11.7618	0.968487	1.02531
YFR002W	WoW	WoW	WoW	WoW	0	1	0	0	WoW	WoW	WoW	0	1	0	0	FALSE	FALSE	FALSE	FALSE	TRUE	0.97	0.96	0.96	0.97	0.44	0.42	0.46	0.5	0.89	0.95	0.92	0.8	0.45	0.7	TRUE	FALSE	FALSE	FALSE	FALSE	TRUE	FALSE	FALSE	FALSE	12.117	11.8237	12.0259	12.0284	1.22544	0.869229
YFR003C	WoW	WoW	WoW	WoW	0	1	0	0	WoW	WoW	WoW	0	1	0	0	FALSE	FALSE	FALSE	FALSE	TRUE	0.92	0.93	0.93	0.94	0.48	0.35	0.56	0.57	0.75	0.94	0.88	0.6	0.47	0.57	FALSE	FALSE	FALSE	FALSE	FALSE	FALSE	FALSE	FALSE	FALSE	11.8364	12.0994	12.0345	11.9639	0.833352	1.046
YFR004W	WoW	WoW	WoW	WoW	0	1	0	0	WoW	WoW	WoW	0	1	0	0	FALSE	FALSE	FALSE	FALSE	TRUE	0.97	0.94	0.96	0.98	0.41	0.38	0.65	0.58	0.85	0.97	0.9	0.63	0.42	0.65	FALSE	FALSE	FALSE	FALSE	FALSE	FALSE	FALSE	FALSE	FALSE	13.4746	13.4927	13.5223	13.5783	0.987497	0.979728
YFR007W	WoW	FoW	FoW	M_W	3	3	0	0	WoW	WoW	FoW	2	2	0	0	TRUE	FALSE	TRUE	FALSE	FALSE	0.92	0.96	0.89	0.89	0.69	0.3	0.4	0.58	0.84	0.92	0.87	0.67	0.69	0.57	FALSE	FALSE	FALSE	FALSE	FALSE	FALSE	FALSE	FALSE	FALSE	11.0352	11.1367	11.068	11.0342	0.932041	1.04883
YFR008W	FcW	FoW	FoW	FoW	2	2	0	0	M_W	FcW	WoW	3	3	0	0	TRUE	FALSE	TRUE	FALSE	FALSE	0.97	0.97	0.96	0.98	0.62	0.5	0.46	0.41	0.83	0.86	0.89	0.62	0.65	0.55	TRUE	TRUE	FALSE	FALSE	FALSE	FALSE	FALSE	FALSE	TRUE	9.74116	10.3411	10.4014	10.1626	0.659767	0.959085
YFR011C	M_W	M_W	M_W	M_W	0	1	0	0	FcW	M_W	M_W	2	2	0	0	FALSE	FALSE	TRUE	FALSE	TRUE	0.97	0.91	0.97	0.92	0.51	0.57	0.46	0.55	0.94	0.98	0.93	0.76	0.39	0.64	FALSE	FALSE	FALSE	FALSE	FALSE	FALSE	FALSE	FALSE	FALSE	11.6344	11.6678	11.6911	11.627	0.977168	0.983952
YFR013W	WoW	WoW	WcW	WcW	2	2	0	0	WcW	WoW	FoW	3	3	0	0	TRUE	FALSE	TRUE	FALSE	FALSE	0.96	0.97	0.96	0.94	0.42	0.4	0.4	0.34	0.84	0.94	0.86	0.63	0.52	0.64	FALSE	FALSE	FALSE	FALSE	FALSE	FALSE	FALSE	FALSE	FALSE	12.7519	12.9156	12.8037	12.8253	0.892748	1.08063
YFR014C	WcW	M_W	M_F	FcW	4	4	0	0	M_F	WcW	M_F	2	2	0	0	TRUE	FALSE	TRUE	FALSE	FALSE	0.91	0.91	0.93	0.93	0.46	0.5	0.37	0.44	0.81	0.87	0.93	0.69	0.56	0.61	FALSE	FALSE	FALSE	FALSE	FALSE	FALSE	FALSE	FALSE	FALSE	11.7302	11.7177	11.6558	11.7341	1.00866	1.04384
YFR015C	WcW	WcW	WcW	WcW	0	1	0	1	WcW	WcW	WcW	0	1	0	0	FALSE	TRUE	FALSE	FALSE	FALSE	0.94	0.98	0.94	0.87	0.57	0.29	0.56	1	0.94	0.91	0.93	0.48	0.59	0.56	TRUE	TRUE	FALSE	FALSE	FALSE	FALSE	FALSE	FALSE	FALSE	12.194	12.5366	12.4575	12.421	0.788626	1.05634
YFR019W	WoW	WoW	WoW	WoW	0	1	0	0	WoW	WoW	WoW	0	1	0	2	FALSE	FALSE	FALSE	TRUE	TRUE	0.98	0.99	0.98	0.98	0.43	0.42	0.45	0.58	0.86	0.99	0.81	0.86	0.46	1.06	FALSE	FALSE	FALSE	FALSE	FALSE	FALSE	FALSE	FALSE	FALSE	11.4723	11.4927	11.5062	11.3731	0.985992	0.99065
YFR022W	FcW	WcW	WcW	FcW	2	2	0	0	FcW	FcW	FcW	0	1	1	1	TRUE	FALSE	FALSE	TRUE	FALSE	0.96	0.96	0.96	0.87	0.29	0.44	0.34	0.58	0.8	0.9	0.69	0.73	0.49	0.85	FALSE	FALSE	FALSE	FALSE	FALSE	FALSE	FALSE	FALSE	FALSE	11.8683	11.8955	11.8562	11.7743	0.981271	1.02767
YFR023W	FoW	WcF	WcF	FcF	3	3	1	0	WcW	FoW	WcF	3	3	0	0	TRUE	TRUE	TRUE	FALSE	FALSE	0.8	0.92	0.71	0.63	0.59	0.46	0.6	0.71	0.82	0.88	0.78	0.52	0.47	0.55	TRUE	TRUE	FALSE	FALSE	FALSE	FALSE	FALSE	FALSE	TRUE	9.5792	10.0219	9.96692	9.901	0.73577	1.03883
YFR024C-A	WoW	WoW	WoW	WoW	0	1	0	0	WoW	WoW	WoW	0	1	0	0	FALSE	FALSE	FALSE	FALSE	TRUE	0.93	0.97	0.97	0.92	0.75	0.45	0.46	0.63	0.97	0.91	0.91	0.39	0.51	0.52	FALSE	FALSE	FALSE	FALSE	FALSE	FALSE	FALSE	FALSE	FALSE	13.3115	13.3681	13.4317	13.4051	0.961562	0.956838
YFR025C	WcW	WcW	WcW	WcW	0	1	0	0	WcW	WcW	WcW	0	1	0	0	FALSE	FALSE	FALSE	FALSE	TRUE	0.97	0.96	0.95	0.94	0.48	0.64	0.38	0.34	0.92	0.9	0.87	0.65	0.62	0.73	FALSE	FALSE	FALSE	FALSE	FALSE	FALSE	FALSE	FALSE	FALSE	11.5744	11.6396	11.672	11.5094	0.955838	0.977773
YFR026C	WcW	WcW	WcW	WcW	0	1	0	0	WcW	WcW	WcW	0	1	0	0	FALSE	FALSE	FALSE	FALSE	TRUE	0.91	0.9	0.96	0.93	0.57	0.56	0.38	0.65	0.79	0.87	0.83	0.65	0.45	0.6	TRUE	TRUE	FALSE	FALSE	FALSE	FALSE	FALSE	FALSE	FALSE	11.861	12.2095	12.0727	12.0909	0.785358	1.09948
YFR027W	WoW	WoW	WoW	WoF	2	2	0	1	WoW	WoW	WoW	0	1	0	0	TRUE	TRUE	FALSE	FALSE	FALSE	0.96	0.98	0.85	0.92	0.29	0.35	0.88	0.73	0.9	0.92	0.88	0.58	0.43	0.76	TRUE	TRUE	FALSE	FALSE	FALSE	FALSE	FALSE	FALSE	TRUE	11.4055	12.0405	11.9276	11.8316	0.643917	1.08141
YFR028C	WoF	WoF	WoW	WoF	2	2	0	0	FoF	WoF	WoF	2	2	1	2	TRUE	FALSE	TRUE	TRUE	FALSE	0.95	0.98	0.97	0.97	0.52	0.34	0.54	0.56	0.54	0.86	0.86	1.5	0.52	1.07	FALSE	FALSE	FALSE	FALSE	FALSE	FALSE	FALSE	FALSE	FALSE	13.0665	13.1899	13.2809	13.1444	0.918031	0.938912
YFR029W	FcW	M_W	FcW	M_W	4	2	0	0	WcW	FcW	M_W	3	3	0	1	TRUE	FALSE	TRUE	TRUE	FALSE	0.98	0.97	0.95	0.98	0.67	0.49	0.53	0.48	0.93	0.92	0.87	0.74	0.67	0.88	TRUE	FALSE	FALSE	FALSE	FALSE	FALSE	FALSE	FALSE	FALSE	11.5366	11.4998	11.2882	11.2236	1.02584	1.15794
YFR030W	WcW	WcW	WcW	WcW	0	1	0	0	WcW	WcW	WcW	0	1	0	0	FALSE	FALSE	FALSE	FALSE	TRUE	0.97	0.93	0.92	0.97	0.45	0.54	0.5	0.43	0.93	0.88	0.88	0.46	0.36	0.55	FALSE	FALSE	FALSE	FALSE	FALSE	FALSE	FALSE	FALSE	FALSE	12.6561	12.7004	12.7084	12.6521	0.96977	0.994482
YFR031C	FcW	FcW	FcW	FcW	0	1	0	0	FoW	FcW	FcW	2	2	0	0	FALSE	FALSE	TRUE	FALSE	TRUE	0.96	0.97	0.99	0.98	0.5	0.43	0.37	0.48	0.94	0.95	0.93	0.62	0.34	0.48	FALSE	FALSE	FALSE	FALSE	FALSE	FALSE	FALSE	FALSE	FALSE	12.1412	12.1836	11.9505	11.9517	0.971048	1.17541
YFR036W	FoW	M_W	FcW	M_W	4	3	0	0	WoW	FoW	FoW	2	2	0	0	TRUE	FALSE	TRUE	FALSE	FALSE	0.91	0.91	0.92	0.93	0.39	0.43	0.39	0.39	0.93	0.98	0.93	0.48	0.52	0.6	TRUE	FALSE	FALSE	FALSE	FALSE	FALSE	FALSE	FALSE	FALSE	12.1427	12.4387	12.2847	12.1315	0.814515	1.11264
YFR040W	WcW	WcW	WcW	WcW	0	1	0	1	WcW	WcW	WcW	0	1	0	1	FALSE	TRUE	FALSE	TRUE	FALSE	0.96	0.96	0.97	0.97	0.82	0.3	0.31	0.66	0.91	0.9	0.86	0.8	0.51	0.51	FALSE	FALSE	FALSE	FALSE	FALSE	FALSE	FALSE	FALSE	FALSE	11.6542	11.4968	11.4579	11.6276	1.11524	1.02736
YFR041C	WoW	WoW	WoW	WoW	0	1	0	1	WoW	WoW	WoW	0	1	0	0	FALSE	TRUE	FALSE	FALSE	FALSE	0.91	0.96	0.9	0.77	0.62	0.42	0.79	1.12	0.86	0.97	0.88	0.57	0.44	0.42	FALSE	FALSE	FALSE	FALSE	FALSE	FALSE	FALSE	FALSE	FALSE	11.7031	11.9323	11.8494	11.7247	0.8531	1.05919
YFR042W	WoW	WoW	WoW	WoW	0	1	0	0	WoW	WoW	WoW	0	1	0	1	FALSE	FALSE	FALSE	TRUE	TRUE	0.93	0.97	0.94	0.88	0.62	0.41	0.45	0.68	0.82	0.98	0.83	0.65	0.44	0.87	FALSE	FALSE	FALSE	FALSE	FALSE	FALSE	FALSE	FALSE	FALSE	11.4936	11.6117	11.7564	11.743	0.921405	0.904571
YFR043C	WoW	FoF	WoW	WoF	4	3	0	0	WoF	WoW	FoF	3	3	0	1	TRUE	FALSE	TRUE	TRUE	FALSE	0.95	0.93	0.95	0.94	0.59	0.5	0.45	0.6	0.87	0.89	0.89	0.57	0.87	0.75	FALSE	FALSE	FALSE	FALSE	FALSE	FALSE	FALSE	FALSE	FALSE	11.886	11.9477	12.035	12.0013	0.958131	0.941255
YFR046C	WoW	WoW	WoW	WoW	0	1	0	1	WoW	WoW	WoW	0	1	0	0	FALSE	TRUE	FALSE	FALSE	FALSE	0.91	0.92	0.79	0.8	0.71	0.59	0.7	0.89	0.89	0.96	0.92	0.57	0.48	0.5	TRUE	FALSE	FALSE	FALSE	FALSE	FALSE	FALSE	FALSE	FALSE	10.7879	10.9999	11.1026	11.0057	0.863386	0.931288
YFR047C	WoW	WoW	WoW	WoW	0	1	0	0	WoW	WoW	WoW	0	1	0	0	FALSE	FALSE	FALSE	FALSE	TRUE	0.95	0.94	0.82	0.89	0.65	0.59	0.63	0.55	0.82	0.9	0.76	0.6	0.4	0.64	FALSE	FALSE	FALSE	FALSE	FALSE	FALSE	FALSE	FALSE	FALSE	12.9105	12.8674	12.9016	12.8815	1.03034	0.976538
YFR049W	WcW	WcW	WcW	WcW	0	1	1	1	WcW	WcW	WcW	0	1	0	1	FALSE	TRUE	FALSE	TRUE	FALSE	0.94	0.88	0.67	0.82	0.37	0.47	0.84	0.7	0.95	0.94	0.87	0.85	0.29	0.71	FALSE	FALSE	FALSE	FALSE	FALSE	FALSE	FALSE	FALSE	FALSE	10.2906	10.2342	10.2983	10.4516	1.03984	0.956554
YGL258W	M_W	M_W	FoW	FoW	2	2	4	0	M_W	M_W	NA	2	2	2	2	TRUE	TRUE	TRUE	TRUE	FALSE	0	0	0	0	0.23	0.23	0.18	0.2	0	0	0.95	2	2.28	0.71	TRUE	TRUE	FALSE	FALSE	FALSE	FALSE	FALSE	FALSE	TRUE	11.1247	11.5704	11.7171	11.5529	0.734191	0.903316
YGL257C	WcW	WcW	WcW	WcW	0	1	0	0	WcW	WcW	WcW	0	1	0	0	FALSE	FALSE	FALSE	FALSE	TRUE	0.96	0.87	0.84	0.82	0.46	0.54	0.62	0.75	0.9	0.93	0.92	0.41	0.56	0.58	TRUE	FALSE	FALSE	FALSE	FALSE	TRUE	FALSE	FALSE	FALSE	11.458	11.086	11.2357	11.1852	1.29414	0.90143
YGL256W	WcW	FcF	FcW	WcF	4	4	0	0	FcW	WcW	FcF	3	3	1	0	TRUE	FALSE	TRUE	TRUE	FALSE	0.85	0.76	0.84	0.86	0.37	0.53	0.39	0.41	0.68	0.84	0.81	0.5	0.6	0.64	FALSE	FALSE	FALSE	FALSE	FALSE	FALSE	FALSE	FALSE	FALSE	13.1534	13.205	13.2451	13.1768	0.964846	0.972619
YGL254W	WoW	WoF	WoF	WoW	2	2	0	0	WoF	WoW	WoW	2	2	0	0	TRUE	FALSE	TRUE	FALSE	FALSE	0.92	0.9	0.87	0.91	0.53	0.51	0.73	0.45	0.91	0.89	0.83	0.54	0.48	0.54	FALSE	FALSE	FALSE	FALSE	FALSE	FALSE	FALSE	FALSE	FALSE	12.2948	12.3775	12.4441	12.3461	0.944304	0.954844
YGL253W	M_F	M_F	FcW	M_F	2	2	0	1	M_W	M_F	M_F	2	2	0	0	TRUE	TRUE	TRUE	FALSE	FALSE	0.8	0.84	0.76	0.81	0.6	0.47	0.87	0.66	0.72	0.91	0.83	0.71	0.53	0.63	FALSE	FALSE	FALSE	FALSE	FALSE	FALSE	FALSE	FALSE	FALSE	14.0066	14.0327	14.0429	14.0401	0.982066	0.99291
YGL252C	M_W	M_W	M_W	M_W	0	1	0	0	M_W	M_W	M_W	0	1	0	0	FALSE	FALSE	FALSE	FALSE	TRUE	0.98	0.98	0.86	0.89	0.39	0.27	0.72	0.58	0.96	0.96	0.96	0.47	0.47	0.42	FALSE	FALSE	FALSE	FALSE	FALSE	FALSE	FALSE	FALSE	FALSE	13.1035	12.9256	13.0482	13.119	1.13123	0.918564
YGL249W	WcW	WcW	WcW	WcW	0	1	0	0	WcW	WcW	FcW	2	2	0	0	FALSE	FALSE	TRUE	FALSE	TRUE	0.9	0.93	0.92	0.92	0.38	0.32	0.66	0.52	0.91	0.75	0.85	0.53	0.74	0.58	TRUE	FALSE	TRUE	FALSE	FALSE	FALSE	FALSE	FALSE	FALSE	8.91535	9.00442	9.35788	9.147	0.940129	0.782703
YGL248W	WcW	M_W	FcW	FcW	3	3	0	0	FcW	WcW	FcW	2	2	0	0	TRUE	FALSE	TRUE	FALSE	FALSE	0.92	0.91	0.93	0.91	0.7	0.61	0.54	0.49	0.71	0.96	0.78	0.72	0.47	0.7	FALSE	FALSE	FALSE	FALSE	FALSE	FALSE	FALSE	FALSE	FALSE	12.7416	12.5976	12.6533	12.5596	1.10502	0.962134
YGL247W	WoW	WoW	WoW	WoW	0	1	0	0	WoW	WoW	WoW	0	1	0	0	FALSE	FALSE	FALSE	FALSE	TRUE	0.98	0.97	0.97	0.97	0.36	0.43	0.41	0.42	0.96	0.97	0.92	0.41	0.32	0.59	FALSE	FALSE	FALSE	FALSE	FALSE	FALSE	FALSE	FALSE	FALSE	11.5348	11.4199	11.4186	11.4607	1.08294	1.00089
YGL245W	WoW	WoW	WoW	WoW	0	1	0	0	WoW	WoW	WoW	0	1	0	0	FALSE	FALSE	FALSE	FALSE	TRUE	0.99	0.97	0.97	0.98	0.37	0.28	0.39	0.39	0.95	0.97	0.98	0.53	0.35	0.43	FALSE	FALSE	FALSE	FALSE	FALSE	FALSE	FALSE	FALSE	FALSE	13.5025	13.3203	13.4533	13.4014	1.13463	0.911901
YGL243W	WoW	WoF	WoW	WoF	4	2	0	0	WoF	WoW	WoW	2	2	0	0	TRUE	FALSE	TRUE	FALSE	FALSE	0.95	0.94	0.96	0.95	0.44	0.39	0.36	0.41	0.88	0.93	0.94	0.47	0.34	0.46	FALSE	FALSE	FALSE	FALSE	FALSE	FALSE	FALSE	FALSE	FALSE	12.5726	12.4479	12.3988	12.3835	1.09032	1.03462
YGL241W	WoW	FoW	FoW	FoW	2	2	0	0	WoW	WoW	FoF	2	2	0	0	TRUE	FALSE	TRUE	FALSE	FALSE	0.9	0.9	0.95	0.94	0.52	0.39	0.45	0.45	0.8	0.86	0.75	0.74	0.54	0.68	FALSE	FALSE	FALSE	FALSE	FALSE	FALSE	FALSE	FALSE	FALSE	11.6322	11.6677	11.7127	11.6624	0.975681	0.969261
YGL240W	WoW	WoW	WoW	WoW	0	1	0	0	WoW	WoW	WoW	0	1	0	0	FALSE	FALSE	FALSE	FALSE	TRUE	0.96	0.96	0.89	0.94	0.43	0.35	0.46	0.48	0.86	0.95	0.9	0.44	0.5	0.4	FALSE	FALSE	FALSE	FALSE	FALSE	FALSE	FALSE	FALSE	FALSE	12.4749	12.553	12.6268	12.4828	0.947298	0.950146
YGL237C	WcW	WcW	WcW	WcW	0	1	0	0	WcF	WcW	WcF	2	2	1	2	FALSE	FALSE	TRUE	TRUE	TRUE	0.95	0.96	0.89	0.88	0.49	0.46	0.66	0.55	0.84	0.94	0.68	0.82	0.66	1.19	TRUE	FALSE	FALSE	FALSE	FALSE	FALSE	FALSE	FALSE	FALSE	12.1817	12.4446	12.5127	12.4	0.833407	0.953895
YGL236C	WcW	WcW	WcW	FcW	2	2	0	0	WoF	WcW	WcW	2	2	0	0	TRUE	FALSE	TRUE	FALSE	FALSE	0.91	0.86	0.88	0.91	0.39	0.48	0.43	0.46	0.83	0.88	0.82	0.72	0.59	0.73	FALSE	FALSE	FALSE	FALSE	FALSE	FALSE	FALSE	FALSE	FALSE	12.1594	12.1206	12.0498	12.284	1.02728	1.05027
YGL232W	FoW	FoW	FoW	FoW	0	1	0	0	WoW	FoW	FoW	2	2	0	0	FALSE	FALSE	TRUE	FALSE	TRUE	0.86	0.87	0.79	0.91	0.63	0.56	0.78	0.69	0.82	0.89	0.81	0.57	0.62	0.62	FALSE	FALSE	FALSE	FALSE	FALSE	FALSE	FALSE	FALSE	FALSE	11.2201	11.2977	11.4088	11.3328	0.947647	0.925851
YGL231C	WoW	WoW	WoW	WoW	0	1	0	0	WoW	WoW	WoW	0	1	0	0	FALSE	FALSE	FALSE	FALSE	TRUE	0.93	0.97	0.97	0.99	0.48	0.36	0.55	0.34	0.95	0.91	0.94	0.54	0.78	0.71	FALSE	FALSE	FALSE	FALSE	FALSE	FALSE	FALSE	FALSE	FALSE	11.3411	11.153	11.3161	11.2667	1.13926	0.893089
YGL229C	WcW	FcW	WcW	WcW	2	2	0	0	FcW	WcW	WcW	2	2	0	0	TRUE	FALSE	TRUE	FALSE	FALSE	0.96	0.98	0.97	0.9	0.53	0.33	0.34	0.47	0.93	0.95	0.96	0.56	0.31	0.69	TRUE	TRUE	FALSE	FALSE	FALSE	FALSE	FALSE	FALSE	TRUE	9.45374	9.85237	9.8977	9.82832	0.758576	0.969068
YGL226C-A	WoW	WoW	WoW	WoW	0	1	0	0	WoW	WoW	WoW	0	1	0	0	FALSE	FALSE	FALSE	FALSE	TRUE	0.97	0.97	0.91	0.93	0.48	0.54	0.54	0.41	0.88	0.84	0.83	0.58	0.68	0.49	FALSE	FALSE	FALSE	FALSE	FALSE	FALSE	FALSE	FALSE	FALSE	12.2692	12.3992	12.3167	12.2943	0.913852	1.05887
YGL226W	WoW	WoW	WoW	WoW	0	1	0	0	WoW	WoW	WoW	0	1	0	0	FALSE	FALSE	FALSE	FALSE	TRUE	0.98	0.96	0.92	0.95	0.53	0.56	0.5	0.56	0.92	0.83	0.84	0.61	0.6	0.66	FALSE	FALSE	FALSE	FALSE	FALSE	FALSE	FALSE	FALSE	FALSE	10.9363	11.1732	11.1367	11.1448	0.848584	1.0256
YGL223C	FcW	FcW	FcW	FcW	0	1	0	0	FcF	FcW	FcW	2	2	0	0	FALSE	FALSE	TRUE	FALSE	TRUE	0.92	0.89	0.9	0.86	0.59	0.71	0.5	0.44	0.83	0.97	0.84	0.6	0.5	0.68	FALSE	FALSE	FALSE	FALSE	FALSE	FALSE	FALSE	FALSE	FALSE	11.6298	11.5116	11.5774	11.5376	1.08537	0.955419
YGL221C	WoW	WoW	WoW	WoW	0	1	0	0	WoW	WoW	WoW	0	1	0	0	FALSE	FALSE	FALSE	FALSE	TRUE	0.96	0.98	0.88	0.95	0.53	0.26	0.46	0.47	0.81	0.95	0.92	0.72	0.39	0.74	FALSE	FALSE	FALSE	FALSE	FALSE	FALSE	FALSE	FALSE	FALSE	13.204	13.2248	13.2785	13.22	0.985689	0.963429
YGL220W	WoW	WoW	WoW	WoW	0	1	0	0	WoW	WoW	WoW	0	1	0	0	FALSE	FALSE	FALSE	FALSE	TRUE	0.96	0.99	0.91	0.96	0.51	0.23	0.46	0.51	0.88	0.95	0.95	0.65	0.37	0.68	FALSE	FALSE	FALSE	FALSE	FALSE	FALSE	FALSE	FALSE	FALSE	12.3047	12.2036	12.0816	12.1766	1.07259	1.08826
YGL215W	FcW	FcF	FcW	FcW	2	2	0	0	WcW	FcW	FcW	2	2	0	0	TRUE	FALSE	TRUE	FALSE	FALSE	0.91	0.89	0.95	0.9	0.62	0.53	0.34	0.44	0.85	0.96	0.89	0.68	0.36	0.59	TRUE	FALSE	FALSE	FALSE	FALSE	TRUE	FALSE	FALSE	FALSE	13.1916	12.9185	13.0279	13.1231	1.20836	0.926961
YGL211W	WoW	WoW	WoW	WoW	0	1	0	1	WoW	WoW	WoW	0	1	0	0	FALSE	TRUE	FALSE	FALSE	FALSE	0.97	0.98	0.94	0.91	0.38	0.27	0.74	0.87	0.9	0.99	0.92	0.55	0.39	0.65	FALSE	FALSE	FALSE	FALSE	FALSE	FALSE	FALSE	FALSE	FALSE	11.7481	11.7568	11.8147	11.8033	0.993972	0.96064
YGL210W	WoW	WoW	WoW	WoW	0	1	0	0	WoW	WoW	WoW	0	1	0	0	FALSE	FALSE	FALSE	FALSE	TRUE	0.97	0.97	0.96	0.97	0.49	0.39	0.4	0.46	0.93	0.98	0.93	0.48	0.3	0.5	FALSE	FALSE	FALSE	FALSE	FALSE	FALSE	FALSE	FALSE	FALSE	12.767	12.8391	12.8012	12.7533	0.951249	1.02664
YGL209W	WoF	WcW	WcW	WcW	2	2	0	0	WcW	WoF	WcW	2	2	0	0	TRUE	FALSE	TRUE	FALSE	FALSE	0.98	0.97	0.92	0.95	0.25	0.46	0.7	0.46	0.89	0.95	0.92	0.48	0.33	0.54	TRUE	FALSE	TRUE	FALSE	FALSE	TRUE	FALSE	FALSE	FALSE	12.3255	11.9771	12.3917	12.4451	1.27315	0.750251
YGL208W	WoW	WoW	WoW	WoW	0	1	0	0	WoW	WoW	WoW	0	1	0	0	FALSE	FALSE	FALSE	FALSE	TRUE	0.92	0.92	0.8	0.89	0.41	0.39	0.66	0.63	0.87	0.74	0.76	0.46	0.68	0.53	FALSE	FALSE	FALSE	FALSE	FALSE	FALSE	FALSE	FALSE	FALSE	11.902	11.8396	11.9551	11.8276	1.04419	0.923043
YGL205W	WcF	WcW	WcW	WcF	2	2	0	0	WoW	WcF	WcF	2	2	0	0	TRUE	FALSE	TRUE	FALSE	FALSE	0.89	0.9	0.93	0.95	0.41	0.38	0.36	0.39	0.9	0.91	0.79	0.49	0.4	0.64	TRUE	FALSE	FALSE	FALSE	FALSE	FALSE	FALSE	FALSE	TRUE	11.0339	11.3511	11.3974	11.3506	0.802595	0.968422
YGL203C	WcW	WcW	WcW	WcW	0	1	0	0	WcW	WcW	WcW	0	1	0	0	FALSE	FALSE	FALSE	FALSE	TRUE	0.98	0.95	0.9	0.93	0.35	0.45	0.5	0.47	0.92	0.96	0.97	0.62	0.57	0.6	FALSE	FALSE	FALSE	FALSE	FALSE	FALSE	FALSE	FALSE	FALSE	13.4528	13.4322	13.357	13.4133	1.01435	1.05353
YGL202W	FcW	FcW	FcW	FcW	0	1	0	0	FcW	FcW	FcW	0	1	0	0	FALSE	FALSE	FALSE	FALSE	TRUE	0.94	0.97	0.89	0.89	0.44	0.38	0.61	0.59	0.92	0.95	0.91	0.63	0.43	0.68	FALSE	FALSE	FALSE	FALSE	FALSE	FALSE	FALSE	FALSE	FALSE	13.4244	13.2938	13.4215	13.3624	1.09476	0.915305
YGL200C	M_W	M_W	FcW	M_W	2	2	0	0	M_W	M_W	M_W	0	1	0	0	TRUE	FALSE	FALSE	FALSE	FALSE	0.93	0.95	0.97	0.94	0.45	0.51	0.58	0.47	0.93	0.84	0.88	0.52	0.57	0.61	TRUE	TRUE	FALSE	FALSE	FALSE	FALSE	FALSE	FALSE	FALSE	12.6093	13.0074	12.8312	12.6048	0.758831	1.12996
YGL198W	M_W	WoW	FcW	WoW	4	3	0	0	M_W	M_W	WoW	2	2	0	0	TRUE	FALSE	TRUE	FALSE	FALSE	0.91	0.96	0.94	0.92	0.56	0.57	0.6	0.41	0.91	0.81	0.8	0.57	0.57	0.7	FALSE	FALSE	FALSE	FALSE	FALSE	FALSE	FALSE	FALSE	FALSE	13.3267	13.3674	13.2903	13.3484	0.972209	1.05489
YGL197W	WcW	WcW	WcW	WcW	0	1	0	0	WcW	WcW	WcW	0	1	0	0	FALSE	FALSE	FALSE	FALSE	TRUE	0.97	0.98	0.94	0.97	0.53	0.33	0.55	0.47	0.87	0.93	0.91	0.56	0.46	0.59	FALSE	FALSE	FALSE	FALSE	FALSE	FALSE	FALSE	FALSE	FALSE	12.7893	12.8255	12.667	12.6345	0.975169	1.11617
YGL196W	WcW	FcF	WcW	FcW	4	3	0	0	FcW	WcW	FcW	2	2	0	0	TRUE	FALSE	TRUE	FALSE	FALSE	0.89	0.9	0.93	0.91	0.42	0.42	0.54	0.63	0.86	0.94	0.9	0.7	0.68	0.76	FALSE	FALSE	FALSE	FALSE	FALSE	FALSE	FALSE	FALSE	FALSE	12.3935	12.3942	12.4585	12.3549	0.999503	0.956435
YGL195W	WoW	WoW	WoW	WoW	0	1	0	0	WoW	WoW	WoW	0	1	0	0	FALSE	FALSE	FALSE	FALSE	TRUE	0.97	0.98	0.88	0.92	0.35	0.29	0.48	0.36	0.87	0.97	0.86	0.46	0.31	0.55	FALSE	FALSE	FALSE	FALSE	FALSE	FALSE	FALSE	FALSE	FALSE	12.86	12.6116	12.6656	12.6608	1.18792	0.963233
YGL194C	WoW	WoW	WoW	WoW	0	1	0	0	WcW	WoW	WoW	2	2	0	0	FALSE	FALSE	TRUE	FALSE	TRUE	0.95	0.95	0.96	0.93	0.52	0.45	0.48	0.67	0.89	0.94	0.84	0.41	0.37	0.7	TRUE	FALSE	FALSE	FALSE	TRUE	TRUE	FALSE	FALSE	FALSE	11.7119	11.3931	11.485	11.3024	1.2473	0.938234
YGL192W	FcW	FcW	WcW	WcW	2	2	0	0	WcW	FcW	FcW	2	2	0	0	TRUE	FALSE	TRUE	FALSE	FALSE	0.96	0.94	0.97	0.94	0.36	0.38	0.68	0.58	0.9	0.95	0.84	0.67	0.3	0.66	FALSE	FALSE	FALSE	FALSE	FALSE	FALSE	FALSE	FALSE	FALSE	13.5051	13.4949	13.3198	13.3738	1.00711	1.12905
YGL191W	WcW	FcW	WcW	WcW	2	2	0	0	WcW	WcW	FcW	2	2	0	1	TRUE	FALSE	TRUE	TRUE	FALSE	0.92	0.93	0.85	0.86	0.44	0.36	0.48	0.46	0.78	0.85	0.86	0.66	0.78	0.84	FALSE	FALSE	FALSE	FALSE	FALSE	FALSE	FALSE	FALSE	FALSE	12.0731	12.1345	12.1985	12.1831	0.958351	0.956563
YGL190C	WcW	WoF	WcW	FoW	4	3	0	0	WcW	WcW	WcF	2	2	1	0	TRUE	FALSE	TRUE	TRUE	FALSE	0.83	0.86	0.81	0.79	0.43	0.39	0.48	0.56	0.72	0.78	0.62	0.67	0.44	0.72	FALSE	FALSE	FALSE	FALSE	FALSE	FALSE	FALSE	FALSE	FALSE	12.2322	11.9907	12.0715	12.1506	1.1822	0.945552
YGL187C	WcW	WcW	WcW	WcW	0	1	0	0	WcW	WcW	WcW	0	1	1	0	FALSE	FALSE	FALSE	TRUE	TRUE	0.87	0.89	0.89	0.9	0.38	0.57	0.51	0.37	0.65	0.79	0.76	0.6	0.61	0.5	FALSE	FALSE	FALSE	FALSE	FALSE	FALSE	FALSE	FALSE	FALSE	11.1504	11.0804	11.2884	11.2759	1.04969	0.865723
YGL186C	WoW	WoW	FcW	FcW	2	2	0	0	M_W	WoW	FoW	3	3	1	0	TRUE	FALSE	TRUE	TRUE	FALSE	0.95	0.95	0.93	0.91	0.28	0.37	0.35	0.46	0.82	0.91	0.7	0.61	0.47	0.62	TRUE	FALSE	FALSE	FALSE	FALSE	FALSE	FALSE	FALSE	FALSE	12.8526	12.6361	12.5746	12.7077	1.16186	1.04356
YGL184C	WcF	WoW	WoW	WoF	3	3	0	0	NA	WcF	WcF	2	2	2	1	TRUE	FALSE	TRUE	TRUE	FALSE	0.85	0.94	0.85	0.87	0.4	0.3	0.4	0.5	0.52	0.89	0.5	0.72	0.52	1.18	TRUE	TRUE	FALSE	FALSE	FALSE	FALSE	FALSE	FALSE	TRUE	11.5661	11.9801	11.9964	11.8445	0.75053	0.988779
YGL183C	WcW	FcW	WcW	WcF	4	3	0	0	FcW	WcW	WcW	2	2	2	0	TRUE	FALSE	TRUE	TRUE	FALSE	0.84	0.81	0.84	0.83	0.57	0.55	0.67	0.5	0.63	0.75	0.61	0.74	0.66	0.77	TRUE	TRUE	FALSE	FALSE	FALSE	FALSE	FALSE	FALSE	TRUE	9.59772	10.0388	10.1404	9.90148	0.736569	0.932039
YGL181W	M_W	WcW	M_W	WcW	4	2	0	0	M_W	M_W	WcW	2	2	0	0	TRUE	FALSE	TRUE	FALSE	FALSE	0.93	0.97	0.86	0.89	0.5	0.31	0.61	0.47	0.91	0.91	0.88	0.57	0.66	0.67	FALSE	FALSE	FALSE	FALSE	FALSE	FALSE	FALSE	FALSE	FALSE	13.1512	13.226	13.2144	13.1902	0.949473	1.00811
YGL180W	FcW	M_W	FcW	M_W	4	2	0	0	M_W	FcW	M_W	2	2	0	0	TRUE	FALSE	TRUE	FALSE	FALSE	0.92	0.94	0.94	0.94	0.63	0.41	0.39	0.52	0.85	0.84	0.87	0.7	0.5	0.67	FALSE	FALSE	FALSE	FALSE	FALSE	FALSE	FALSE	FALSE	FALSE	10.3142	10.327	10.4273	10.4899	0.991163	0.932817
YGL178W	FcF	FcW	FcW	FcW	2	2	0	0	FcW	FcF	FcW	2	2	0	0	TRUE	FALSE	TRUE	FALSE	FALSE	0.94	0.93	0.96	0.95	0.46	0.46	0.42	0.36	0.82	0.93	0.82	0.54	0.35	0.49	TRUE	FALSE	FALSE	FALSE	TRUE	FALSE	TRUE	FALSE	FALSE	12.8603	12.7092	12.3297	12.49	1.11043	1.30092
YGL175C	WoW	WoW	WoW	WoW	0	1	0	0	WoW	WoW	WoW	0	1	0	1	FALSE	FALSE	FALSE	TRUE	TRUE	0.95	0.94	0.96	0.95	0.67	0.41	0.3	0.69	0.94	0.97	0.96	0.84	0.36	0.63	TRUE	TRUE	FALSE	FALSE	FALSE	FALSE	FALSE	FALSE	FALSE	10.8188	11.1642	11.0298	10.8653	0.787082	1.09766
YGL174W	WoW	WoW	WoW	WoW	0	1	0	0	WoW	WoW	WoW	0	1	0	1	FALSE	FALSE	FALSE	TRUE	TRUE	0.97	0.97	0.95	0.95	0.66	0.59	0.42	0.67	0.95	0.97	0.96	0.8	0.39	0.61	FALSE	FALSE	FALSE	FALSE	FALSE	FALSE	FALSE	FALSE	FALSE	11.4415	11.6871	11.6005	11.5083	0.843432	1.06187
YGL173C	WcW	WcW	WcW	FcW	2	2	1	0	FcW	WcW	WcW	2	2	0	0	TRUE	TRUE	TRUE	FALSE	FALSE	0.85	0.9	0.82	0.7	0.45	0.31	0.47	0.54	0.73	0.79	0.9	0.57	0.49	0.54	FALSE	FALSE	FALSE	FALSE	FALSE	FALSE	FALSE	FALSE	FALSE	13.6178	13.6161	13.5982	13.6269	1.00115	1.01249
YGL172W	WoW	WoW	WoW	WoW	0	1	0	0	FoW	WoW	WoW	2	2	0	0	FALSE	FALSE	TRUE	FALSE	TRUE	0.97	0.97	0.95	0.92	0.55	0.69	0.45	0.56	0.89	0.96	0.89	0.61	0.36	0.67	FALSE	FALSE	FALSE	FALSE	FALSE	FALSE	FALSE	FALSE	FALSE	11.2366	11.1235	11.1508	11.1885	1.08161	0.981239
YGL171W	WoW	WoW	WoW	WoW	0	1	0	0	WoW	WoW	WoW	0	1	0	0	FALSE	FALSE	FALSE	FALSE	TRUE	0.97	0.97	0.94	0.94	0.48	0.51	0.64	0.46	0.94	0.96	0.93	0.49	0.54	0.49	FALSE	FALSE	FALSE	FALSE	FALSE	FALSE	FALSE	FALSE	FALSE	12.3948	12.3834	12.3296	12.4073	1.00795	1.03798
YGL170C	WcW	WcW	WcW	WcW	0	1	0	0	WcW	WcW	WcW	0	1	0	0	FALSE	FALSE	FALSE	FALSE	TRUE	0.96	0.95	0.84	0.9	0.43	0.46	0.64	0.44	0.9	0.91	0.77	0.74	0.36	0.75	TRUE	FALSE	FALSE	FALSE	FALSE	FALSE	FALSE	FALSE	FALSE	10.4436	10.7166	10.6428	10.6564	0.827585	1.05251
YGL169W	WcW	WcW	WcW	WcW	0	1	0	0	WcW	WcW	WcW	0	1	0	0	FALSE	FALSE	FALSE	FALSE	TRUE	0.96	0.96	0.96	0.97	0.49	0.57	0.76	0.3	0.83	0.93	0.83	0.74	0.44	0.67	FALSE	FALSE	FALSE	FALSE	FALSE	FALSE	FALSE	FALSE	FALSE	12.1175	12.0539	12.0393	12.0737	1.04503	1.01022
YGL168W	WoW	WoW	FoW	FcF	3	3	0	0	WoW	WoW	WoF	2	2	0	0	TRUE	FALSE	TRUE	FALSE	FALSE	0.93	0.86	0.75	0.82	0.37	0.48	0.64	0.5	0.92	0.85	0.85	0.44	0.73	0.62	TRUE	FALSE	FALSE	FALSE	FALSE	TRUE	FALSE	FALSE	FALSE	12.3457	11.9468	11.899	12.1188	1.31852	1.03365
YGL167C	WcW	WcW	WcW	WcW	0	1	0	0	NA	WcW	WcW	2	2	1	2	FALSE	FALSE	TRUE	TRUE	TRUE	0.95	0.96	0.87	0.91	0.34	0.37	0.55	0.56	0.78	0.9	0.66	0.95	0.44	0.82	FALSE	FALSE	FALSE	FALSE	FALSE	FALSE	FALSE	FALSE	FALSE	13.1601	13.0741	13.0665	13.1249	1.06145	1.00526
YGL166W	WoW	WoW	WoW	WoW	0	1	0	0	WoW	WoW	WoW	0	1	0	0	FALSE	FALSE	FALSE	FALSE	TRUE	0.97	0.96	0.95	0.97	0.54	0.47	0.74	0.43	0.92	0.91	0.89	0.49	0.42	0.61	FALSE	FALSE	FALSE	FALSE	FALSE	FALSE	FALSE	FALSE	FALSE	13.4775	13.5954	13.5645	13.5567	0.921554	1.02166
YGL164C	WoW	FoW	WoW	FoW	4	2	0	0	FoF	WoW	FoW	3	3	0	1	TRUE	FALSE	TRUE	TRUE	FALSE	0.97	0.94	0.91	0.95	0.42	0.52	0.53	0.42	0.83	0.94	0.84	0.94	0.65	0.79	FALSE	FALSE	FALSE	FALSE	FALSE	FALSE	FALSE	FALSE	FALSE	13.1415	12.9775	12.9173	12.9082	1.12039	1.04261
YGL162W	M_W	M_W	WoW	M_W	2	2	0	0	WoF	M_W	M_F	3	3	3	2	TRUE	FALSE	TRUE	TRUE	FALSE	0.73	0.91	0.89	0.79	0.6	0.35	0.37	0.64	0.47	0.63	0.53	0.85	0.65	1.28	TRUE	FALSE	FALSE	FALSE	TRUE	TRUE	FALSE	FALSE	FALSE	12.2952	12.0068	11.9931	11.9157	1.22129	1.00956
YGL161C	WcW	WcW	WcW	WcW	0	1	0	0	WcW	WcW	WcW	0	1	0	1	FALSE	FALSE	FALSE	TRUE	TRUE	0.93	0.95	0.94	0.87	0.5	0.4	0.52	0.74	0.82	0.89	0.85	0.52	0.86	0.59	FALSE	FALSE	FALSE	FALSE	FALSE	FALSE	FALSE	FALSE	FALSE	12.508	12.3908	12.3267	12.4301	1.08466	1.04539
YGL160W	WcW	WcW	WcW	WcW	0	1	0	0	WcW	WcW	FcW	2	2	0	1	FALSE	FALSE	TRUE	TRUE	TRUE	0.91	0.95	0.92	0.89	0.46	0.41	0.54	0.72	0.9	0.87	0.96	0.49	0.85	0.56	FALSE	FALSE	FALSE	FALSE	FALSE	FALSE	FALSE	FALSE	FALSE	10.8766	10.9004	10.8543	10.8883	0.983661	1.03244
YGL158W	WoW	WcF	WcF	WcF	2	2	0	0	WoW	WoW	WcF	2	2	0	1	TRUE	FALSE	TRUE	TRUE	FALSE	0.97	0.86	0.82	0.9	0.36	0.52	0.6	0.56	0.82	0.89	0.85	0.47	0.58	0.89	FALSE	FALSE	FALSE	FALSE	FALSE	FALSE	FALSE	FALSE	FALSE	11.3174	11.5409	11.5635	11.4441	0.856472	0.984498
YGL157W	WcW	WcF	WcW	WcW	2	2	0	0	FcW	WcW	FcW	2	2	0	1	TRUE	FALSE	TRUE	TRUE	FALSE	0.95	0.95	0.9	0.92	0.35	0.36	0.52	0.43	0.85	0.79	0.78	0.5	0.85	0.49	FALSE	FALSE	FALSE	FALSE	FALSE	FALSE	FALSE	FALSE	FALSE	12.1117	12.1026	12.0054	12.0321	1.00633	1.06966
YGL156W	WcW	FoF	WoF	FcW	4	4	0	1	WcW	WcW	FcF	2	2	0	0	TRUE	TRUE	TRUE	FALSE	FALSE	0.84	0.88	0.81	0.85	0.42	0.38	0.86	0.63	0.87	0.85	0.88	0.53	0.61	0.61	FALSE	FALSE	FALSE	FALSE	FALSE	FALSE	FALSE	FALSE	FALSE	11.7629	11.7604	11.7067	11.654	1.00176	1.0379
YGL153W	WoW	WoW	WoW	WoW	0	1	0	0	WoW	WoW	WoW	0	1	0	0	FALSE	FALSE	FALSE	FALSE	TRUE	0.96	0.96	0.95	0.97	0.58	0.38	0.51	0.46	0.97	0.94	0.9	0.45	0.32	0.43	FALSE	FALSE	FALSE	FALSE	FALSE	FALSE	FALSE	FALSE	FALSE	12.1044	12.0391	12.0872	11.9825	1.0463	0.967227
YGL151W	WoW	WoW	WoW	WoW	0	1	0	0	WoW	WoW	WoW	0	1	0	0	FALSE	FALSE	FALSE	FALSE	TRUE	0.99	0.97	0.96	0.94	0.34	0.46	0.4	0.41	0.77	0.97	0.81	0.64	0.48	0.57	FALSE	FALSE	FALSE	FALSE	FALSE	FALSE	FALSE	FALSE	FALSE	12.4337	12.4607	12.3989	12.401	0.981476	1.04376
YGL150C	FcW	FcW	WcW	FcF	3	3	0	0	FcF	FcW	WcW	3	3	0	0	TRUE	FALSE	TRUE	FALSE	FALSE	0.88	0.83	0.87	0.88	0.38	0.33	0.38	0.39	0.8	0.85	0.71	0.56	0.55	0.54	TRUE	FALSE	FALSE	FALSE	FALSE	FALSE	FALSE	FALSE	FALSE	12.1329	11.9464	11.7824	11.955	1.13799	1.12043
YGL148W	M_W	M_W	FcW	M_W	2	2	0	0	WoW	M_W	M_W	2	2	0	0	TRUE	FALSE	TRUE	FALSE	FALSE	0.91	0.79	0.82	0.92	0.45	0.77	0.74	0.44	0.84	0.8	0.87	0.54	0.78	0.66	FALSE	FALSE	FALSE	FALSE	FALSE	FALSE	FALSE	FALSE	FALSE	14.0257	14.036	14.0358	14.0141	0.992896	1.00012
YGL147C	M_W	M_W	FcW	M_F	3	3	4	0	FcW	M_W	M_W	2	2	2	2	TRUE	TRUE	TRUE	TRUE	FALSE	0	0	0	0	0.29	0.37	0.49	0.42	0	0	0.88	1.91	2.29	0.75	FALSE	FALSE	FALSE	FALSE	FALSE	FALSE	FALSE	FALSE	FALSE	12.9932	12.9153	12.9323	12.8773	1.05552	0.988256
YGL144C	WoW	WoW	WoW	WoW	0	1	0	0	WoW	WoW	WoW	0	1	0	0	FALSE	FALSE	FALSE	FALSE	TRUE	0.97	0.99	0.97	0.97	0.43	0.27	0.34	0.38	0.9	0.9	0.87	0.54	0.5	0.53	TRUE	FALSE	FALSE	FALSE	TRUE	TRUE	FALSE	FALSE	FALSE	11.1336	10.7786	10.6487	10.6326	1.27906	1.09418
YGL143C	WcW	WcW	WcW	FoW	2	2	0	0	WcW	WcW	FcW	2	2	0	0	TRUE	FALSE	TRUE	FALSE	FALSE	0.96	0.94	0.88	0.9	0.51	0.53	0.47	0.51	0.93	0.89	0.81	0.51	0.59	0.49	FALSE	FALSE	FALSE	FALSE	FALSE	FALSE	FALSE	FALSE	FALSE	12.4122	12.554	12.6228	12.5526	0.906392	0.953465
YGL142C	WoW	WoW	WoW	WoW	0	1	0	0	WoF	WoW	WoW	2	2	0	0	FALSE	FALSE	TRUE	FALSE	TRUE	0.93	0.95	0.93	0.93	0.49	0.32	0.35	0.56	0.91	0.92	0.81	0.54	0.36	0.57	FALSE	FALSE	FALSE	FALSE	FALSE	FALSE	FALSE	FALSE	FALSE	12.5006	12.4303	12.466	12.5099	1.04998	0.975575
YGL141W	WoW	WoW	WoW	WoW	0	1	0	0	FoW	WoW	WoW	2	2	0	0	FALSE	FALSE	TRUE	FALSE	TRUE	0.92	0.95	0.94	0.93	0.49	0.37	0.27	0.55	0.92	0.9	0.84	0.57	0.35	0.55	FALSE	FALSE	FALSE	FALSE	FALSE	FALSE	FALSE	FALSE	FALSE	10.8052	10.5762	10.6541	10.6835	1.1721	0.947415
YGL139W	WcW	FcW	WcW	FcW	4	2	0	0	WcF	WcW	WcW	2	2	0	0	TRUE	FALSE	TRUE	FALSE	FALSE	0.93	0.93	0.94	0.91	0.56	0.59	0.45	0.56	0.86	0.94	0.83	0.51	0.49	0.53	FALSE	FALSE	FALSE	FALSE	FALSE	FALSE	FALSE	FALSE	FALSE	12.4328	12.4416	12.5273	12.4549	0.993908	0.942312
YGL134W	WcW	FcW	WcW	FcW	4	2	0	0	WcW	WcW	FcW	2	2	0	0	TRUE	FALSE	TRUE	FALSE	FALSE	0.96	0.91	0.83	0.92	0.38	0.48	0.67	0.6	0.9	0.98	0.89	0.37	0.47	0.41	FALSE	FALSE	FALSE	FALSE	FALSE	FALSE	FALSE	FALSE	FALSE	12.0224	12.1479	12.1625	12.0502	0.916688	0.989913
YGL133W	FcF	FcF	WcF	FoW	3	3	0	0	FcF	FcF	FcF	0	1	0	0	TRUE	FALSE	FALSE	FALSE	FALSE	0.9	0.88	0.89	0.87	0.42	0.5	0.52	0.51	0.91	0.93	0.87	0.39	0.4	0.64	FALSE	FALSE	FALSE	FALSE	FALSE	FALSE	FALSE	FALSE	FALSE	12.8895	12.8624	12.7931	12.818	1.01897	1.04916
YGL131C	WcW	WcW	WcW	WcW	0	1	0	0	WcW	WcW	WcW	0	1	0	1	FALSE	FALSE	FALSE	TRUE	TRUE	0.97	0.96	0.97	0.9	0.44	0.44	0.39	0.43	0.92	0.98	0.92	0.84	0.37	0.77	FALSE	FALSE	FALSE	FALSE	FALSE	FALSE	FALSE	FALSE	FALSE	12.3708	12.347	12.2259	12.3236	1.01662	1.08755
YGL130W	WoW	WoW	WoW	WoW	0	1	0	0	NA	WoW	WoW	2	2	0	0	FALSE	FALSE	TRUE	FALSE	TRUE	0.98	0.96	0.96	0.92	0.54	0.52	0.36	0.41	0.89	0.96	0.85	0.77	0.37	0.74	FALSE	FALSE	FALSE	FALSE	FALSE	FALSE	FALSE	FALSE	FALSE	11.973	11.9809	12.0678	11.9539	0.994564	0.94154
YGL128C	FoW	M_W	M_W	WoW	3	3	0	0	WoF	FoW	M_W	3	3	0	0	TRUE	FALSE	TRUE	FALSE	FALSE	0.92	0.96	0.92	0.91	0.49	0.56	0.41	0.47	0.88	0.96	0.89	0.53	0.61	0.69	TRUE	FALSE	FALSE	FALSE	TRUE	FALSE	FALSE	TRUE	FALSE	9.82252	9.6083	9.78746	9.42225	1.16008	0.88322
YGL127C	WoW	FoW	WoW	WoW	2	2	0	0	WoW	WoW	WoW	0	1	0	0	TRUE	FALSE	FALSE	FALSE	FALSE	0.96	0.94	0.85	0.88	0.5	0.47	0.66	0.56	0.89	0.93	0.86	0.68	0.43	0.62	FALSE	FALSE	FALSE	FALSE	FALSE	FALSE	FALSE	FALSE	FALSE	11.8523	11.9203	11.7541	11.8344	0.953946	1.12208
YGL126W	WoW	WoF	WoW	WoW	2	2	0	0	WoW	WoW	WoW	0	1	0	0	TRUE	FALSE	FALSE	FALSE	FALSE	0.88	0.93	0.84	0.88	0.66	0.47	0.65	0.61	0.87	0.92	0.87	0.64	0.41	0.64	TRUE	FALSE	FALSE	FALSE	TRUE	FALSE	TRUE	FALSE	FALSE	11.2965	11.3544	11.0386	10.9663	0.960657	1.24467
YGL124C	WoW	FcW	WcW	WcW	3	3	0	0	WoW	WoW	FoW	2	2	0	1	TRUE	FALSE	TRUE	TRUE	FALSE	0.92	0.95	0.94	0.89	0.48	0.31	0.39	0.66	0.89	0.88	0.85	0.52	1.03	0.58	FALSE	FALSE	FALSE	FALSE	FALSE	FALSE	FALSE	FALSE	FALSE	10.2891	10.5402	10.4809	10.4292	0.84024	1.04193
YGL123W	FcF	FcF	M_F	WcF	3	3	0	0	WcW	FcF	NA	3	3	0	2	TRUE	FALSE	TRUE	TRUE	FALSE	0.94	0.85	0.88	0.91	0.35	0.55	0.49	0.46	0.86	0.92	0.8	0.86	0.38	0.98	FALSE	FALSE	FALSE	FALSE	FALSE	FALSE	FALSE	FALSE	FALSE	14.1759	14.1543	14.1278	14.0715	1.01512	1.01855
YGL121C	WcW	WcW	WcW	WcW	0	1	0	1	WcF	WcW	WcF	2	2	0	0	FALSE	TRUE	TRUE	FALSE	FALSE	0.97	0.99	0.88	0.83	0.43	0.25	0.88	0.78	0.82	0.97	0.8	0.74	0.42	0.65	FALSE	FALSE	FALSE	FALSE	FALSE	FALSE	FALSE	FALSE	FALSE	12.1947	12.1979	12.1613	12.0629	0.997771	1.0257
YGL120C	WoW	WoW	WoW	WoW	0	1	0	0	WoW	WoW	WoW	0	1	0	0	FALSE	FALSE	FALSE	FALSE	TRUE	0.98	0.94	0.93	0.96	0.39	0.46	0.48	0.38	0.97	0.95	0.92	0.34	0.37	0.38	FALSE	FALSE	FALSE	FALSE	FALSE	FALSE	FALSE	FALSE	FALSE	13.0337	12.8468	12.8992	13.004	1.13836	0.964309
YGL119W	WoW	WoW	WoW	WoW	0	1	0	0	WoW	WoW	WoW	0	1	0	0	FALSE	FALSE	FALSE	FALSE	TRUE	0.98	0.98	0.96	0.97	0.37	0.35	0.49	0.4	0.91	0.98	0.92	0.5	0.32	0.38	TRUE	FALSE	FALSE	FALSE	FALSE	FALSE	FALSE	FALSE	TRUE	11.0358	11.2029	11.2698	11.3207	0.890651	0.954663
YGL116W	WcW	WcW	FcW	WcW	2	2	0	1	WcW	WcW	WcW	0	1	0	1	TRUE	TRUE	FALSE	TRUE	FALSE	0.84	0.93	0.91	0.92	0.95	0.47	0.62	0.47	0.83	0.86	0.8	0.74	0.55	0.86	FALSE	FALSE	FALSE	FALSE	FALSE	FALSE	FALSE	FALSE	FALSE	12.5171	12.4302	12.5834	12.624	1.06208	0.89927
YGL115W	WcW	WcW	WcW	WcW	0	1	0	0	WcW	WcW	WcW	0	1	0	0	FALSE	FALSE	FALSE	FALSE	TRUE	0.96	0.97	0.9	0.96	0.4	0.45	0.4	0.49	0.93	0.97	0.94	0.6	0.5	0.76	FALSE	FALSE	FALSE	FALSE	FALSE	FALSE	FALSE	FALSE	FALSE	11.4071	11.3684	11.5095	11.5416	1.0272	0.90685
YGL111W	WoW	WoW	WoW	WoW	0	1	0	0	WoW	WoW	WoW	0	1	0	0	FALSE	FALSE	FALSE	FALSE	TRUE	0.96	0.98	0.95	0.95	0.59	0.34	0.38	0.45	0.94	0.95	0.95	0.44	0.51	0.41	FALSE	FALSE	FALSE	FALSE	FALSE	FALSE	FALSE	FALSE	FALSE	12.7419	12.6469	12.5865	12.6803	1.06805	1.04275
YGL110C	FoW	FoW	WoW	WoW	2	2	0	0	WoW	FoW	M_W	3	3	0	0	TRUE	FALSE	TRUE	FALSE	FALSE	0.83	0.87	0.9	0.91	0.54	0.46	0.47	0.63	0.8	0.78	0.87	0.6	0.68	0.4	FALSE	FALSE	FALSE	FALSE	FALSE	FALSE	FALSE	FALSE	FALSE	12.4704	12.3837	12.3722	12.3546	1.06188	1.008
YGL107C	M_W	M_W	M_W	M_W	0	1	0	0	WoW	M_W	M_W	2	2	0	0	FALSE	FALSE	TRUE	FALSE	TRUE	0.97	0.97	0.96	0.93	0.53	0.62	0.4	0.63	0.94	0.94	0.91	0.5	0.51	0.52	FALSE	FALSE	FALSE	FALSE	FALSE	FALSE	FALSE	FALSE	FALSE	11.991	11.9532	11.9211	12.0116	1.02658	1.02246
YGL106W	WoW	WoW	WoW	WoW	0	1	0	0	WoW	WoW	WoW	0	1	0	0	FALSE	FALSE	FALSE	FALSE	TRUE	0.94	0.93	0.94	0.93	0.52	0.72	0.59	0.58	0.91	0.91	0.84	0.45	0.52	0.7	TRUE	FALSE	FALSE	FALSE	TRUE	FALSE	FALSE	FALSE	FALSE	10.7473	10.5017	10.346	10.3639	1.18553	1.11401
YGL104C	WcW	WcW	WcW	WoW	2	2	0	0	WoW	WcW	WoW	2	2	0	0	TRUE	FALSE	TRUE	FALSE	FALSE	0.95	0.92	0.74	0.79	0.43	0.38	0.77	0.75	0.94	0.93	0.88	0.48	0.78	0.48	FALSE	FALSE	FALSE	FALSE	FALSE	FALSE	FALSE	FALSE	FALSE	11.3062	11.3607	11.4623	11.2632	0.962986	0.931955
YGL100W	WoW	FoW	WoW	WoW	2	2	0	0	FoW	WoW	FoW	2	2	0	1	TRUE	FALSE	TRUE	TRUE	FALSE	0.95	0.93	0.93	0.95	0.53	0.54	0.39	0.42	0.94	0.92	0.91	0.55	0.87	0.53	FALSE	FALSE	FALSE	FALSE	FALSE	FALSE	FALSE	FALSE	FALSE	12.2039	12.1327	12.3338	12.2253	1.0506	0.869869
YGL098W	WcW	WcW	WcW	WcW	0	1	0	0	WcW	WcW	WcW	0	1	0	0	FALSE	FALSE	FALSE	FALSE	TRUE	0.93	0.92	0.87	0.92	0.42	0.3	0.54	0.38	0.87	0.84	0.73	0.57	0.53	0.55	FALSE	FALSE	FALSE	FALSE	FALSE	FALSE	FALSE	FALSE	FALSE	11.0706	11.1146	11.0773	11.0347	0.969969	1.02622
YGL096W	FcW	FcW	FcW	FcW	0	1	0	0	WcW	FcW	FcW	2	2	1	0	FALSE	FALSE	TRUE	TRUE	TRUE	0.95	0.93	0.89	0.89	0.44	0.42	0.42	0.48	0.69	0.95	0.73	0.47	0.38	0.55	FALSE	FALSE	FALSE	FALSE	FALSE	FALSE	FALSE	FALSE	FALSE	11.8656	11.9571	11.9641	11.8613	0.938488	0.995161
YGL095C	WcW	WcW	WcW	WcW	0	1	0	0	WcW	WcW	WcW	0	1	0	0	FALSE	FALSE	FALSE	FALSE	TRUE	0.93	0.96	0.88	0.86	0.54	0.37	0.64	0.54	0.87	0.93	0.94	0.42	0.46	0.43	FALSE	FALSE	FALSE	FALSE	FALSE	FALSE	FALSE	FALSE	FALSE	11.673	11.5542	11.6166	11.6282	1.0858	0.95771
YGL094C	WcW	WcW	WcW	WcW	0	1	0	0	WcW	WcW	FcW	2	2	0	0	FALSE	FALSE	TRUE	FALSE	TRUE	0.91	0.95	0.89	0.85	0.54	0.4	0.41	0.46	0.86	0.93	0.88	0.56	0.47	0.52	FALSE	FALSE	FALSE	FALSE	FALSE	FALSE	FALSE	FALSE	FALSE	12.8396	12.9178	12.9359	12.8279	0.947227	0.987525
YGL089C	FcW	WoW	WcW	FcW	3	3	0	1	FcF	FcW	FcW	2	2	0	1	TRUE	TRUE	TRUE	TRUE	FALSE	0.94	0.91	0.88	0.93	0.57	0.84	0.54	0.33	0.78	0.84	0.77	0.95	0.45	0.6	FALSE	FALSE	FALSE	FALSE	FALSE	FALSE	FALSE	FALSE	FALSE	12.7833	12.8668	12.9694	12.7969	0.94374	0.931345
YGL087C	WcW	WcF	WcW	WcW	2	2	0	0	WcW	WcW	WcW	0	1	0	0	TRUE	FALSE	FALSE	FALSE	FALSE	0.94	0.93	0.93	0.93	0.51	0.42	0.37	0.42	0.91	0.87	0.8	0.41	0.66	0.55	FALSE	FALSE	FALSE	FALSE	FALSE	FALSE	FALSE	FALSE	FALSE	12.63	12.6978	12.7475	12.7068	0.954108	0.966126
YGL086W	WoW	WoW	WoW	WoW	0	1	0	0	WoW	WoW	WoW	0	1	0	0	FALSE	FALSE	FALSE	FALSE	TRUE	0.95	0.94	0.93	0.95	0.52	0.45	0.39	0.39	0.91	0.84	0.78	0.45	0.59	0.55	FALSE	FALSE	FALSE	FALSE	FALSE	FALSE	FALSE	FALSE	FALSE	11.6803	11.6928	11.8131	11.6628	0.991362	0.919949
YGL085W	FcW	M_W	FoW	M_W	4	3	0	0	FoW	FcW	M_W	3	3	0	1	TRUE	FALSE	TRUE	TRUE	FALSE	0.88	0.88	0.79	0.83	0.56	0.6	0.71	0.59	0.9	0.88	0.93	0.43	0.81	0.66	TRUE	FALSE	FALSE	FALSE	TRUE	FALSE	FALSE	FALSE	FALSE	12.223	11.98	12.001	11.8459	1.18347	0.98552
YGL084C	WoW	WoW	WoW	WoW	0	1	0	0	WoW	WoW	WoW	0	1	0	0	FALSE	FALSE	FALSE	FALSE	TRUE	0.98	0.98	0.94	0.93	0.37	0.52	0.43	0.41	0.96	0.98	0.96	0.49	0.38	0.47	FALSE	FALSE	FALSE	FALSE	FALSE	FALSE	FALSE	FALSE	FALSE	12.3328	12.2469	12.3303	12.1463	1.06137	0.943845
YGL080W	WcW	FcW	WoW	FcW	4	3	0	0	WcF	WcW	WcW	2	2	0	0	TRUE	FALSE	TRUE	FALSE	FALSE	0.94	0.95	0.82	0.78	0.53	0.4	0.57	0.54	0.84	0.9	0.92	0.46	0.46	0.48	TRUE	FALSE	FALSE	FALSE	FALSE	FALSE	FALSE	FALSE	TRUE	11.9787	12.0912	12.0971	12.2488	0.924999	0.9959
YGL079W	FoW	M_W	FoW	FoW	2	2	0	0	FoW	FoW	M_W	2	2	0	0	TRUE	FALSE	TRUE	FALSE	FALSE	0.96	0.96	0.91	0.92	0.46	0.44	0.48	0.58	0.94	0.9	0.89	0.6	0.72	0.6	FALSE	FALSE	FALSE	FALSE	FALSE	FALSE	FALSE	FALSE	FALSE	11.8539	11.9088	11.9248	11.9217	0.962669	0.988988
YGL077C	WcW	FcW	FcW	FcW	2	2	0	0	FcW	WcW	FcW	2	2	0	0	TRUE	FALSE	TRUE	FALSE	FALSE	0.94	0.88	0.94	0.92	0.45	0.52	0.56	0.44	0.91	0.92	0.81	0.4	0.53	0.66	TRUE	FALSE	FALSE	FALSE	TRUE	TRUE	FALSE	FALSE	FALSE	13.1552	12.7562	12.829	12.7499	1.31861	0.950799
YGL075C	WcW	WcW	WcW	WcW	0	1	0	1	WcW	WcW	WcW	0	1	0	0	FALSE	TRUE	FALSE	FALSE	FALSE	0.92	0.94	0.93	0.9	0.67	0.48	0.62	0.93	0.93	0.9	0.9	0.66	0.53	0.61	TRUE	TRUE	FALSE	FALSE	FALSE	FALSE	FALSE	FALSE	TRUE	11.7609	12.0938	12.1183	12.0336	0.793902	0.983184
YGL073W	WoW	WoW	WoW	WoW	0	1	0	0	WoF	WoW	WcW	3	3	1	1	FALSE	FALSE	TRUE	TRUE	TRUE	0.92	0.88	0.87	0.91	0.48	0.54	0.48	0.41	0.86	0.79	0.68	0.57	0.89	0.68	FALSE	FALSE	FALSE	FALSE	FALSE	FALSE	FALSE	FALSE	FALSE	12.6411	12.6019	12.536	12.4548	1.02756	1.04676
YGL071W	FcF	FcF	FcF	FcF	0	1	1	0	FcF	FcF	FcF	0	1	0	0	FALSE	TRUE	FALSE	FALSE	FALSE	0.88	0.92	0.82	0.63	0.47	0.33	0.53	0.61	0.77	0.91	0.75	0.65	0.73	0.68	FALSE	FALSE	FALSE	FALSE	FALSE	FALSE	FALSE	FALSE	FALSE	12.9173	12.8428	12.8691	12.744	1.05297	0.981945
YGL067W	FcW	FoW	FcW	WcW	4	3	0	0	FcW	FcW	FcW	0	1	0	0	TRUE	FALSE	FALSE	FALSE	FALSE	0.94	0.94	0.87	0.93	0.38	0.44	0.64	0.51	0.86	0.93	0.93	0.56	0.58	0.53	FALSE	FALSE	FALSE	FALSE	FALSE	FALSE	FALSE	FALSE	FALSE	12.4753	12.3925	12.3426	12.3402	1.05907	1.03523
YGL066W	WcW	FcW	WcW	WcW	2	2	0	0	WcW	WcW	FcW	2	2	0	1	TRUE	FALSE	TRUE	TRUE	FALSE	0.95	0.95	0.91	0.95	0.4	0.4	0.31	0.27	0.91	0.89	0.83	0.42	0.84	0.69	FALSE	FALSE	FALSE	FALSE	FALSE	FALSE	FALSE	FALSE	FALSE	11.7224	11.8646	11.8677	11.7003	0.90615	0.997872
YGL065C	FoW	FoW	WoW	FoW	2	2	0	0	WoW	FoW	FoW	2	2	0	0	TRUE	FALSE	TRUE	FALSE	FALSE	0.92	0.93	0.92	0.91	0.36	0.43	0.39	0.44	0.8	0.89	0.74	0.47	0.4	0.56	TRUE	FALSE	FALSE	FALSE	FALSE	FALSE	FALSE	FALSE	FALSE	11.408	11.6277	11.7696	11.5166	0.858709	0.906377
YGL063W	WcW	WcW	FcW	WcW	2	2	0	1	WcW	WcW	WcW	0	1	0	0	TRUE	TRUE	FALSE	FALSE	FALSE	0.86	0.91	0.87	0.86	0.45	0.47	0.83	0.72	0.84	0.9	0.71	0.59	0.48	0.75	FALSE	FALSE	FALSE	FALSE	FALSE	FALSE	FALSE	FALSE	FALSE	12.5717	12.8151	12.6936	12.612	0.844806	1.0878
YGL061C	WcW	WcW	WcW	WcW	0	1	0	0	WcW	WcW	WcW	0	1	0	0	FALSE	FALSE	FALSE	FALSE	TRUE	0.95	0.91	0.93	0.91	0.32	0.43	0.44	0.66	0.91	0.95	0.9	0.58	0.43	0.54	TRUE	TRUE	FALSE	FALSE	FALSE	FALSE	FALSE	FALSE	FALSE	10.4806	11.0933	10.9038	10.7348	0.65398	1.14036
YGL060W	WcW	WcW	WcW	WcW	0	1	0	0	WcW	WcW	WcW	0	1	0	0	FALSE	FALSE	FALSE	FALSE	TRUE	0.97	0.94	0.91	0.94	0.33	0.27	0.46	0.47	0.94	0.97	0.94	0.34	0.36	0.54	TRUE	FALSE	FALSE	FALSE	TRUE	FALSE	FALSE	FALSE	FALSE	11.8341	11.5808	11.4504	11.4247	1.19194	1.09457
YGL059W	WoW	WoW	WoW	WoW	0	1	0	0	WoW	WoW	WoF	2	2	0	1	FALSE	FALSE	TRUE	TRUE	TRUE	0.93	0.98	0.95	0.95	0.52	0.35	0.62	0.58	0.82	0.86	0.75	0.61	0.75	0.96	FALSE	FALSE	FALSE	FALSE	FALSE	FALSE	FALSE	FALSE	FALSE	11.7078	11.7674	11.7448	11.6429	0.959539	1.01574
YGL057C	WoF	WoF	WoW	WoW	2	2	0	0	WoW	WoF	WoF	2	2	0	0	TRUE	FALSE	TRUE	FALSE	FALSE	0.94	0.97	0.89	0.94	0.42	0.37	0.48	0.56	0.95	0.96	0.94	0.36	0.41	0.35	TRUE	FALSE	FALSE	FALSE	FALSE	FALSE	FALSE	FALSE	FALSE	11.6253	11.9099	11.9864	11.8171	0.821004	0.948356
YGL053W	FcW	FcF	WcW	FcF	4	3	4	0	FoW	FcW	FoW	2	2	2	2	TRUE	TRUE	TRUE	TRUE	FALSE	0	0	0	0	0.59	0.58	0.49	0.58	0	0	0.73	1.12	1.11	0.44	TRUE	FALSE	FALSE	FALSE	TRUE	FALSE	FALSE	FALSE	FALSE	12.3598	12.2078	11.9816	11.9178	1.11106	1.16977
YGL049C	WcW	WcW	WcW	WcW	0	1	0	0	WcW	WcW	WcW	0	1	0	1	FALSE	FALSE	FALSE	TRUE	TRUE	0.97	0.96	0.96	0.97	0.36	0.3	0.47	0.35	0.86	0.96	0.8	0.82	0.51	0.63	FALSE	FALSE	FALSE	FALSE	FALSE	FALSE	FALSE	FALSE	FALSE	13.6167	13.5556	13.5706	13.5713	1.04324	0.989673
YGL048C	WoW	WoW	WoW	WoW	0	1	0	0	WoW	WoW	WoW	0	1	0	0	FALSE	FALSE	FALSE	FALSE	TRUE	0.97	0.96	0.92	0.94	0.4	0.39	0.33	0.35	0.86	0.92	0.94	0.59	0.38	0.43	FALSE	FALSE	FALSE	FALSE	FALSE	FALSE	FALSE	FALSE	FALSE	13.6514	13.5996	13.6474	13.6567	1.03659	0.967386
YGL047W	WoW	WoW	WoW	WoW	0	1	0	0	WoW	WoW	WoW	0	1	0	0	FALSE	FALSE	FALSE	FALSE	TRUE	0.95	0.93	0.9	0.95	0.5	0.41	0.34	0.38	0.78	0.87	0.92	0.53	0.43	0.42	TRUE	FALSE	FALSE	FALSE	FALSE	FALSE	FALSE	FALSE	FALSE	12.3236	12.6426	12.632	12.5633	0.801591	1.00739
YGL045W	WcW	WcW	WcW	WcW	0	1	0	0	WcW	WcW	WcW	0	1	0	0	FALSE	FALSE	FALSE	FALSE	TRUE	0.96	0.96	0.96	0.91	0.52	0.71	0.44	0.4	0.89	0.89	0.88	0.42	0.45	0.35	FALSE	FALSE	FALSE	FALSE	FALSE	FALSE	FALSE	FALSE	FALSE	12.863	12.8984	12.8979	12.7158	0.975729	1.0004
YGL044C	WcW	WcW	WcW	WcW	0	1	0	0	WcW	WcW	WcW	0	1	0	0	FALSE	FALSE	FALSE	FALSE	TRUE	0.98	0.96	0.92	0.94	0.4	0.36	0.45	0.45	0.88	0.97	0.85	0.66	0.51	0.54	FALSE	FALSE	FALSE	FALSE	FALSE	FALSE	FALSE	FALSE	FALSE	12.6624	12.6929	12.7152	12.7028	0.979084	0.984617
YGL043W	WoW	WoW	WoW	WoW	0	1	0	0	WoW	WoW	WoW	0	1	0	0	FALSE	FALSE	FALSE	FALSE	TRUE	0.98	0.95	0.88	0.93	0.43	0.54	0.55	0.41	0.94	0.96	0.92	0.56	0.29	0.5	FALSE	FALSE	FALSE	FALSE	FALSE	FALSE	FALSE	FALSE	FALSE	11.4938	11.5972	11.66	11.5758	0.930819	0.957429
YGL040C	FcW	FcW	WcW	FcW	2	2	0	0	FcW	FcW	FcW	0	1	0	0	TRUE	FALSE	FALSE	FALSE	FALSE	0.98	0.97	0.86	0.93	0.46	0.4	0.45	0.36	0.98	0.98	0.98	0.36	0.42	0.43	FALSE	FALSE	FALSE	FALSE	FALSE	FALSE	FALSE	FALSE	FALSE	12.0811	12.1457	12.2038	12.0625	0.956185	0.960511
YGL035C	FcF	FcF	FcW	M_F	3	3	0	1	NA	FcF	FcF	2	2	0	0	TRUE	TRUE	TRUE	FALSE	FALSE	0.93	0.9	0.81	0.89	0.34	0.65	0.9	0.44	0.92	0.91	0.9	0.47	0.52	0.59	FALSE	FALSE	FALSE	FALSE	FALSE	FALSE	FALSE	FALSE	FALSE	12.6667	12.7359	12.7847	12.9291	0.953146	0.966729
YGL033W	WcW	WcW	WcW	WcW	0	1	0	0	WcW	WcW	WcW	0	1	0	0	FALSE	FALSE	FALSE	FALSE	TRUE	0.9	0.91	0.92	0.93	0.44	0.36	0.38	0.39	0.85	0.89	0.88	0.51	0.51	0.54	FALSE	FALSE	FALSE	FALSE	FALSE	FALSE	FALSE	FALSE	FALSE	9.45805	9.47405	9.46118	9.347	0.988972	1.00896
YGL032C	M_F	WcW	FcW	WcW	4	3	2	2	WcW	M_F	FcW	3	3	2	2	TRUE	TRUE	TRUE	TRUE	FALSE	0.66	0.93	0.9	0.61	1.05	0.44	0.35	0.94	0.6	0.93	0.52	0.91	0.47	1.07	TRUE	FALSE	FALSE	FALSE	TRUE	TRUE	FALSE	FALSE	FALSE	13.5121	12.5508	12.3905	12.5382	1.94705	1.11756
YGL031C	WcF	FcW	WcF	WcF	2	2	0	0	WcW	WcF	WcF	2	2	3	2	TRUE	FALSE	TRUE	TRUE	FALSE	0.8	0.8	0.86	0.86	0.48	0.49	0.48	0.56	0.43	-0.08	0.32	1.49	2.04	0.67	FALSE	FALSE	FALSE	FALSE	FALSE	FALSE	FALSE	FALSE	FALSE	13.3906	13.4213	13.2831	13.2659	0.978972	1.10052
YGL029W	FoW	WoW	WoW	FoW	2	2	0	0	WcW	FoW	FoW	2	2	0	0	TRUE	FALSE	TRUE	FALSE	FALSE	0.96	0.92	0.74	0.77	0.5	0.62	0.65	0.49	0.87	0.9	0.91	0.59	0.47	0.63	TRUE	FALSE	FALSE	FALSE	FALSE	FALSE	FALSE	FALSE	FALSE	12.7764	12.6778	12.5068	12.7675	1.07069	1.12584
YGL028C	WcW	WcW	WcW	WcW	0	1	0	0	WcW	WcW	FcW	2	2	0	0	FALSE	FALSE	TRUE	FALSE	TRUE	0.92	0.91	0.82	0.84	0.48	0.37	0.65	0.59	0.87	0.84	0.83	0.43	0.72	0.51	TRUE	FALSE	FALSE	TRUE	FALSE	TRUE	FALSE	FALSE	FALSE	13.1725	12.497	12.4208	13.1098	1.59722	1.0542
YGL027C	WoW	FoW	FcW	FoW	4	3	0	0	FoF	WoW	WoW	2	2	0	0	TRUE	FALSE	TRUE	FALSE	FALSE	0.92	0.92	0.82	0.91	0.58	0.51	0.49	0.55	0.82	0.96	0.84	0.77	0.48	0.59	FALSE	FALSE	FALSE	FALSE	FALSE	FALSE	FALSE	FALSE	FALSE	13.3574	13.4763	13.4398	13.248	0.920927	1.02558
YGL026C	WoW	WoW	WoW	WoW	0	1	0	0	WoW	WoW	WoW	0	1	0	1	FALSE	FALSE	FALSE	TRUE	TRUE	0.94	0.97	0.95	0.96	0.44	0.26	0.49	0.53	0.85	0.95	0.87	0.82	0.42	0.58	FALSE	FALSE	FALSE	FALSE	FALSE	FALSE	FALSE	FALSE	FALSE	13.8845	13.6409	13.8029	13.7828	1.1839	0.893773
YGL025C	WoW	WoW	WoW	WoW	0	1	0	0	WoW	WoW	WoW	0	1	0	0	FALSE	FALSE	FALSE	FALSE	TRUE	0.96	0.93	0.92	0.96	0.64	0.45	0.48	0.54	0.92	0.96	0.96	0.53	0.4	0.46	FALSE	FALSE	FALSE	FALSE	FALSE	FALSE	FALSE	FALSE	FALSE	11.1739	11.2852	11.2638	11.1788	0.925782	1.01496
YGL020C	WoW	WoW	WoW	WoW	0	1	0	0	WoW	WoW	WoW	0	1	0	0	FALSE	FALSE	FALSE	FALSE	TRUE	0.92	0.96	0.91	0.93	0.53	0.4	0.37	0.55	0.92	0.88	0.94	0.5	0.51	0.48	FALSE	FALSE	FALSE	FALSE	FALSE	FALSE	FALSE	FALSE	FALSE	11.936	11.8934	11.8637	11.8524	1.02996	1.0208
YGL019W	WcW	WcW	WcW	WcW	0	1	0	0	WcW	WcW	WcW	0	1	0	0	FALSE	FALSE	FALSE	FALSE	TRUE	0.98	0.99	0.98	0.98	0.51	0.44	0.59	0.6	0.98	0.95	0.96	0.52	0.57	0.54	FALSE	FALSE	FALSE	FALSE	FALSE	FALSE	FALSE	FALSE	FALSE	12.6258	12.6826	12.6404	12.6625	0.961419	1.02965
YGL018C	WoW	WoW	WoW	WoW	0	1	0	1	WoW	WoW	WoW	0	1	0	1	FALSE	TRUE	FALSE	TRUE	FALSE	0.95	0.94	0.87	0.87	0.59	0.49	0.83	0.79	0.76	0.94	0.84	0.94	0.41	0.73	TRUE	FALSE	FALSE	FALSE	FALSE	FALSE	FALSE	FALSE	FALSE	11.2866	11.6053	11.6703	11.4485	0.80179	0.955945
YGL017W	WoW	WoW	WoW	WoW	0	1	0	2	WoW	WoW	WoW	0	1	0	1	FALSE	TRUE	FALSE	TRUE	FALSE	0.96	0.95	0.93	0.94	0.61	0.5	0.85	0.83	0.83	0.97	0.83	0.87	0.38	0.7	FALSE	FALSE	FALSE	FALSE	FALSE	FALSE	FALSE	FALSE	FALSE	11.8598	11.6712	11.7385	11.669	1.13971	0.954381
YGL016W	WoW	FoW	WoW	M_W	4	3	0	2	FoW	WoW	FoW	2	2	0	0	TRUE	TRUE	TRUE	FALSE	FALSE	0.96	0.84	0.89	0.91	0.48	0.63	0.9	0.82	0.97	0.96	0.92	0.38	0.45	0.55	TRUE	FALSE	FALSE	FALSE	FALSE	FALSE	FALSE	TRUE	FALSE	11.5084	11.4834	11.5002	11.2361	1.01747	0.988454
YGL014W	WcW	WcW	WcW	WcW	0	1	0	0	WcW	WcW	WcW	0	1	0	0	FALSE	FALSE	FALSE	FALSE	TRUE	0.89	0.9	0.86	0.84	0.4	0.54	0.57	0.52	0.9	0.84	0.94	0.52	0.5	0.47	FALSE	FALSE	FALSE	FALSE	FALSE	FALSE	FALSE	FALSE	FALSE	12.7138	12.5221	12.5115	12.5139	1.14215	1.00736
YGL013C	WcW	WcW	WcW	WcW	0	1	0	0	WcW	WcW	WcW	0	1	0	1	FALSE	FALSE	FALSE	TRUE	TRUE	0.96	0.97	0.91	0.89	0.38	0.44	0.55	0.55	0.96	0.85	0.81	0.4	0.57	0.91	FALSE	FALSE	FALSE	FALSE	FALSE	FALSE	FALSE	FALSE	FALSE	11.9227	11.9706	12.0328	11.9309	0.967347	0.957789
YGL008C	M_W	M_W	FcW	M_F	3	3	0	2	M_W	M_W	M_W	0	1	0	3	TRUE	TRUE	FALSE	TRUE	FALSE	0.86	0.85	0.8	0.82	0.81	0.95	0.61	0.44	0.73	0.85	0.91	0.84	0.83	0.86	FALSE	FALSE	FALSE	FALSE	FALSE	FALSE	FALSE	FALSE	FALSE	14.3504	14.3561	14.387	14.3418	0.99606	0.97881
YGL006W	FcW	FcW	FcW	FcW	0	1	0	0	FcW	FcW	FcW	0	1	0	0	FALSE	FALSE	FALSE	FALSE	TRUE	0.9	0.94	0.81	0.76	0.55	0.34	0.68	0.63	0.84	0.92	0.87	0.53	0.42	0.49	TRUE	FALSE	FALSE	FALSE	FALSE	FALSE	FALSE	FALSE	FALSE	13.1732	13.0848	12.8867	13.0386	1.06317	1.14716
YGL005C	WoW	WoW	WoW	WoW	0	1	0	0	WoW	WoW	WoW	0	1	0	0	FALSE	FALSE	FALSE	FALSE	TRUE	0.94	0.94	0.92	0.94	0.6	0.58	0.48	0.71	0.86	0.79	0.83	0.51	0.67	0.61	TRUE	FALSE	FALSE	FALSE	FALSE	FALSE	FALSE	FALSE	FALSE	11.1843	11.4665	11.4693	11.2177	0.822295	0.99805
YGL004C	WoW	WoW	WoW	WoW	0	1	0	0	WoW	WoW	WoW	0	1	0	0	FALSE	FALSE	FALSE	FALSE	TRUE	0.94	0.98	0.96	0.89	0.61	0.4	0.45	0.58	0.83	0.94	0.89	0.6	0.54	0.6	FALSE	FALSE	FALSE	FALSE	FALSE	FALSE	FALSE	FALSE	FALSE	12.6467	12.8021	12.8463	12.7301	0.89788	0.969812
YGL003C	WcW	WcW	WcW	WcW	0	1	0	0	WcW	WcW	WcW	0	1	0	0	FALSE	FALSE	FALSE	FALSE	TRUE	0.94	0.98	0.93	0.87	0.52	0.44	0.55	0.71	0.92	0.97	0.93	0.6	0.34	0.6	FALSE	FALSE	FALSE	FALSE	FALSE	FALSE	FALSE	FALSE	FALSE	12.274	12.1838	12.1925	12.0584	1.06451	0.993947
YGL002W	M_W	M_W	M_W	WcW	2	2	0	0	WcW	M_W	M_W	2	2	0	0	TRUE	FALSE	TRUE	FALSE	FALSE	0.98	0.98	0.96	0.93	0.5	0.28	0.52	0.76	0.93	0.98	0.91	0.54	0.35	0.53	FALSE	FALSE	FALSE	FALSE	FALSE	FALSE	FALSE	FALSE	FALSE	11.8572	11.7389	11.7579	11.7166	1.08542	0.986894
YGL001C	WcW	FcW	WcW	FoW	4	3	0	0	WcF	WcW	M_F	3	3	0	0	TRUE	FALSE	TRUE	FALSE	FALSE	0.86	0.93	0.93	0.87	0.56	0.54	0.7	0.63	0.91	0.83	0.79	0.64	0.77	0.72	FALSE	FALSE	FALSE	FALSE	FALSE	FALSE	FALSE	FALSE	FALSE	13.1725	13.1822	13.2239	13.1587	0.993263	0.971527
YGR002C	WoW	WoW	WoW	WoW	0	1	0	0	WoW	WoW	WoW	0	1	0	0	FALSE	FALSE	FALSE	FALSE	TRUE	0.91	0.93	0.86	0.86	0.64	0.39	0.56	0.46	0.86	0.95	0.88	0.56	0.47	0.52	FALSE	FALSE	FALSE	FALSE	FALSE	FALSE	FALSE	FALSE	FALSE	11.8028	11.8709	11.8406	11.8284	0.953888	1.02121
YGR003W	WoW	WoW	WoW	WoW	0	1	0	0	WoW	WoW	WoW	0	1	0	2	FALSE	FALSE	FALSE	TRUE	TRUE	0.88	0.94	0.94	0.91	0.69	0.41	0.46	0.47	0.87	0.91	0.91	0.56	0.86	0.83	FALSE	FALSE	FALSE	FALSE	FALSE	FALSE	FALSE	FALSE	FALSE	10.9775	11.1172	11.1978	11.0192	0.907709	0.945673
YGR005C	WoW	WoW	WoW	WoW	0	1	0	0	WoW	WoW	WoW	0	1	0	0	FALSE	FALSE	FALSE	FALSE	TRUE	0.97	0.98	0.96	0.95	0.43	0.34	0.42	0.55	0.94	0.97	0.92	0.44	0.56	0.46	FALSE	FALSE	FALSE	FALSE	FALSE	FALSE	FALSE	FALSE	FALSE	11.2245	11.1371	11.1304	11.064	1.0625	1.00465
YGR006W	WoW	WoW	WoW	WoW	0	1	0	0	WoW	WoW	WoW	0	1	0	0	FALSE	FALSE	FALSE	FALSE	TRUE	0.97	0.99	0.95	0.95	0.44	0.27	0.41	0.53	0.93	0.97	0.92	0.4	0.45	0.44	FALSE	FALSE	FALSE	FALSE	FALSE	FALSE	FALSE	FALSE	FALSE	10.9221	11.0944	11.0559	10.9785	0.88746	1.02701
YGR007W	WoW	WoW	WoW	WoW	0	1	0	0	WoW	WoW	WoW	0	1	0	0	FALSE	FALSE	FALSE	FALSE	TRUE	0.97	0.96	0.88	0.93	0.59	0.41	0.61	0.49	0.91	0.93	0.87	0.56	0.31	0.52	FALSE	FALSE	FALSE	FALSE	FALSE	FALSE	FALSE	FALSE	FALSE	13.1787	13.0956	13.1125	12.9798	1.05927	0.988355
YGR008C	WcW	FcW	FcW	FcW	2	2	0	0	FcW	WcW	FcW	2	2	0	0	TRUE	FALSE	TRUE	FALSE	FALSE	0.97	0.97	0.94	0.96	0.47	0.43	0.48	0.64	0.94	0.93	0.92	0.45	0.57	0.49	FALSE	FALSE	FALSE	FALSE	FALSE	FALSE	FALSE	FALSE	FALSE	12.2033	12.3641	12.1275	12.1217	0.894568	1.17821
YGR009C	WoW	WoW	WcW	M_F	3	3	0	0	WcW	WoW	WoW	2	2	0	0	TRUE	FALSE	TRUE	FALSE	FALSE	0.97	0.96	0.96	0.94	0.3	0.31	0.54	0.54	0.84	0.96	0.85	0.67	0.36	0.57	FALSE	FALSE	FALSE	FALSE	FALSE	FALSE	FALSE	FALSE	FALSE	12.7996	12.7554	12.7276	12.7476	1.03114	1.01942
YGR010W	WcW	WcW	WcW	WcW	0	1	0	0	WcW	WcW	WcW	0	1	0	0	FALSE	FALSE	FALSE	FALSE	TRUE	0.94	0.96	0.93	0.91	0.6	0.41	0.55	0.51	0.88	0.94	0.9	0.63	0.49	0.66	FALSE	FALSE	FALSE	FALSE	FALSE	FALSE	FALSE	FALSE	FALSE	12.253	12.4303	12.4655	12.4281	0.884363	0.975905
YGR013W	WoW	WoW	WoW	WoW	0	1	0	0	WoW	WoW	FoW	2	2	0	1	FALSE	FALSE	TRUE	TRUE	TRUE	0.95	0.95	0.92	0.96	0.43	0.43	0.5	0.48	0.81	0.93	0.71	0.76	0.74	0.8	TRUE	FALSE	FALSE	FALSE	FALSE	FALSE	FALSE	FALSE	FALSE	11.8331	11.9534	11.801	11.6505	0.919983	1.11143
YGR014W	WcW	FcW	WcW	WcW	2	2	0	0	FcW	WcW	FcW	2	2	0	0	TRUE	FALSE	TRUE	FALSE	FALSE	0.94	0.87	0.87	0.89	0.35	0.77	0.61	0.57	0.85	0.93	0.85	0.67	0.55	0.73	FALSE	FALSE	FALSE	FALSE	FALSE	FALSE	FALSE	FALSE	FALSE	13.0582	13.1268	13.0333	12.9565	0.953573	1.06694
YGR019W	WcW	WcW	WcW	FcW	2	2	0	1	WcW	WcW	FcW	2	2	0	1	TRUE	TRUE	TRUE	TRUE	FALSE	0.93	0.93	0.9	0.85	0.63	0.46	0.47	0.82	0.79	0.94	0.75	0.92	0.39	0.7	FALSE	FALSE	FALSE	FALSE	FALSE	FALSE	FALSE	FALSE	FALSE	12.6116	12.6674	12.575	12.6203	0.962066	1.06613
YGR023W	WcW	WcF	WcW	FcW	4	3	0	0	FcW	WcW	WcW	2	2	0	0	TRUE	FALSE	TRUE	FALSE	FALSE	0.96	0.96	0.87	0.89	0.42	0.33	0.67	0.69	0.93	0.95	0.96	0.59	0.49	0.54	TRUE	FALSE	FALSE	FALSE	TRUE	TRUE	FALSE	FALSE	FALSE	12.0885	11.5225	11.5337	11.4687	1.48042	0.992262
YGR024C	WoW	WoW	WoW	WoW	0	1	0	0	WoW	WoW	WoW	0	1	0	0	FALSE	FALSE	FALSE	FALSE	TRUE	0.96	0.97	0.94	0.88	0.45	0.27	0.5	0.55	0.92	0.9	0.94	0.55	0.68	0.54	FALSE	FALSE	FALSE	FALSE	FALSE	FALSE	FALSE	FALSE	FALSE	11.5458	11.5555	11.6044	11.6216	0.99329	0.966671
YGR027C	FcF	WoF	WcF	WoF	4	3	0	0	NA	FcF	WoF	3	3	2	3	TRUE	FALSE	TRUE	TRUE	FALSE	0.93	0.89	0.96	0.91	0.44	0.78	0.49	0.41	0.67	0.66	0.86	1.33	1.1	0.83	FALSE	FALSE	FALSE	FALSE	FALSE	FALSE	FALSE	FALSE	FALSE	13.6125	13.5934	13.5594	13.5477	1.01333	1.02386
YGR029W	WoW	FoW	WoW	FoW	4	2	0	0	WoW	WoW	FoW	2	2	0	0	TRUE	FALSE	TRUE	FALSE	FALSE	0.96	0.89	0.9	0.97	0.51	0.69	0.45	0.52	0.93	0.94	0.96	0.52	0.59	0.38	FALSE	FALSE	FALSE	FALSE	FALSE	FALSE	FALSE	FALSE	FALSE	11.1286	11.1274	11.2214	10.9649	1.00083	0.936944
YGR030C	WoW	WoW	FcW	WoW	2	2	0	0	WoW	WoW	WoW	0	1	0	0	TRUE	FALSE	FALSE	FALSE	FALSE	0.96	0.97	0.95	0.93	0.37	0.39	0.53	0.69	0.86	0.91	0.72	0.64	0.58	0.48	FALSE	FALSE	FALSE	FALSE	FALSE	FALSE	FALSE	FALSE	FALSE	11.5079	11.5517	11.6755	11.5747	0.970108	0.91779
YGR031W	M_W	M_W	FcW	M_W	2	2	0	0	M_W	M_W	M_W	0	1	0	0	TRUE	FALSE	FALSE	FALSE	FALSE	0.98	0.98	0.94	0.94	0.44	0.39	0.52	0.41	0.91	0.97	0.9	0.66	0.38	0.45	FALSE	FALSE	FALSE	FALSE	FALSE	FALSE	FALSE	FALSE	FALSE	10.8915	10.7053	10.6712	10.6939	1.13769	1.02398
YGR033C	WcW	WcF	WcW	FcW	4	3	0	0	NA	WcW	FcW	3	3	0	2	TRUE	FALSE	TRUE	TRUE	FALSE	0.94	0.87	0.92	0.85	0.43	0.5	0.57	0.55	0.79	0.9	0.76	1.02	0.6	1.31	FALSE	FALSE	FALSE	FALSE	FALSE	FALSE	FALSE	FALSE	FALSE	12.4969	12.551	12.5552	12.5302	0.963167	0.99709
YGR034W	M_F	M_F	FcF	FoF	3	3	0	1	NA	M_F	M_W	3	3	0	0	TRUE	TRUE	TRUE	FALSE	FALSE	0.83	0.94	0.8	0.77	0.36	0.6	0.91	0.56	0.76	0.95	0.71	0.55	0.36	0.58	TRUE	FALSE	FALSE	FALSE	FALSE	FALSE	FALSE	FALSE	FALSE	13.0342	12.8874	12.7609	12.7551	1.10707	1.09165
YGR036C	WcW	WcW	WcW	WcW	0	1	0	0	WcW	WcW	WcW	0	1	0	0	FALSE	FALSE	FALSE	FALSE	TRUE	0.94	0.96	0.87	0.87	0.34	0.23	0.62	0.52	0.86	0.88	0.93	0.58	0.55	0.29	TRUE	FALSE	FALSE	FALSE	FALSE	TRUE	FALSE	FALSE	FALSE	11.5815	11.2657	11.3766	11.3538	1.24473	0.926016
YGR038W	WcW	WcW	WcW	WcW	0	1	0	0	WcW	WcW	WcW	0	1	0	0	FALSE	FALSE	FALSE	FALSE	TRUE	0.94	0.97	0.94	0.94	0.31	0.26	0.42	0.42	0.84	0.85	0.87	0.8	0.46	0.52	FALSE	FALSE	FALSE	FALSE	FALSE	FALSE	FALSE	FALSE	FALSE	11.9923	12.0012	12.043	11.8499	0.99391	0.971389
YGR040W	WcW	WoW	WoW	WoW	2	2	0	0	WcW	WcW	WcW	0	1	0	0	TRUE	FALSE	FALSE	FALSE	FALSE	0.82	0.91	0.89	0.83	0.56	0.46	0.48	0.57	0.87	0.85	0.76	0.36	0.62	0.41	FALSE	FALSE	FALSE	FALSE	FALSE	FALSE	FALSE	FALSE	FALSE	12.4824	12.4021	12.3846	12.2727	1.05722	1.01217
YGR041W	FcF	FcF	FcF	FcW	2	2	0	0	FcW	FcF	FcW	2	2	1	1	TRUE	FALSE	TRUE	TRUE	FALSE	0.77	0.89	0.79	0.75	0.53	0.34	0.5	0.55	0.72	0.79	0.69	0.59	0.85	0.56	TRUE	FALSE	FALSE	FALSE	FALSE	FALSE	FALSE	FALSE	TRUE	10.1723	10.4058	10.4076	10.685	0.850564	0.998763
YGR043C	WcW	WcW	WcW	WcF	2	2	0	0	WcW	WcW	FcW	2	2	0	0	TRUE	FALSE	TRUE	FALSE	FALSE	0.94	0.97	0.88	0.86	0.38	0.34	0.65	0.6	0.89	0.93	0.9	0.44	0.63	0.62	FALSE	FALSE	FALSE	FALSE	FALSE	FALSE	FALSE	FALSE	FALSE	11.8457	11.8427	11.9363	11.9119	1.00214	0.937128
YGR044C	FcW	FcW	FcW	WcF	2	2	0	0	WcW	FcW	FcW	2	2	0	0	TRUE	FALSE	TRUE	FALSE	FALSE	0.82	0.9	0.77	0.75	0.48	0.43	0.46	0.59	0.84	0.86	0.83	0.49	0.59	0.48	FALSE	FALSE	FALSE	FALSE	FALSE	FALSE	FALSE	FALSE	FALSE	10.6698	10.612	10.5917	10.8175	1.04087	1.01417
YGR049W	WcW	FcW	WcW	FcW	4	2	0	0	WcW	WcW	FcW	2	2	0	0	TRUE	FALSE	TRUE	FALSE	FALSE	0.96	0.98	0.96	0.96	0.6	0.68	0.52	0.67	0.93	0.95	0.96	0.63	0.62	0.5	FALSE	FALSE	FALSE	FALSE	FALSE	FALSE	FALSE	FALSE	FALSE	12.7898	12.7792	12.7544	12.757	1.00734	1.01736
YGR052W	WcW	WcW	WcW	WcW	0	1	0	0	WcW	WcW	WcW	0	1	0	0	FALSE	FALSE	FALSE	FALSE	TRUE	0.82	0.88	0.82	0.83	0.53	0.45	0.65	0.65	0.82	0.83	0.81	0.54	0.61	0.47	TRUE	FALSE	FALSE	FALSE	FALSE	FALSE	FALSE	FALSE	FALSE	10.5552	10.801	10.8367	10.7289	0.843339	0.975538
YGR056W	WoW	FoW	WoW	FoF	4	3	0	0	FoW	WoW	FoF	3	3	0	0	TRUE	FALSE	TRUE	FALSE	FALSE	0.93	0.91	0.85	0.9	0.38	0.58	0.59	0.4	0.84	0.95	0.87	0.44	0.52	0.63	FALSE	FALSE	FALSE	FALSE	FALSE	FALSE	FALSE	FALSE	FALSE	11.7865	11.8017	11.7324	11.7808	0.989516	1.04922
YGR057C	M_W	M_W	M_W	M_W	0	1	0	0	M_W	M_W	M_W	0	1	0	0	FALSE	FALSE	FALSE	FALSE	TRUE	0.98	0.97	0.9	0.87	0.48	0.67	0.58	0.58	0.83	0.93	0.75	0.64	0.41	0.78	TRUE	FALSE	FALSE	FALSE	FALSE	FALSE	FALSE	FALSE	FALSE	10.0647	10.2395	10.4149	10.233	0.885908	0.88554
YGR058W	WoW	FoW	FoW	FoW	2	2	0	0	FoW	WoW	FoW	2	2	0	0	TRUE	FALSE	TRUE	FALSE	FALSE	0.97	0.98	0.91	0.85	0.25	0.37	0.62	0.63	0.84	0.94	0.86	0.64	0.46	0.79	FALSE	FALSE	FALSE	FALSE	FALSE	FALSE	FALSE	FALSE	FALSE	11.0196	11.1452	11.114	10.9638	0.916622	1.0219
YGR060W	M_F	M_F	FcF	M_F	2	2	0	0	FcW	M_F	M_F	2	2	0	1	TRUE	FALSE	TRUE	TRUE	FALSE	0.96	0.93	0.74	0.83	0.3	0.45	0.65	0.53	0.75	0.95	0.79	0.67	0.39	0.84	FALSE	FALSE	FALSE	FALSE	FALSE	FALSE	FALSE	FALSE	FALSE	13.4637	13.3804	13.4339	13.406	1.05943	0.963573
YGR062C	FoW	FoW	M_W	FoW	2	2	0	0	WoW	FoW	FoW	2	2	0	0	TRUE	FALSE	TRUE	FALSE	FALSE	0.92	0.92	0.88	0.9	0.59	0.42	0.46	0.4	0.83	0.92	0.77	0.4	0.63	0.62	FALSE	FALSE	FALSE	FALSE	FALSE	FALSE	FALSE	FALSE	FALSE	10.3856	10.4598	10.4566	10.4676	0.949828	1.00221
YGR065C	FcW	FcW	WcW	FcW	2	2	0	0	FcW	FcW	FcW	0	1	0	0	TRUE	FALSE	FALSE	FALSE	FALSE	0.89	0.95	0.94	0.94	0.52	0.37	0.51	0.39	0.91	0.96	0.92	0.53	0.36	0.51	TRUE	FALSE	FALSE	FALSE	FALSE	TRUE	FALSE	FALSE	FALSE	12.984	12.7183	12.9223	12.9643	1.20221	0.86819
YGR070W	FcW	FcW	FcW	FcW	0	1	0	0	FoF	FcW	FcW	2	2	0	0	FALSE	FALSE	TRUE	FALSE	TRUE	0.95	0.94	0.88	0.87	0.33	0.42	0.33	0.46	0.78	0.87	0.83	0.51	0.48	0.55	TRUE	FALSE	FALSE	FALSE	FALSE	FALSE	FALSE	FALSE	FALSE	9.57865	9.50065	9.41417	9.68001	1.05555	1.06178
YGR071C	WoW	WoW	WoW	WoW	0	1	0	0	WoW	WoW	WoW	0	1	0	0	FALSE	FALSE	FALSE	FALSE	TRUE	0.96	0.96	0.93	0.94	0.35	0.46	0.35	0.46	0.86	0.91	0.79	0.62	0.53	0.53	FALSE	FALSE	FALSE	FALSE	FALSE	FALSE	FALSE	FALSE	FALSE	10.5973	10.5921	10.5922	10.6062	1.0036	0.999959
YGR072W	WoW	WoW	WoW	WoW	0	1	0	0	WoW	WoW	WoW	0	1	0	0	FALSE	FALSE	FALSE	FALSE	TRUE	0.96	0.95	0.94	0.95	0.36	0.5	0.34	0.48	0.91	0.91	0.82	0.59	0.48	0.57	FALSE	FALSE	FALSE	FALSE	FALSE	FALSE	FALSE	FALSE	FALSE	12.7319	12.5092	12.6499	12.6642	1.16691	0.907102
YGR075C	WoW	WoW	WoW	FoW	2	2	0	0	WoW	WoW	FoW	2	2	0	0	TRUE	FALSE	TRUE	FALSE	FALSE	0.95	0.95	0.93	0.94	0.42	0.43	0.48	0.4	0.94	0.93	0.93	0.55	0.43	0.42	TRUE	FALSE	FALSE	FALSE	FALSE	FALSE	FALSE	FALSE	FALSE	11.716	11.9718	11.9807	11.9617	0.83752	0.993805
YGR076C	WoW	WoW	WoW	WoW	0	1	0	0	WoW	WoW	WoW	0	1	0	0	FALSE	FALSE	FALSE	FALSE	TRUE	0.95	0.97	0.89	0.91	0.42	0.35	0.49	0.53	0.88	0.98	0.85	0.62	0.37	0.57	TRUE	FALSE	FALSE	FALSE	FALSE	FALSE	FALSE	FALSE	FALSE	11.2642	11.4105	11.595	11.4807	0.903549	0.879957
YGR078C	M_W	M_W	M_W	M_W	0	1	0	0	M_W	M_W	M_W	0	1	0	0	FALSE	FALSE	FALSE	FALSE	TRUE	0.94	0.9	0.94	0.94	0.5	0.47	0.38	0.59	0.91	0.84	0.75	0.71	0.6	0.57	FALSE	FALSE	FALSE	FALSE	FALSE	FALSE	FALSE	FALSE	FALSE	12.8157	12.8077	12.78	12.8936	1.00554	1.01939
YGR080W	WoW	WoW	WoW	WoW	0	1	0	0	WoW	WoW	WoW	0	1	0	0	FALSE	FALSE	FALSE	FALSE	TRUE	0.97	0.97	0.91	0.9	0.34	0.44	0.52	0.47	0.96	0.94	0.93	0.4	0.36	0.42	FALSE	FALSE	FALSE	FALSE	FALSE	FALSE	FALSE	FALSE	FALSE	10.3067	10.2949	10.4979	10.3157	1.00821	0.868715
YGR081C	WoW	WoW	WoW	WoW	0	1	0	0	FoW	WoW	WoW	2	2	0	1	FALSE	FALSE	TRUE	TRUE	TRUE	0.92	0.98	0.97	0.91	0.41	0.44	0.37	0.66	0.79	0.9	0.84	0.89	0.46	0.66	FALSE	FALSE	FALSE	FALSE	FALSE	FALSE	FALSE	FALSE	FALSE	12.2305	12.3285	12.3402	12.3835	0.934298	0.991929
YGR082W	WoW	WoW	WoW	WoW	0	1	0	0	WoF	WoW	WoW	2	2	0	1	FALSE	FALSE	TRUE	TRUE	TRUE	0.98	0.98	0.96	0.94	0.41	0.42	0.38	0.68	0.82	0.93	0.93	0.85	0.47	0.57	FALSE	FALSE	FALSE	FALSE	FALSE	FALSE	FALSE	FALSE	FALSE	11.4498	11.4539	11.6285	11.6254	0.997158	0.885996
YGR084C	FoW	FoW	FoW	FoW	0	1	0	0	WoW	FoW	M_W	3	3	0	2	FALSE	FALSE	TRUE	TRUE	TRUE	0.98	0.97	0.92	0.97	0.44	0.44	0.76	0.52	0.93	0.92	0.93	0.68	0.93	0.82	TRUE	FALSE	FALSE	FALSE	FALSE	FALSE	FALSE	FALSE	TRUE	11.5937	11.7018	11.8242	11.8651	0.927811	0.918693
YGR086C	WcW	WcW	WcW	WcW	0	1	0	1	WcW	WcW	WcW	0	1	0	0	FALSE	TRUE	FALSE	FALSE	FALSE	0.99	0.97	0.95	0.97	0.31	0.55	0.91	0.54	0.94	0.9	0.94	0.66	0.39	0.42	FALSE	FALSE	FALSE	FALSE	FALSE	FALSE	FALSE	FALSE	FALSE	13.3917	13.4283	13.3927	13.6457	0.974932	1.02496
YGR087C	FcW	FcW	WcW	WcW	2	2	0	0	FcW	FcW	FcW	0	1	0	2	TRUE	FALSE	FALSE	TRUE	FALSE	0.98	0.98	0.97	0.96	0.56	0.4	0.45	0.62	0.84	0.97	0.84	0.84	0.44	0.89	TRUE	TRUE	FALSE	FALSE	FALSE	FALSE	FALSE	FALSE	FALSE	12.0258	12.4601	12.4497	12.2592	0.740042	1.00726
YGR088W	WcW	WcW	WcW	WcW	0	1	0	0	WcW	WcW	WcW	0	1	2	2	FALSE	FALSE	FALSE	TRUE	TRUE	0.95	0.93	0.77	0.85	0.54	0.39	0.48	0.52	0.53	0.93	0.57	1.25	0.55	1.17	FALSE	FALSE	FALSE	FALSE	FALSE	FALSE	FALSE	FALSE	FALSE	10.3474	10.431	10.4109	10.2179	0.943756	1.01403
YGR089W	WcW	WcW	WcW	WcW	0	1	0	0	FcW	WcW	WcW	2	2	0	0	FALSE	FALSE	TRUE	FALSE	TRUE	0.97	0.9	0.91	0.96	0.49	0.44	0.4	0.59	0.92	0.93	0.84	0.61	0.66	0.47	FALSE	FALSE	FALSE	FALSE	FALSE	FALSE	FALSE	FALSE	FALSE	10.9551	11.0815	10.95	10.9754	0.916152	1.09539
YGR090W	WcW	WcW	WcW	WcW	0	1	0	0	FcW	WcW	FcW	2	2	0	0	FALSE	FALSE	TRUE	FALSE	TRUE	0.94	0.94	0.94	0.9	0.64	0.54	0.41	0.51	0.92	0.89	0.96	0.37	0.62	0.4	TRUE	FALSE	FALSE	FALSE	FALSE	TRUE	FALSE	FALSE	FALSE	12.3158	11.988	11.9482	12.0019	1.25512	1.02802
YGR091W	WcW	WcW	WcW	WcW	0	1	0	0	WcW	WcW	WcW	0	1	0	0	FALSE	FALSE	FALSE	FALSE	TRUE	0.95	0.96	0.92	0.93	0.52	0.32	0.5	0.52	0.82	0.91	0.88	0.58	0.45	0.46	FALSE	FALSE	FALSE	FALSE	FALSE	FALSE	FALSE	FALSE	FALSE	12.6332	12.7108	12.8135	12.6506	0.947637	0.93126
YGR092W	FcW	FcW	FcW	M_W	2	2	0	3	FcW	FcW	FcW	0	1	0	0	TRUE	TRUE	FALSE	FALSE	FALSE	0.73	0.91	0.93	0.85	0.81	0.46	0.97	0.97	0.92	0.94	0.95	0.49	0.55	0.42	TRUE	FALSE	FALSE	FALSE	FALSE	FALSE	FALSE	FALSE	FALSE	12.5195	12.2847	12.5067	12.6133	1.1767	0.857373
YGR095C	WoW	FoW	WoW	WoW	2	2	0	0	WoF	WoW	WoW	2	2	0	0	TRUE	FALSE	TRUE	FALSE	FALSE	0.95	0.9	0.91	0.97	0.45	0.64	0.61	0.46	0.86	0.95	0.9	0.7	0.47	0.62	FALSE	FALSE	FALSE	FALSE	FALSE	FALSE	FALSE	FALSE	FALSE	11.8402	11.897	11.8476	12.0629	0.961408	1.03483
YGR096W	WoW	WoF	WoW	WoW	2	2	0	0	FoW	WoW	WoW	2	2	0	0	TRUE	FALSE	TRUE	FALSE	FALSE	0.91	0.78	0.79	0.9	0.42	0.61	0.57	0.45	0.86	0.9	0.91	0.6	0.45	0.62	FALSE	FALSE	FALSE	FALSE	FALSE	FALSE	FALSE	FALSE	FALSE	11.7441	12.003	12.0048	11.9111	0.835702	0.998772
YGR097W	WcW	WcW	WcW	WcW	0	1	0	0	WcW	WcW	WcW	0	1	0	1	FALSE	FALSE	FALSE	TRUE	TRUE	0.97	0.98	0.79	0.81	0.3	0.3	0.59	0.56	0.84	0.94	0.78	0.46	0.48	0.81	TRUE	FALSE	FALSE	FALSE	FALSE	FALSE	FALSE	FALSE	FALSE	12.1269	11.8935	11.8236	12.0331	1.17552	1.04966
YGR098C	WcW	WcW	WcW	WcW	0	1	0	0	WcW	WcW	WcW	0	1	0	0	FALSE	FALSE	FALSE	FALSE	TRUE	0.95	0.96	0.93	0.89	0.57	0.34	0.35	0.52	0.96	0.93	0.87	0.56	0.79	0.51	TRUE	FALSE	FALSE	FALSE	FALSE	FALSE	FALSE	FALSE	FALSE	11.9329	12.2426	12.2652	12.0631	0.80679	0.984483
YGR099W	WoW	WoW	WoW	WoW	0	1	0	0	WoW	WoW	WoW	0	1	0	0	FALSE	FALSE	FALSE	FALSE	TRUE	0.97	0.96	0.9	0.93	0.51	0.37	0.54	0.49	0.93	0.97	0.94	0.53	0.3	0.48	TRUE	TRUE	FALSE	FALSE	FALSE	FALSE	FALSE	TRUE	FALSE	11.8515	12.2918	12.3091	11.9432	0.736984	0.988067
YGR100W	WcF	WcF	WcW	FcW	3	3	0	0	WcF	WcF	FcF	2	2	0	0	TRUE	FALSE	TRUE	FALSE	FALSE	0.91	0.9	0.84	0.85	0.43	0.42	0.52	0.53	0.91	0.92	0.92	0.59	0.57	0.57	FALSE	FALSE	FALSE	FALSE	FALSE	FALSE	FALSE	FALSE	FALSE	12.7277	12.6955	12.6507	12.676	1.02254	1.03154
YGR101W	WoW	WoW	WoW	WoW	0	1	0	0	WoW	WoW	WoW	0	1	0	0	FALSE	FALSE	FALSE	FALSE	TRUE	0.95	0.97	0.9	0.87	0.59	0.29	0.36	0.53	0.81	0.96	0.87	0.51	0.45	0.43	FALSE	FALSE	FALSE	FALSE	FALSE	FALSE	FALSE	FALSE	FALSE	12.109	11.9585	11.9662	12.1144	1.11001	0.994643
YGR104C	WoW	WoW	WoW	WoW	0	1	0	0	WoW	WoW	WoW	0	1	0	0	FALSE	FALSE	FALSE	FALSE	TRUE	0.98	0.96	0.94	0.97	0.34	0.34	0.69	0.53	0.86	0.92	0.91	0.61	0.62	0.53	TRUE	FALSE	FALSE	FALSE	FALSE	FALSE	FALSE	FALSE	FALSE	10.009	10.2717	10.2721	10.0898	0.833543	0.999688
YGR105W	WoW	WoW	WoW	WoW	0	1	0	0	WoW	WoW	WoW	0	1	0	0	FALSE	FALSE	FALSE	FALSE	TRUE	0.98	0.95	0.93	0.97	0.36	0.5	0.64	0.59	0.85	0.92	0.91	0.65	0.68	0.76	FALSE	FALSE	FALSE	FALSE	FALSE	FALSE	FALSE	FALSE	FALSE	12.4465	12.5906	12.6268	12.5042	0.904956	0.975217
YGR108W	WcF	WcF	WcF	WcF	0	1	2	2	FcF	WcF	WcW	3	3	0	0	FALSE	TRUE	TRUE	FALSE	FALSE	0.31	0.9	0.82	0.48	0.85	0.27	0.46	0.86	0.76	0.91	0.82	0.6	0.5	0.49	TRUE	TRUE	TRUE	FALSE	FALSE	FALSE	FALSE	FALSE	TRUE	9.66384	10.5408	11.3653	11.2982	0.544514	0.564677
YGR110W	WoW	WcW	WoW	WcW	4	2	0	0	WoW	WoW	FoW	2	2	0	1	TRUE	FALSE	TRUE	TRUE	FALSE	0.96	0.96	0.92	0.93	0.32	0.26	0.54	0.4	0.9	0.82	0.74	0.72	0.69	0.83	TRUE	FALSE	FALSE	FALSE	FALSE	FALSE	FALSE	FALSE	FALSE	10.5149	10.8091	10.8199	10.6871	0.815565	0.992507
YGR112W	WoW	FcW	FcW	WoW	2	2	0	0	FoW	WoW	FoW	2	2	0	0	TRUE	FALSE	TRUE	FALSE	FALSE	0.95	0.96	0.93	0.95	0.63	0.43	0.58	0.48	0.84	0.93	0.89	0.56	0.63	0.67	FALSE	FALSE	FALSE	FALSE	FALSE	FALSE	FALSE	FALSE	FALSE	11.1865	11.4488	11.4002	11.316	0.833787	1.03427
YGR113W	WcW	WcW	WcW	WcW	0	1	0	0	WoW	WcW	WcW	2	2	0	0	FALSE	FALSE	TRUE	FALSE	TRUE	0.97	0.98	0.97	0.98	0.4	0.45	0.44	0.42	0.92	0.92	0.96	0.61	0.39	0.37	TRUE	FALSE	FALSE	FALSE	FALSE	FALSE	FALSE	TRUE	FALSE	12.36	12.6713	12.6876	12.4204	0.805921	0.98878
YGR116W	M_W	M_W	M_W	M_W	0	1	0	0	M_W	M_W	M_W	0	1	0	0	FALSE	FALSE	FALSE	FALSE	TRUE	0.96	0.98	0.92	0.95	0.54	0.46	0.36	0.42	0.89	0.87	0.85	0.54	0.58	0.67	FALSE	FALSE	FALSE	FALSE	FALSE	FALSE	FALSE	FALSE	FALSE	11.8528	11.6341	11.7775	11.7254	1.16366	0.905364
YGR120C	WoW	WoW	WoW	WoW	0	1	0	0	FoW	WoW	FoW	2	2	0	0	FALSE	FALSE	TRUE	FALSE	TRUE	0.97	0.93	0.92	0.95	0.36	0.42	0.51	0.42	0.87	0.92	0.92	0.73	0.66	0.74	TRUE	FALSE	FALSE	FALSE	FALSE	FALSE	FALSE	TRUE	FALSE	11.2322	11.3301	11.4547	11.1543	0.934356	0.917265
YGR124W	M_F	M_W	M_W	M_F	2	2	0	0	M_W	M_F	M_F	2	2	0	0	TRUE	FALSE	TRUE	FALSE	FALSE	0.93	0.93	0.88	0.88	0.36	0.4	0.68	0.61	0.88	0.94	0.84	0.34	0.46	0.58	FALSE	FALSE	FALSE	FALSE	FALSE	FALSE	FALSE	FALSE	FALSE	13.7644	13.75	13.7985	13.7964	1.01003	0.966955
YGR131W	FcW	WoF	FcW	FoW	4	3	0	0	NA	FcW	FoF	3	3	1	0	TRUE	FALSE	TRUE	TRUE	FALSE	0.86	0.81	0.94	0.87	0.6	0.67	0.58	0.5	0.77	0.87	0.56	0.76	0.6	0.71	FALSE	FALSE	FALSE	FALSE	FALSE	FALSE	FALSE	FALSE	FALSE	11.8764	11.8725	11.7244	11.7226	1.00269	1.10808
YGR132C	WoW	WoW	WoW	FcW	2	2	0	0	WoF	WoW	WoW	2	2	0	0	TRUE	FALSE	TRUE	FALSE	FALSE	0.95	0.96	0.94	0.97	0.68	0.46	0.52	0.5	0.92	0.93	0.94	0.61	0.5	0.65	FALSE	FALSE	FALSE	FALSE	FALSE	FALSE	FALSE	FALSE	FALSE	12.9055	12.8888	13.0354	13.1257	1.01166	0.903329
YGR133W	WoW	WoW	WoW	WoW	0	1	0	0	WoW	WoW	WoW	0	1	0	1	FALSE	FALSE	FALSE	TRUE	TRUE	0.91	0.97	0.87	0.89	0.59	0.44	0.58	0.52	0.82	0.84	0.93	0.85	0.52	0.61	FALSE	FALSE	FALSE	FALSE	FALSE	FALSE	FALSE	FALSE	FALSE	12.1803	12.3334	12.2436	12.2994	0.899332	1.06418
YGR141W	WoW	WoW	M_W	WoW	2	2	0	0	M_W	WoW	M_W	2	2	0	0	TRUE	FALSE	TRUE	FALSE	FALSE	0.95	0.97	0.94	0.9	0.41	0.49	0.46	0.48	0.87	0.94	0.88	0.56	0.48	0.49	FALSE	FALSE	FALSE	FALSE	FALSE	FALSE	FALSE	FALSE	FALSE	11.9531	11.8177	11.7783	11.7957	1.09841	1.02773
YGR142W	WcW	FcW	WcW	WcW	2	2	0	0	FcW	WcW	FcW	2	2	0	1	TRUE	FALSE	TRUE	TRUE	FALSE	0.92	0.88	0.94	0.95	0.52	0.55	0.5	0.4	0.95	0.91	0.94	0.49	0.7	0.85	TRUE	FALSE	FALSE	FALSE	FALSE	FALSE	FALSE	TRUE	FALSE	12.961	12.8112	13.0767	12.7754	1.10947	0.831862
YGR143W	WcW	WcW	WcW	WcW	0	1	0	0	WcW	WcW	FcW	2	2	0	0	FALSE	FALSE	TRUE	FALSE	TRUE	0.81	0.9	0.88	0.8	0.6	0.4	0.51	0.6	0.84	0.82	0.79	0.6	0.47	0.58	TRUE	FALSE	FALSE	FALSE	FALSE	TRUE	FALSE	FALSE	FALSE	13.0109	12.4914	12.68	12.8098	1.43346	0.877448
YGR144W	WcW	WcW	WcW	WcW	0	1	0	0	WcW	WcW	FcW	2	2	1	1	FALSE	FALSE	TRUE	TRUE	TRUE	0.88	0.95	0.86	0.8	0.44	0.35	0.42	0.6	0.77	0.91	0.65	0.72	0.46	1.05	TRUE	TRUE	FALSE	FALSE	FALSE	FALSE	FALSE	FALSE	TRUE	11.4693	11.9149	11.9807	11.7425	0.734278	0.955412
YGR147C	WcW	WcW	WcW	WcW	0	1	0	0	M_W	WcW	WcW	2	2	0	0	FALSE	FALSE	TRUE	FALSE	TRUE	0.99	0.98	0.96	0.93	0.34	0.47	0.48	0.39	0.96	0.98	0.93	0.53	0.38	0.65	FALSE	FALSE	FALSE	FALSE	FALSE	FALSE	FALSE	FALSE	FALSE	12.8345	12.9173	12.9164	12.8876	0.94417	1.00067
YGR148C	FcF	FcW	FcF	FcW	4	2	0	0	FcW	FcF	FcF	2	2	2	2	TRUE	FALSE	TRUE	TRUE	FALSE	0.97	0.96	0.94	0.97	0.42	0.73	0.73	0.43	0.59	0.65	0.72	1.86	2.16	0.57	TRUE	FALSE	FALSE	FALSE	FALSE	FALSE	TRUE	FALSE	FALSE	13.4928	13.5969	13.3018	13.4001	0.930363	1.22698
YGR150C	WoW	WoW	WoW	WoW	0	1	0	0	WoW	WoW	WoF	2	2	0	0	FALSE	FALSE	TRUE	FALSE	TRUE	0.97	0.94	0.95	0.97	0.38	0.4	0.37	0.46	0.93	0.91	0.81	0.42	0.79	0.63	FALSE	FALSE	FALSE	FALSE	FALSE	FALSE	FALSE	FALSE	FALSE	11.4148	11.2264	11.1945	11.2214	1.13955	1.02234
YGR152C	WcW	FcW	WcW	WcW	2	2	0	1	FcW	WcW	FcW	2	2	0	0	TRUE	TRUE	TRUE	FALSE	FALSE	0.88	0.92	0.9	0.77	0.75	0.37	0.47	0.81	0.79	0.93	0.89	0.7	0.52	0.51	FALSE	FALSE	FALSE	FALSE	FALSE	FALSE	FALSE	FALSE	FALSE	12.9983	13.2312	13.1384	13.1882	0.850906	1.06645
YGR155W	M_F	M_F	M_W	M_F	2	2	2	0	NA	M_F	M_W	3	3	1	0	TRUE	TRUE	TRUE	TRUE	FALSE	0.86	0.69	0.66	0.84	0.26	0.48	0.68	0.5	0.61	0.83	0.76	0.54	0.47	0.45	FALSE	FALSE	FALSE	FALSE	FALSE	FALSE	FALSE	FALSE	FALSE	13.8823	13.8307	13.9228	13.8846	1.03641	0.938196
YGR156W	WcW	WcW	WcW	WcW	0	1	0	0	WcW	WcW	WcW	0	1	0	0	FALSE	FALSE	FALSE	FALSE	TRUE	0.98	0.96	0.97	0.97	0.36	0.35	0.55	0.55	0.92	0.95	0.9	0.52	0.42	0.49	FALSE	FALSE	FALSE	FALSE	FALSE	FALSE	FALSE	FALSE	FALSE	12.6229	12.5762	12.527	12.4837	1.0329	1.03471
YGR157W	FcW	FcF	FcW	FcF	4	2	0	0	FcF	FcW	FcF	2	2	1	0	TRUE	FALSE	TRUE	TRUE	FALSE	0.79	0.74	0.92	0.82	0.52	0.4	0.37	0.55	0.72	0.88	0.68	0.46	0.39	0.61	FALSE	FALSE	FALSE	FALSE	FALSE	FALSE	FALSE	FALSE	FALSE	13.2656	13.0585	13.0891	13.0633	1.15437	0.979001
YGR161C	FoF	FcW	FcF	M_F	4	4	0	0	FcW	FoF	M_W	3	3	0	1	TRUE	FALSE	TRUE	TRUE	FALSE	0.93	0.91	0.87	0.9	0.68	0.61	0.68	0.65	0.92	0.92	0.95	0.58	0.81	0.62	TRUE	FALSE	TRUE	FALSE	FALSE	TRUE	FALSE	FALSE	FALSE	13.3757	13.0537	13.3864	13.3032	1.25005	0.794068
YGR162W	M_W	WcW	WcW	WcW	2	2	0	0	WcW	M_W	WcW	2	2	0	0	TRUE	FALSE	TRUE	FALSE	FALSE	0.91	0.96	0.96	0.92	0.68	0.51	0.46	0.68	0.86	0.98	0.88	0.5	0.43	0.74	FALSE	FALSE	FALSE	FALSE	FALSE	FALSE	FALSE	FALSE	FALSE	13.4816	13.2789	13.2948	13.3268	1.15086	0.989071
YGR163W	WoW	M_W	WoW	M_W	4	2	0	0	WoW	WoW	M_W	2	2	0	0	TRUE	FALSE	TRUE	FALSE	FALSE	0.96	0.97	0.96	0.95	0.36	0.42	0.44	0.41	0.87	0.97	0.87	0.64	0.61	0.4	FALSE	FALSE	FALSE	FALSE	FALSE	FALSE	FALSE	FALSE	FALSE	12.315	12.2257	12.3492	12.3201	1.06384	0.918008
YGR165W	FoW	FoW	FoW	FoW	0	1	0	0	FoW	FoW	FoW	0	1	0	0	FALSE	FALSE	FALSE	FALSE	TRUE	0.97	0.95	0.91	0.96	0.4	0.45	0.46	0.48	0.93	0.94	0.94	0.73	0.49	0.62	FALSE	FALSE	FALSE	FALSE	FALSE	FALSE	FALSE	FALSE	FALSE	9.78191	9.92269	9.96431	9.84522	0.907026	0.971563
YGR166W	WcW	WcW	WcW	WcW	0	1	0	0	WcW	WcW	WcF	2	2	0	1	FALSE	FALSE	TRUE	TRUE	TRUE	0.97	0.97	0.97	0.98	0.4	0.51	0.43	0.47	0.87	0.97	0.79	0.52	0.59	0.83	FALSE	FALSE	FALSE	FALSE	FALSE	FALSE	FALSE	FALSE	FALSE	12.57	12.5266	12.4461	12.3829	1.03049	1.05739
YGR167W	M_W	WcW	WcW	WcW	2	2	0	0	WcW	M_W	FcW	3	3	0	0	TRUE	FALSE	TRUE	FALSE	FALSE	0.94	0.92	0.92	0.94	0.46	0.48	0.39	0.31	0.89	0.87	0.88	0.58	0.71	0.56	FALSE	FALSE	FALSE	FALSE	FALSE	FALSE	FALSE	FALSE	FALSE	12.7249	12.7873	12.6462	12.6539	0.957664	1.10275
YGR169C	WoW	FoW	WoW	WoW	2	2	0	0	FoW	WoW	FoW	2	2	0	1	TRUE	FALSE	TRUE	TRUE	FALSE	0.91	0.92	0.89	0.87	0.45	0.52	0.53	0.65	0.87	0.91	0.78	0.46	0.71	0.83	FALSE	FALSE	FALSE	FALSE	FALSE	FALSE	FALSE	FALSE	FALSE	12.3381	12.5351	12.4971	12.4338	0.872359	1.02675
YGR171C	WoW	WoW	WoW	WoW	0	1	0	0	WoW	WoW	WoW	0	1	0	0	FALSE	FALSE	FALSE	FALSE	TRUE	0.95	0.94	0.9	0.97	0.43	0.37	0.68	0.41	0.89	0.97	0.87	0.51	0.49	0.52	FALSE	FALSE	FALSE	FALSE	FALSE	FALSE	FALSE	FALSE	FALSE	11.5548	11.524	11.5381	11.5406	1.02159	0.99029
YGR174C	WoW	FoW	WoW	WoW	2	2	0	0	WoW	WoW	FoW	2	2	0	0	TRUE	FALSE	TRUE	FALSE	FALSE	0.92	0.94	0.9	0.87	0.47	0.46	0.37	0.56	0.91	0.8	0.87	0.32	0.62	0.56	FALSE	FALSE	FALSE	FALSE	FALSE	FALSE	FALSE	FALSE	FALSE	11.92	11.9566	11.72	11.9511	0.974951	1.17822
YGR175C	FoW	M_W	M_W	WoW	3	3	0	0	FoW	FoW	M_W	2	2	0	0	TRUE	FALSE	TRUE	FALSE	FALSE	0.95	0.98	0.97	0.94	0.41	0.52	0.6	0.42	0.97	0.97	0.96	0.47	0.54	0.46	TRUE	FALSE	FALSE	FALSE	FALSE	TRUE	FALSE	FALSE	FALSE	13.3945	13.0738	13.2347	13.1758	1.24898	0.894465
YGR177C	WcW	WcW	FcW	FcW	2	2	0	0	WcW	WcW	FcW	2	2	0	0	TRUE	FALSE	TRUE	FALSE	FALSE	0.88	0.92	0.89	0.78	0.42	0.33	0.41	0.73	0.83	0.9	0.74	0.36	0.41	0.42	TRUE	FALSE	FALSE	FALSE	FALSE	FALSE	FALSE	FALSE	TRUE	11.7556	12.0538	12.1005	12.0355	0.813252	0.968132
YGR178C	WcW	WcW	WcW	WcW	0	1	0	0	WcW	WcW	WcW	0	1	0	0	FALSE	FALSE	FALSE	FALSE	TRUE	0.92	0.94	0.9	0.88	0.51	0.48	0.58	0.61	0.92	0.98	0.95	0.45	0.29	0.41	FALSE	FALSE	FALSE	FALSE	FALSE	FALSE	FALSE	FALSE	FALSE	12.7078	12.5731	12.5767	12.5469	1.0979	0.997516
YGR179C	WcW	M_W	M_W	WcW	2	2	0	0	WcW	WcW	WcW	0	1	0	0	TRUE	FALSE	FALSE	FALSE	FALSE	0.97	0.98	0.97	0.94	0.39	0.38	0.31	0.67	0.95	0.96	0.95	0.47	0.5	0.47	TRUE	FALSE	FALSE	FALSE	FALSE	FALSE	FALSE	FALSE	FALSE	11.7364	12.0202	12.128	11.9031	0.821453	0.927993
YGR180C	WoW	WoW	WoF	WoW	2	2	0	0	WoW	WoW	WoF	2	2	0	0	TRUE	FALSE	TRUE	FALSE	FALSE	0.91	0.8	0.74	0.83	0.49	0.56	0.56	0.44	0.89	0.93	0.85	0.38	0.57	0.56	FALSE	FALSE	FALSE	FALSE	FALSE	FALSE	FALSE	FALSE	FALSE	12.9019	12.7857	12.8614	12.8139	1.08391	0.948888
YGR181W	WoW	FoW	WoW	WoW	2	2	0	0	WcW	WoW	WoW	2	2	1	0	TRUE	FALSE	TRUE	TRUE	FALSE	0.94	0.94	0.86	0.91	0.39	0.31	0.36	0.37	0.8	0.9	0.65	0.61	0.45	0.68	FALSE	FALSE	FALSE	FALSE	FALSE	FALSE	FALSE	FALSE	FALSE	12.7	12.7521	12.6425	12.7062	0.964504	1.07897
YGR183C	WcW	WcW	WcW	WcF	2	2	0	0	WcW	WcW	WcW	0	1	0	0	TRUE	FALSE	FALSE	FALSE	FALSE	0.91	0.92	0.93	0.9	0.43	0.57	0.64	0.48	0.91	0.94	0.93	0.49	0.46	0.64	FALSE	FALSE	FALSE	FALSE	FALSE	FALSE	FALSE	FALSE	FALSE	12.2866	12.376	12.4064	12.3525	0.939958	0.979135
YGR184C	WcW	FcW	WcW	WcW	2	2	0	0	WcW	WcW	FcW	2	2	0	0	TRUE	FALSE	TRUE	FALSE	FALSE	0.89	0.81	0.86	0.91	0.45	0.48	0.47	0.37	0.85	0.86	0.88	0.59	0.57	0.59	FALSE	FALSE	FALSE	FALSE	FALSE	FALSE	FALSE	FALSE	FALSE	12.7343	12.6165	12.5702	12.7022	1.08508	1.0326
YGR188C	WoW	WoW	WoW	WoW	0	1	0	0	M_W	WoW	WoW	2	2	0	1	FALSE	FALSE	TRUE	TRUE	TRUE	0.95	0.96	0.89	0.82	0.4	0.45	0.62	0.6	0.87	0.95	0.76	0.52	0.68	0.85	TRUE	TRUE	FALSE	FALSE	FALSE	FALSE	FALSE	FALSE	TRUE	11.2255	11.7578	11.5895	11.4977	0.691469	1.12371
YGR189C	M_W	FcW	FoF	WcW	4	4	0	3	FcW	M_W	M_F	3	3	2	2	TRUE	TRUE	TRUE	TRUE	FALSE	0.83	0.77	0.81	0.79	1.01	0.93	0.47	1.09	0.62	0.95	0.64	1.01	0.38	1.1	FALSE	FALSE	FALSE	FALSE	FALSE	FALSE	FALSE	FALSE	FALSE	13.8852	14.0247	13.8421	13.8703	0.907849	1.13491
YGR191W	WcW	WcW	WcW	WcW	0	1	0	0	WcW	WcW	WcW	0	1	0	0	FALSE	FALSE	FALSE	FALSE	TRUE	0.96	0.98	0.81	0.8	0.33	0.29	0.56	0.6	0.94	0.97	0.9	0.4	0.32	0.47	FALSE	FALSE	FALSE	FALSE	FALSE	FALSE	FALSE	FALSE	FALSE	12.8202	12.6442	12.7051	12.698	1.12974	0.958633
YGR193C	WcW	WcW	WcW	WcW	0	1	0	0	WcW	WcW	WcW	0	1	0	1	FALSE	FALSE	FALSE	TRUE	TRUE	0.95	0.92	0.9	0.94	0.66	0.45	0.61	0.49	0.92	0.89	0.91	0.6	1.23	0.73	FALSE	FALSE	FALSE	FALSE	FALSE	FALSE	FALSE	FALSE	FALSE	12.0508	12.132	12.2461	12.1463	0.945248	0.923929
YGR194C	WoW	FoW	FcW	FcW	3	3	0	0	FoW	WoW	FoW	2	2	0	1	TRUE	FALSE	TRUE	TRUE	FALSE	0.95	0.96	0.95	0.94	0.61	0.35	0.42	0.65	0.89	0.93	0.84	0.75	0.66	0.83	FALSE	FALSE	FALSE	FALSE	FALSE	FALSE	FALSE	FALSE	FALSE	12.2662	12.4657	12.3618	12.2393	0.870815	1.0747
YGR195W	FcW	FcW	WcW	FcW	2	2	0	0	FcW	FcW	FcW	0	1	0	0	TRUE	FALSE	FALSE	FALSE	FALSE	0.98	0.97	0.97	0.97	0.5	0.39	0.36	0.59	0.86	0.97	0.9	0.73	0.46	0.65	FALSE	FALSE	FALSE	FALSE	FALSE	FALSE	FALSE	FALSE	FALSE	11.0671	11.1447	11.1454	11.0837	0.947618	0.999554
YGR197C	WcW	WcW	WcW	WcF	2	2	0	0	WcW	WcW	WoW	2	2	0	1	TRUE	FALSE	TRUE	TRUE	FALSE	0.96	0.91	0.91	0.95	0.34	0.46	0.59	0.51	0.94	0.77	0.7	0.38	0.55	0.87	FALSE	FALSE	FALSE	FALSE	FALSE	FALSE	FALSE	FALSE	FALSE	12.0063	11.9189	11.8367	11.7471	1.06244	1.05863
YGR199W	WoF	M_W	WoW	WoW	3	3	0	0	WoW	WoF	M_W	3	3	0	0	TRUE	FALSE	TRUE	FALSE	FALSE	0.98	0.97	0.94	0.99	0.44	0.42	0.65	0.36	0.98	0.97	0.95	0.34	0.78	0.64	FALSE	FALSE	FALSE	FALSE	FALSE	FALSE	FALSE	FALSE	FALSE	12.315	12.2752	12.2984	12.1817	1.02795	0.98406
YGR200C	WoW	WoW	WoW	WoW	0	1	0	0	WoW	WoW	M_W	2	2	0	0	FALSE	FALSE	TRUE	FALSE	TRUE	0.96	0.97	0.9	0.9	0.38	0.3	0.54	0.51	0.9	0.93	0.83	0.43	0.75	0.61	FALSE	FALSE	FALSE	FALSE	FALSE	FALSE	FALSE	FALSE	FALSE	13.2831	13.1927	13.1669	13.2129	1.06473	1.01805
YGR202C	WcW	FcW	FoW	WcW	3	3	0	0	FcW	WcW	FcW	2	2	0	0	TRUE	FALSE	TRUE	FALSE	FALSE	0.96	0.95	0.94	0.96	0.31	0.38	0.36	0.42	0.87	0.97	0.86	0.46	0.48	0.52	FALSE	FALSE	FALSE	FALSE	FALSE	FALSE	FALSE	FALSE	FALSE	12.501	12.5062	12.4703	12.411	0.996424	1.02521
YGR203W	M_W	FcW	M_W	FcW	4	2	0	0	M_W	M_W	FcW	2	2	0	0	TRUE	FALSE	TRUE	FALSE	FALSE	0.96	0.93	0.88	0.91	0.42	0.69	0.57	0.43	0.93	0.93	0.97	0.76	0.65	0.52	FALSE	FALSE	FALSE	FALSE	FALSE	FALSE	FALSE	FALSE	FALSE	11.7216	11.9056	11.9104	11.7051	0.880263	0.996661
YGR204W	M_W	M_W	M_W	M_W	0	1	0	0	M_W	M_W	M_W	0	1	0	0	FALSE	FALSE	FALSE	FALSE	TRUE	0.98	0.96	0.96	0.95	0.41	0.67	0.47	0.54	0.81	0.88	0.89	0.75	0.63	0.74	FALSE	FALSE	FALSE	FALSE	FALSE	FALSE	FALSE	FALSE	FALSE	13.7372	13.7045	13.733	13.6466	1.02292	0.980473
YGR206W	WoW	FoW	WoW	WoW	2	2	0	0	WoW	WoW	FoW	2	2	0	0	TRUE	FALSE	TRUE	FALSE	FALSE	0.97	0.97	0.92	0.92	0.35	0.43	0.49	0.46	0.92	0.93	0.89	0.48	0.63	0.79	FALSE	FALSE	FALSE	FALSE	FALSE	FALSE	FALSE	FALSE	FALSE	11.4177	11.3527	11.3655	11.3167	1.04612	0.991183
YGR208W	WoW	WoW	WoW	WoW	0	1	0	0	WoW	WoW	WoW	0	1	0	1	FALSE	FALSE	FALSE	TRUE	TRUE	0.96	0.97	0.94	0.96	0.55	0.22	0.34	0.69	0.89	0.98	0.9	0.82	0.32	0.54	FALSE	FALSE	FALSE	FALSE	FALSE	FALSE	FALSE	FALSE	FALSE	12.672	12.8019	12.817	12.6738	0.91386	0.989584
YGR209C	WcW	FcW	WcW	FcW	4	2	0	0	WcW	WcW	WcW	0	1	0	0	TRUE	FALSE	FALSE	FALSE	FALSE	0.92	0.97	0.94	0.96	0.5	0.35	0.43	0.49	0.91	0.92	0.92	0.49	0.49	0.35	FALSE	FALSE	FALSE	FALSE	FALSE	FALSE	FALSE	FALSE	FALSE	13.1935	13.2808	13.4031	13.3123	0.941258	0.918741
YGR211W	WcW	WcW	WcW	WcW	0	1	0	0	WcW	WcW	WcW	0	1	0	0	FALSE	FALSE	FALSE	FALSE	TRUE	0.98	0.97	0.97	0.98	0.38	0.32	0.39	0.46	0.93	0.95	0.88	0.51	0.65	0.7	FALSE	FALSE	FALSE	FALSE	FALSE	FALSE	FALSE	FALSE	FALSE	12.7921	12.8259	13.0145	12.9623	0.976861	0.877435
YGR212W	M_F	FoF	FoF	FoF	2	2	0	0	FoF	M_F	M_F	2	2	2	0	TRUE	FALSE	TRUE	TRUE	FALSE	0.95	0.86	0.84	0.88	0.39	0.52	0.49	0.48	0.68	0.87	0.59	0.64	0.73	0.76	FALSE	FALSE	FALSE	FALSE	FALSE	FALSE	FALSE	FALSE	FALSE	11.4538	11.7008	11.537	11.53	0.842645	1.12025
YGR213C	WcW	WcW	WcW	WcW	0	1	0	0	WcW	WcW	WcW	0	1	0	0	FALSE	FALSE	FALSE	FALSE	TRUE	0.98	0.95	0.94	0.93	0.29	0.36	0.57	0.49	0.87	0.97	0.86	0.59	0.47	0.75	TRUE	FALSE	FALSE	FALSE	FALSE	FALSE	TRUE	FALSE	FALSE	11.2168	11.4639	11.1399	11.1765	0.842586	1.25184
YGR214W	M_W	M_W	FcW	M_F	3	3	0	1	M_W	M_W	M_W	0	1	0	0	TRUE	TRUE	FALSE	FALSE	FALSE	0.96	0.92	0.91	0.84	0.37	0.61	0.99	0.63	0.89	0.96	0.87	0.43	0.48	0.79	FALSE	FALSE	FALSE	FALSE	FALSE	FALSE	FALSE	FALSE	FALSE	13.6616	13.6656	13.6573	13.6482	0.997207	1.00581
YGR215W	FoW	FoW	WoW	FoW	2	2	0	1	WcW	FoW	M_W	3	3	0	0	TRUE	TRUE	TRUE	FALSE	FALSE	0.98	0.97	0.89	0.94	0.37	0.61	0.91	0.74	0.9	0.97	0.84	0.55	0.63	0.61	FALSE	FALSE	FALSE	FALSE	FALSE	FALSE	FALSE	FALSE	FALSE	12.2358	12.3458	12.3468	12.3673	0.926588	0.999272
YGR217W	WoW	WoW	WoW	WoW	0	1	0	0	WoW	WoW	WoW	0	1	0	0	FALSE	FALSE	FALSE	FALSE	TRUE	0.98	0.97	0.96	0.96	0.56	0.46	0.36	0.42	0.87	0.97	0.83	0.77	0.49	0.68	FALSE	FALSE	FALSE	FALSE	FALSE	FALSE	FALSE	FALSE	FALSE	12.1704	12.092	12.1157	12.1257	1.05587	0.983714
YGR218W	FcW	FcW	WcW	FcW	2	2	0	0	WcW	FcW	FcW	2	2	0	0	TRUE	FALSE	TRUE	FALSE	FALSE	0.94	0.9	0.87	0.9	0.39	0.5	0.5	0.56	0.85	0.88	0.95	0.46	0.45	0.6	TRUE	FALSE	FALSE	FALSE	FALSE	TRUE	FALSE	FALSE	FALSE	12.7657	12.4554	12.6205	12.5729	1.23999	0.891833
YGR220C	WoW	WoW	WoW	WoW	0	1	0	0	WoW	WoW	WoW	0	1	0	0	FALSE	FALSE	FALSE	FALSE	TRUE	0.95	0.88	0.92	0.95	0.51	0.62	0.58	0.38	0.87	0.97	0.89	0.77	0.44	0.55	FALSE	FALSE	FALSE	FALSE	FALSE	FALSE	FALSE	FALSE	FALSE	11.6049	11.6774	11.6884	11.8508	0.950986	0.992443
YGR221C	WcW	WcW	FcF	WcF	3	3	1	1	FcW	WcW	WcW	2	2	1	1	TRUE	TRUE	TRUE	TRUE	FALSE	0.93	0.74	0.69	0.77	0.56	0.53	0.56	0.92	0.8	0.89	0.63	0.86	0.52	0.74	FALSE	FALSE	FALSE	FALSE	FALSE	FALSE	FALSE	FALSE	FALSE	11.6867	11.9073	11.7298	11.772	0.858209	1.13098
YGR223C	WoW	WoW	WoW	WoW	0	1	0	0	WcW	WoW	WoW	2	2	0	0	FALSE	FALSE	TRUE	FALSE	TRUE	0.93	0.96	0.88	0.87	0.5	0.36	0.68	0.65	0.92	0.9	0.92	0.51	0.5	0.37	FALSE	FALSE	FALSE	FALSE	FALSE	FALSE	FALSE	FALSE	FALSE	12.2123	12.0361	11.9587	12.0178	1.12992	1.0551
YGR224W	WcW	FcW	WcW	FcW	4	2	0	0	WcW	WcW	FcW	2	2	0	1	TRUE	FALSE	TRUE	TRUE	FALSE	0.96	0.93	0.89	0.91	0.53	0.71	0.69	0.49	0.84	0.9	0.83	0.56	0.61	0.89	FALSE	FALSE	FALSE	FALSE	FALSE	FALSE	FALSE	FALSE	FALSE	12.0934	12.1483	12.2512	12.1219	0.962639	0.93114
YGR229C	FoF	FoF	WoF	FcF	3	3	0	0	FcW	FoF	FcW	2	2	0	0	TRUE	FALSE	TRUE	FALSE	FALSE	0.76	0.81	0.9	0.86	0.61	0.41	0.34	0.54	0.84	0.92	0.86	0.5	0.66	0.52	FALSE	FALSE	FALSE	FALSE	FALSE	FALSE	FALSE	FALSE	FALSE	13.2691	13.3061	13.3214	13.473	0.974653	0.989446
YGR230W	WoW	FoW	WcF	FcF	4	4	2	2	WoW	WoW	WoF	2	2	0	0	TRUE	TRUE	TRUE	FALSE	FALSE	0.88	0.89	0.46	0.3	0.69	0.75	0.88	1.4	0.86	0.93	0.89	0.65	0.43	0.58	TRUE	FALSE	FALSE	FALSE	FALSE	FALSE	FALSE	FALSE	TRUE	11.369	11.4758	11.51	11.7547	0.928678	0.976601
YGR231C	WcW	WoW	WcW	M_W	4	3	0	0	FoW	WcW	WoW	3	3	0	0	TRUE	FALSE	TRUE	FALSE	FALSE	0.94	0.91	0.8	0.81	0.48	0.42	0.62	0.61	0.86	0.91	0.95	0.61	0.64	0.49	TRUE	FALSE	FALSE	FALSE	FALSE	FALSE	FALSE	FALSE	FALSE	13.1793	13.076	13.1948	13.4159	1.07425	0.920925
YGR232W	WoW	WoW	WoW	FcW	2	2	0	0	FoW	WoW	WoW	2	2	0	0	TRUE	FALSE	TRUE	FALSE	FALSE	0.92	0.95	0.86	0.83	0.42	0.48	0.78	0.64	0.82	0.89	0.94	0.59	0.63	0.44	FALSE	FALSE	FALSE	FALSE	FALSE	FALSE	FALSE	FALSE	FALSE	11.7007	11.6444	11.7345	11.7845	1.03983	0.939425
YGR233C	FoW	FcF	FcW	FcF	4	3	0	0	WcF	FoW	FcW	3	3	0	0	TRUE	FALSE	TRUE	FALSE	FALSE	0.79	0.78	0.9	0.87	0.53	0.46	0.39	0.61	0.74	0.85	0.77	0.51	0.48	0.46	FALSE	FALSE	FALSE	FALSE	FALSE	FALSE	FALSE	FALSE	FALSE	13.0053	12.7903	12.8527	13.0073	1.16069	0.957674
YGR236C	FcW	FcW	WcW	FcW	2	2	0	0	WcW	FcW	FcW	2	2	0	0	TRUE	FALSE	TRUE	FALSE	FALSE	0.98	0.91	0.9	0.94	0.37	0.37	0.46	0.47	0.91	0.95	0.9	0.49	0.5	0.77	TRUE	FALSE	FALSE	FALSE	FALSE	FALSE	FALSE	TRUE	FALSE	11.9709	12.0962	12.2965	12.0291	0.916778	0.870383
YGR238C	FcW	M_W	FoW	FcW	3	3	0	0	M_W	FcW	FoW	3	3	0	0	TRUE	FALSE	TRUE	FALSE	FALSE	0.95	0.95	0.91	0.91	0.51	0.27	0.4	0.59	0.93	0.93	0.91	0.39	0.32	0.48	TRUE	TRUE	FALSE	FALSE	FALSE	FALSE	FALSE	FALSE	FALSE	11.4267	11.758	11.6607	11.6037	0.794823	1.0698
YGR239C	WcW	WcW	WcW	FcW	2	2	0	0	M_F	WcW	FcW	3	3	0	0	TRUE	FALSE	TRUE	FALSE	FALSE	0.94	0.97	0.95	0.96	0.48	0.4	0.55	0.45	0.91	0.97	0.89	0.43	0.62	0.76	FALSE	FALSE	FALSE	FALSE	FALSE	FALSE	FALSE	FALSE	FALSE	11.5993	11.7269	11.8392	11.7038	0.915343	0.9251
YGR241C	WcW	FcF	FcW	FcW	3	3	0	0	FcW	WcW	FoW	3	3	0	0	TRUE	FALSE	TRUE	FALSE	FALSE	0.97	0.96	0.97	0.95	0.39	0.26	0.57	0.56	0.94	0.98	0.9	0.48	0.32	0.59	FALSE	FALSE	FALSE	FALSE	FALSE	FALSE	FALSE	FALSE	FALSE	12.3086	12.2287	12.108	12.2341	1.05696	1.08725
YGR243W	WcW	FcW	FcW	FcW	2	2	0	0	NA	WcW	FcW	3	3	0	1	TRUE	FALSE	TRUE	TRUE	FALSE	0.88	0.95	0.98	0.95	0.65	0.5	0.52	0.62	0.74	0.9	0.9	0.89	0.72	0.61	FALSE	FALSE	FALSE	FALSE	FALSE	FALSE	FALSE	FALSE	FALSE	12.9915	12.96	13.172	13.2147	1.02213	0.863301
YGR244C	WcW	WcW	WcW	WcW	0	1	0	0	WcW	WcW	WcW	0	1	0	0	FALSE	FALSE	FALSE	FALSE	TRUE	0.83	0.95	0.85	0.72	0.5	0.47	0.55	0.59	0.95	0.89	0.89	0.45	0.56	0.59	TRUE	FALSE	FALSE	FALSE	FALSE	FALSE	FALSE	FALSE	FALSE	12.9103	12.6609	12.5778	12.6741	1.18875	1.0593
YGR246C	WoW	WoW	WoW	WoW	0	1	0	0	WoW	WoW	WoW	0	1	0	0	FALSE	FALSE	FALSE	FALSE	TRUE	0.96	0.97	0.98	0.95	0.42	0.4	0.33	0.38	0.93	0.92	0.88	0.48	0.61	0.63	FALSE	FALSE	FALSE	FALSE	FALSE	FALSE	FALSE	FALSE	FALSE	12.3841	12.4869	12.542	12.4321	0.931204	0.96258
YGR247W	WcW	M_W	FcW	FcW	3	3	0	0	FcW	WcW	M_W	3	3	0	0	TRUE	FALSE	TRUE	FALSE	FALSE	0.98	0.99	0.98	0.98	0.52	0.46	0.39	0.48	0.93	0.98	0.95	0.65	0.79	0.79	TRUE	FALSE	FALSE	FALSE	FALSE	FALSE	FALSE	FALSE	TRUE	10.5381	10.813	10.8953	10.8175	0.826523	0.944505
YGR248W	WcW	WcW	WcW	M_F	2	2	0	0	WcW	WcW	WcW	0	1	0	0	TRUE	FALSE	FALSE	FALSE	FALSE	0.93	0.88	0.8	0.84	0.63	0.65	0.65	0.67	0.91	0.91	0.84	0.37	0.53	0.52	FALSE	FALSE	FALSE	FALSE	FALSE	FALSE	FALSE	FALSE	FALSE	12.7123	12.8097	12.7728	12.6942	0.934712	1.02596
YGR249W	WcW	WcF	WcW	WcW	2	2	0	0	WcF	WcW	WcW	2	2	0	1	TRUE	FALSE	TRUE	TRUE	FALSE	0.93	0.96	0.94	0.96	0.63	0.38	0.39	0.42	0.77	0.95	0.85	0.85	0.44	0.69	TRUE	FALSE	FALSE	FALSE	TRUE	TRUE	FALSE	FALSE	FALSE	11.6047	11.3209	11.2128	10.9724	1.2174	1.0778
YGR251W	WoW	WoW	WoW	WoW	0	1	0	0	WoW	WoW	WoW	0	1	0	0	FALSE	FALSE	FALSE	FALSE	TRUE	0.95	0.97	0.94	0.95	0.72	0.47	0.41	0.66	0.85	0.96	0.9	0.77	0.4	0.52	FALSE	FALSE	FALSE	FALSE	FALSE	FALSE	FALSE	FALSE	FALSE	13.0244	13.147	13.0941	13.1282	0.918527	1.03736
YGR255C	WcW	FcW	WcW	WcW	2	2	0	0	WcW	WcW	WcW	0	1	0	1	TRUE	FALSE	FALSE	TRUE	FALSE	0.97	0.93	0.93	0.94	0.48	0.46	0.48	0.36	0.83	0.97	0.88	1	0.37	0.67	FALSE	FALSE	FALSE	FALSE	FALSE	FALSE	FALSE	FALSE	FALSE	12.4651	12.218	12.2799	12.2501	1.18679	0.958059
YGR256W	WcW	FcW	FcW	M_W	3	3	0	0	FcW	WcW	FcW	2	2	0	0	TRUE	FALSE	TRUE	FALSE	FALSE	0.95	0.99	0.93	0.97	0.45	0.39	0.46	0.64	0.94	0.88	0.9	0.68	0.77	0.56	FALSE	FALSE	FALSE	FALSE	FALSE	FALSE	FALSE	FALSE	FALSE	12.6571	12.6314	12.6893	12.5582	1.01803	0.960616
YGR257C	WcW	WcW	WcW	WcW	0	1	0	0	WcW	WcW	WcW	0	1	0	1	FALSE	FALSE	FALSE	TRUE	TRUE	0.97	0.93	0.94	0.96	0.48	0.35	0.48	0.74	0.92	0.97	0.92	0.48	0.99	0.72	TRUE	FALSE	FALSE	FALSE	FALSE	FALSE	FALSE	FALSE	FALSE	12.049	11.8675	11.6742	11.8355	1.13409	1.14335
YGR260W	FoW	FcW	FoW	FoW	2	2	0	0	WoW	FoW	FoW	2	2	0	0	TRUE	FALSE	TRUE	FALSE	FALSE	0.98	0.96	0.96	0.98	0.33	0.5	0.4	0.53	0.85	0.98	0.88	0.8	0.39	0.64	FALSE	FALSE	FALSE	FALSE	FALSE	FALSE	FALSE	FALSE	FALSE	13.3812	13.2849	13.2307	13.1214	1.06905	1.03828
YGR261C	WoW	WoW	WoW	WoW	0	1	0	0	WoW	WoW	WoW	0	1	0	0	FALSE	FALSE	FALSE	FALSE	TRUE	0.99	0.97	0.91	0.97	0.29	0.38	0.52	0.46	0.87	0.97	0.88	0.51	0.55	0.65	FALSE	FALSE	FALSE	FALSE	FALSE	FALSE	FALSE	FALSE	FALSE	12.2762	12.1106	12.0295	12.0299	1.12163	1.05783
YGR262C	WoW	WoW	WoW	WoW	0	1	0	0	WoW	WoW	WoW	0	1	0	0	FALSE	FALSE	FALSE	FALSE	TRUE	0.94	0.9	0.9	0.85	0.48	0.57	0.4	0.49	0.9	0.91	0.93	0.52	0.51	0.38	FALSE	FALSE	FALSE	FALSE	FALSE	FALSE	FALSE	FALSE	FALSE	11.4139	11.3408	11.3227	11.2639	1.05202	1.01258
YGR263C	WoW	WcF	WcF	FoW	3	3	0	0	WcW	WoW	FoF	3	3	0	0	TRUE	FALSE	TRUE	FALSE	FALSE	0.87	0.94	0.92	0.88	0.42	0.28	0.6	0.56	0.89	0.97	0.84	0.55	0.33	0.55	FALSE	FALSE	FALSE	FALSE	FALSE	FALSE	FALSE	FALSE	FALSE	12.391	12.4132	12.5461	12.3676	0.984787	0.911952
YGR267C	WcW	FcW	WcW	FcW	4	2	0	0	FcW	WcW	WcW	2	2	0	0	TRUE	FALSE	TRUE	FALSE	FALSE	0.96	0.88	0.88	0.93	0.58	0.54	0.48	0.74	0.95	0.94	0.95	0.4	0.49	0.44	FALSE	FALSE	FALSE	FALSE	FALSE	FALSE	FALSE	FALSE	FALSE	13.3151	13.1592	13.063	13.1385	1.11415	1.06895
YGR270W	WcW	WcW	WcW	WcW	0	1	0	0	WcW	WcW	WcW	0	1	0	0	FALSE	FALSE	FALSE	FALSE	TRUE	0.98	0.96	0.85	0.91	0.42	0.29	0.7	0.65	0.89	0.92	0.94	0.56	0.44	0.43	FALSE	FALSE	FALSE	FALSE	FALSE	FALSE	FALSE	FALSE	FALSE	12.7975	12.7225	12.7022	12.7793	1.05335	1.01416
YGR271W	WoW	FoW	FoW	FoW	2	2	0	0	FoW	WoW	FoW	2	2	0	0	TRUE	FALSE	TRUE	FALSE	FALSE	0.99	0.97	0.96	0.95	0.5	0.48	0.47	0.55	0.94	0.97	0.91	0.53	0.53	0.65	TRUE	FALSE	FALSE	FALSE	FALSE	TRUE	FALSE	FALSE	FALSE	10.9336	10.6462	10.6961	10.7835	1.22043	0.965971
YGR276C	WoW	WoW	WoW	WoW	0	1	0	0	WoW	WoW	WoW	0	1	0	0	FALSE	FALSE	FALSE	FALSE	TRUE	0.95	0.95	0.92	0.89	0.69	0.66	0.44	0.65	0.94	0.91	0.87	0.58	0.47	0.7	FALSE	FALSE	FALSE	FALSE	FALSE	FALSE	FALSE	FALSE	FALSE	12.027	12.0105	12.0465	12.1371	1.01156	0.975298
YGR277C	WoW	WoW	WoW	WoW	0	1	0	0	WoW	WoW	WoW	0	1	0	0	FALSE	FALSE	FALSE	FALSE	TRUE	0.96	0.95	0.9	0.92	0.5	0.4	0.38	0.61	0.94	0.97	0.96	0.52	0.41	0.48	FALSE	FALSE	FALSE	FALSE	FALSE	FALSE	FALSE	FALSE	FALSE	11.2305	11.2099	11.186	11.2922	1.01436	1.01669
YGR279C	FcW	FcW	WcW	FcW	2	2	0	0	FcW	FcW	FcW	0	1	0	0	TRUE	FALSE	FALSE	FALSE	FALSE	0.92	0.92	0.93	0.95	0.61	0.51	0.7	0.52	0.83	0.91	0.8	0.68	0.59	0.74	FALSE	FALSE	FALSE	FALSE	FALSE	FALSE	FALSE	FALSE	FALSE	14.0799	13.9794	13.9801	13.9555	1.07212	0.999498
YGR287C	WcF	FoF	WcW	FcF	4	4	2	0	FcF	WcF	FcF	2	2	2	2	TRUE	TRUE	TRUE	TRUE	FALSE	0	0.79	0.71	0	0.37	0.7	0.51	0.42	0	0	0.82	2.36	2.56	0.75	FALSE	FALSE	FALSE	FALSE	FALSE	FALSE	FALSE	FALSE	FALSE	9.9586	10.1877	10.1924	10.1325	0.853146	0.996781
YGR288W	FcF	FcF	FcF	M_F	2	2	0	0	M_F	FcF	FcF	2	2	0	0	TRUE	FALSE	TRUE	FALSE	FALSE	0.95	0.95	0.97	0.98	0.45	0.38	0.49	0.49	0.91	0.92	0.91	0.51	0.48	0.57	FALSE	FALSE	FALSE	FALSE	FALSE	FALSE	FALSE	FALSE	FALSE	11.313	11.3982	11.5405	11.3938	0.94262	0.906102
YGR289C	WcW	WcW	WcW	WcW	0	1	0	0	WcW	WcW	WcF	2	2	0	0	FALSE	FALSE	TRUE	FALSE	TRUE	0.94	0.93	0.94	0.95	0.44	0.44	0.47	0.29	0.82	0.95	0.83	0.58	0.5	0.69	FALSE	FALSE	FALSE	FALSE	FALSE	FALSE	FALSE	FALSE	FALSE	12.2191	12.3155	12.3088	12.3313	0.935331	1.00466
YHL039W	FcW	FoW	FoW	WoW	3	3	0	0	FcW	FcW	FoW	2	2	0	0	TRUE	FALSE	TRUE	FALSE	FALSE	0.94	0.94	0.84	0.9	0.43	0.37	0.39	0.41	0.89	0.8	0.86	0.39	0.54	0.55	TRUE	FALSE	FALSE	FALSE	FALSE	FALSE	FALSE	FALSE	FALSE	11.0679	10.8115	10.7819	10.8286	1.19447	1.02073
YHL038C	WoW	WoW	WoW	WoW	0	1	0	1	WoW	WoW	WoW	0	1	0	1	FALSE	TRUE	FALSE	TRUE	FALSE	0.98	0.98	0.97	0.96	0.51	0.38	0.69	0.8	0.92	0.99	0.91	0.72	0.42	0.94	FALSE	FALSE	FALSE	FALSE	FALSE	FALSE	FALSE	FALSE	FALSE	11.5272	11.4986	11.4471	11.5041	1.02007	1.03634
YHL036W	WcW	WcW	WcW	WcW	0	1	0	0	WcW	WcW	WcW	0	1	0	0	FALSE	FALSE	FALSE	FALSE	TRUE	0.98	0.94	0.98	0.96	0.36	0.31	0.37	0.35	0.89	0.97	0.85	0.7	0.42	0.52	FALSE	FALSE	FALSE	FALSE	FALSE	FALSE	FALSE	FALSE	FALSE	12.9047	13.0755	13.1352	13.0058	0.888348	0.959492
YHL035C	WoW	WoW	WoW	FoW	2	2	0	0	FoW	WoW	WoW	2	2	0	0	TRUE	FALSE	TRUE	FALSE	FALSE	0.93	0.87	0.88	0.87	0.51	0.78	0.73	0.64	0.78	0.91	0.75	0.63	0.37	0.57	TRUE	FALSE	FALSE	FALSE	FALSE	FALSE	FALSE	FALSE	FALSE	11.759	11.5892	11.4762	11.741	1.12486	1.0815
YHL032C	WoW	WoF	WoW	WoW	2	2	0	0	FcW	WoW	WoF	3	3	0	0	TRUE	FALSE	TRUE	FALSE	FALSE	0.94	0.91	0.96	0.95	0.42	0.55	0.38	0.48	0.9	0.87	0.98	0.57	0.56	0.39	TRUE	FALSE	FALSE	FALSE	FALSE	FALSE	FALSE	FALSE	FALSE	12.8902	12.7194	12.5653	12.6637	1.12574	1.11269
YHL031C	WoW	WoW	WoW	WoW	0	1	0	0	WoW	WoW	WoW	0	1	0	2	FALSE	FALSE	FALSE	TRUE	TRUE	0.97	0.96	0.94	0.95	0.78	0.67	0.37	0.38	0.86	0.97	0.77	0.91	0.52	1.04	FALSE	FALSE	FALSE	FALSE	FALSE	FALSE	FALSE	FALSE	FALSE	11.5731	11.7152	11.776	11.6786	0.906215	0.95872
YHL030W	FoW	FoW	FoW	FoW	0	1	0	0	FoW	FoW	FoW	0	1	0	2	FALSE	FALSE	FALSE	TRUE	TRUE	0.97	0.96	0.96	0.98	0.45	0.42	0.44	0.39	0.84	0.95	0.73	0.91	0.37	1.05	TRUE	FALSE	FALSE	FALSE	FALSE	FALSE	FALSE	FALSE	FALSE	11.8906	11.8404	11.9437	12.1097	1.03541	0.930852
YHL029C	WoW	WoW	WoW	M_W	2	2	0	0	M_W	WoW	M_W	2	2	0	1	TRUE	FALSE	TRUE	TRUE	FALSE	0.95	0.94	0.88	0.93	0.58	0.66	0.75	0.49	0.95	0.92	0.92	0.49	0.85	0.63	TRUE	FALSE	FALSE	FALSE	FALSE	FALSE	FALSE	FALSE	FALSE	11.7137	11.4725	11.4249	11.5766	1.18196	1.03356
YHL028W	WcW	WcW	WcW	WcW	0	1	0	1	WcW	WcW	FcW	2	2	0	1	FALSE	TRUE	TRUE	TRUE	FALSE	0.97	0.97	0.97	0.94	0.53	0.77	1.2	0.56	0.94	0.95	0.87	0.51	0.69	0.84	TRUE	FALSE	FALSE	FALSE	FALSE	FALSE	FALSE	FALSE	FALSE	11.9258	12.1873	12.2329	12.0963	0.834168	0.96889
YHL027W	WcW	WcW	WcW	WcW	0	1	0	0	FcW	WcW	WcW	2	2	0	0	FALSE	FALSE	TRUE	FALSE	TRUE	0.94	0.94	0.96	0.96	0.37	0.64	0.53	0.37	0.94	0.97	0.92	0.59	0.43	0.53	FALSE	FALSE	FALSE	FALSE	FALSE	FALSE	FALSE	FALSE	FALSE	12.3952	12.4036	12.2375	12.2747	0.994179	1.12202
YHL025W	WoF	WoF	WoW	WoF	2	2	0	0	WoF	WoF	WoF	0	1	0	1	TRUE	FALSE	FALSE	TRUE	FALSE	0.87	0.97	0.93	0.9	0.53	0.41	0.49	0.43	0.83	0.95	0.71	0.69	0.47	1.07	TRUE	FALSE	FALSE	FALSE	FALSE	FALSE	FALSE	FALSE	FALSE	11.9866	11.8987	11.6682	11.7604	1.06283	1.17319
YHL024W	FcW	FcW	FcW	WoW	2	2	0	1	FcW	FcW	FcW	0	1	0	0	TRUE	TRUE	FALSE	FALSE	FALSE	0.97	0.96	0.92	0.94	0.49	0.45	0.54	0.8	0.92	0.96	0.94	0.69	0.62	0.72	FALSE	FALSE	FALSE	FALSE	FALSE	FALSE	FALSE	FALSE	FALSE	11.6267	11.6406	11.6856	11.5727	0.990426	0.969277
YHL021C	WcW	FcW	WcW	FcW	4	2	0	0	WcW	WcW	FoW	2	2	2	1	TRUE	FALSE	TRUE	TRUE	FALSE	0.91	0.91	0.95	0.9	0.41	0.42	0.43	0.51	0.53	0.89	0.53	0.83	0.41	0.77	FALSE	FALSE	FALSE	FALSE	FALSE	FALSE	FALSE	FALSE	FALSE	11.9931	12.0362	11.9895	11.9417	0.97058	1.03291
YHL020C	WcW	WcW	WcW	WcW	0	1	0	0	WcW	WcW	WcW	0	1	0	0	FALSE	FALSE	FALSE	FALSE	TRUE	0.98	0.97	0.97	0.98	0.51	0.56	0.59	0.58	0.96	0.95	0.96	0.52	0.41	0.52	FALSE	FALSE	FALSE	FALSE	FALSE	FALSE	FALSE	FALSE	FALSE	13.0087	13.0147	12.8521	13.0231	0.9958	1.11936
YHL019C	WoW	WoW	WcW	WoW	2	2	0	0	WoW	WoW	WoW	0	1	0	0	TRUE	FALSE	FALSE	FALSE	FALSE	0.96	0.94	0.92	0.96	0.29	0.38	0.46	0.46	0.93	0.96	0.96	0.6	0.37	0.46	FALSE	FALSE	FALSE	FALSE	FALSE	FALSE	FALSE	FALSE	FALSE	12.8068	12.8384	12.7269	12.7725	0.978388	1.08034
YHL014C	WoW	FoW	FoW	WoW	2	2	0	0	FoW	WoW	FcW	3	3	0	0	TRUE	FALSE	TRUE	FALSE	FALSE	0.88	0.81	0.82	0.85	0.47	0.53	0.61	0.38	0.77	0.89	0.74	0.49	0.48	0.67	TRUE	FALSE	FALSE	FALSE	FALSE	FALSE	FALSE	FALSE	FALSE	10.5637	10.8627	10.811	10.7454	0.812824	1.03648
YHL013C	WoW	WoW	WoW	WoW	0	1	0	0	WoW	WoW	WoW	0	1	0	0	FALSE	FALSE	FALSE	FALSE	TRUE	0.95	0.93	0.93	0.95	0.41	0.45	0.37	0.32	0.97	0.85	0.82	0.38	0.46	0.59	FALSE	FALSE	FALSE	FALSE	FALSE	FALSE	FALSE	FALSE	FALSE	11.2628	11.2158	11.2297	11.3712	1.03316	0.990409
YHL011C	FcW	FcW	WcW	WcW	2	2	0	0	NA	FcW	FcW	2	2	0	0	TRUE	FALSE	TRUE	FALSE	FALSE	0.96	0.98	0.93	0.88	0.35	0.47	0.66	0.67	0.87	0.98	0.9	0.58	0.57	0.72	FALSE	FALSE	FALSE	FALSE	FALSE	FALSE	FALSE	FALSE	FALSE	13.0256	12.8795	12.94	12.8881	1.10656	0.95893
YHL010C	WoW	WoW	WoW	WoW	0	1	0	0	WoW	WoW	WoF	2	2	0	0	FALSE	FALSE	TRUE	FALSE	TRUE	0.98	0.97	0.92	0.92	0.23	0.34	0.4	0.41	0.95	0.94	0.95	0.41	0.68	0.42	FALSE	FALSE	FALSE	FALSE	FALSE	FALSE	FALSE	FALSE	FALSE	12.2688	12.2549	12.1909	12.2498	1.00964	1.0454
YHL009C	WcW	WcW	WcW	WcW	0	1	0	0	FcW	WcW	WcW	2	2	0	1	FALSE	FALSE	TRUE	TRUE	TRUE	0.96	0.94	0.91	0.97	0.4	0.45	0.56	0.4	0.83	0.96	0.82	0.82	0.41	0.55	FALSE	FALSE	FALSE	FALSE	FALSE	FALSE	FALSE	FALSE	FALSE	11.5907	11.5908	11.6899	11.6105	0.999907	0.933665
YHL007C	WcW	WcW	WcW	WcW	0	1	0	0	WcW	WcW	FcW	2	2	0	0	FALSE	FALSE	TRUE	FALSE	TRUE	0.96	0.96	0.92	0.92	0.49	0.4	0.67	0.52	0.9	0.97	0.83	0.56	0.38	0.76	FALSE	FALSE	FALSE	FALSE	FALSE	FALSE	FALSE	FALSE	FALSE	12.981	12.9118	12.8309	12.8638	1.04918	1.05769
YHL006C	WcW	FcW	FcW	FcW	2	2	0	0	M_F	WcW	NA	3	3	0	2	TRUE	FALSE	TRUE	TRUE	FALSE	0.97	0.97	0.93	0.9	0.39	0.37	0.38	0.54	0.92	0.95	0.95	0.85	0.86	0.71	TRUE	TRUE	FALSE	FALSE	FALSE	FALSE	FALSE	FALSE	FALSE	11.1171	11.5525	11.4759	11.307	0.739449	1.05458
YHL004W	WcW	WcW	WcW	WcW	0	1	0	0	WcW	WcW	WcW	0	1	0	2	FALSE	FALSE	FALSE	TRUE	TRUE	0.97	0.97	0.95	0.96	0.41	0.29	0.58	0.48	0.91	0.95	0.94	0.84	0.84	0.48	FALSE	FALSE	FALSE	FALSE	FALSE	FALSE	FALSE	FALSE	FALSE	12.8	12.8737	12.9179	12.9226	0.950244	0.969799
YHL003C	WcW	WcW	WcW	WcW	0	1	0	0	WoW	WcW	WcW	2	2	0	0	FALSE	FALSE	TRUE	FALSE	TRUE	0.95	0.94	0.86	0.88	0.48	0.51	0.74	0.66	0.89	0.94	0.84	0.67	0.54	0.57	FALSE	FALSE	FALSE	FALSE	FALSE	FALSE	FALSE	FALSE	FALSE	11.7608	11.6831	11.8424	11.6531	1.05533	0.895478
YHL002W	WoW	WoW	WoW	WoW	0	1	0	0	WoW	WoW	FoW	2	2	0	0	FALSE	FALSE	TRUE	FALSE	TRUE	0.95	0.94	0.95	0.95	0.4	0.3	0.61	0.41	0.94	0.96	0.9	0.47	0.42	0.6	FALSE	FALSE	FALSE	FALSE	FALSE	FALSE	FALSE	FALSE	FALSE	12.5671	12.6457	12.6346	12.533	0.946967	1.00773
YHR001W	WoW	WoF	WoW	WoF	4	2	0	0	WoF	WoW	WoF	2	2	0	0	TRUE	FALSE	TRUE	FALSE	FALSE	0.93	0.93	0.93	0.95	0.61	0.55	0.66	0.6	0.88	0.92	0.95	0.47	0.6	0.44	FALSE	FALSE	FALSE	FALSE	FALSE	FALSE	FALSE	FALSE	FALSE	12.4511	12.3691	12.4487	12.408	1.05844	0.946321
YHR001W-A	WcW	WcW	WcW	WcW	0	1	0	0	WcW	WcW	FcW	2	2	0	0	FALSE	FALSE	TRUE	FALSE	TRUE	0.98	0.97	0.97	0.97	0.42	0.44	0.38	0.51	0.89	0.94	0.89	0.47	0.7	0.53	FALSE	FALSE	FALSE	FALSE	FALSE	FALSE	FALSE	FALSE	FALSE	11.3058	11.1567	11.366	11.1652	1.10892	0.864923
YHR005C-A	M_F	M_W	FcW	M_F	3	3	0	0	FoW	M_F	FoF	3	3	1	2	TRUE	FALSE	TRUE	TRUE	FALSE	0.87	0.95	0.91	0.92	0.5	0.39	0.54	0.37	0.69	0.87	0.74	1.13	0.65	0.92	FALSE	FALSE	FALSE	FALSE	FALSE	FALSE	FALSE	FALSE	FALSE	12.8353	12.9115	12.8244	12.9558	0.948577	1.06221
YHR007C	M_W	FcW	FcW	M_W	2	2	0	0	M_W	M_W	M_W	0	1	0	0	TRUE	FALSE	FALSE	FALSE	FALSE	0.91	0.95	0.95	0.91	0.41	0.47	0.24	0.36	0.85	0.92	0.92	0.59	0.38	0.44	FALSE	FALSE	FALSE	FALSE	FALSE	FALSE	FALSE	FALSE	FALSE	13.7624	13.5553	13.6535	13.5057	1.15437	0.934195
YHR008C	WcW	WcW	WcW	WcW	0	1	0	0	WcW	WcW	WcW	0	1	0	0	FALSE	FALSE	FALSE	FALSE	TRUE	0.96	0.94	0.85	0.88	0.67	0.8	0.75	0.6	0.87	0.94	0.81	0.57	0.64	0.76	FALSE	FALSE	FALSE	FALSE	FALSE	FALSE	FALSE	FALSE	FALSE	13.2238	13.2653	13.224	13.1662	0.971664	1.02907
YHR009C	WcW	WcW	WcW	WcW	0	1	0	0	WcW	WcW	WcW	0	1	0	0	FALSE	FALSE	FALSE	FALSE	TRUE	0.95	0.95	0.82	0.84	0.45	0.44	0.62	0.61	0.79	0.86	0.89	0.47	0.58	0.58	FALSE	FALSE	FALSE	FALSE	FALSE	FALSE	FALSE	FALSE	FALSE	12.4202	12.2543	12.271	12.1581	1.12186	0.988482
YHR010W	FcW	M_W	FoW	M_W	4	3	0	0	M_F	FcW	M_W	3	3	0	0	TRUE	FALSE	TRUE	FALSE	FALSE	0.95	0.85	0.83	0.9	0.32	0.74	0.8	0.41	0.84	0.92	0.83	0.42	0.56	0.66	FALSE	FALSE	FALSE	FALSE	FALSE	FALSE	FALSE	FALSE	FALSE	14.0232	14.0364	13.902	13.9103	0.990865	1.09766
YHR011W	M_W	M_W	M_W	M_W	0	1	0	0	M_W	M_W	M_F	2	2	0	0	FALSE	FALSE	TRUE	FALSE	TRUE	0.91	0.94	0.95	0.93	0.55	0.34	0.47	0.55	0.92	0.84	0.89	0.49	0.53	0.41	TRUE	TRUE	FALSE	FALSE	FALSE	FALSE	FALSE	FALSE	FALSE	11.8413	12.1703	12.1416	12.0363	0.796082	1.02007
YHR012W	WoW	WoW	WoW	WoW	0	1	0	0	WoW	WoW	WoW	0	1	0	0	FALSE	FALSE	FALSE	FALSE	TRUE	0.96	0.96	0.91	0.91	0.48	0.28	0.59	0.75	0.87	0.94	0.82	0.68	0.53	0.56	FALSE	FALSE	FALSE	FALSE	FALSE	FALSE	FALSE	FALSE	FALSE	12.013	11.9596	11.961	11.9423	1.0377	0.999049
YHR014W	WcW	WcW	WcW	WcW	0	1	0	0	WcW	WcW	WcW	0	1	0	0	FALSE	FALSE	FALSE	FALSE	TRUE	0.93	0.89	0.81	0.91	0.49	0.35	0.61	0.41	0.9	0.94	0.91	0.5	0.4	0.67	TRUE	TRUE	FALSE	FALSE	FALSE	FALSE	FALSE	FALSE	TRUE	10.3285	10.7456	10.8138	10.6069	0.748905	0.953798
YHR015W	M_W	FoW	FcW	FoW	4	3	0	0	FcW	M_W	FoW	3	3	2	2	TRUE	FALSE	TRUE	TRUE	FALSE	0.9	0.93	0.78	0.9	0.56	0.62	0.68	0.45	0.65	0.75	0.66	0.85	0.69	1.07	TRUE	FALSE	FALSE	FALSE	FALSE	FALSE	FALSE	FALSE	FALSE	11.4299	11.7189	11.9004	11.6431	0.818455	0.881769
YHR016C	WcW	WoW	WcW	WcW	2	2	0	0	WoW	WcW	WoW	2	2	0	0	TRUE	FALSE	TRUE	FALSE	FALSE	0.93	0.93	0.97	0.95	0.51	0.52	0.51	0.54	0.92	0.92	0.86	0.48	0.38	0.62	TRUE	FALSE	FALSE	FALSE	FALSE	FALSE	FALSE	FALSE	FALSE	12.2832	12.5769	12.5163	12.4771	0.815828	1.04288
YHR017W	WoW	WoW	WoW	WoW	0	1	0	0	WoW	WoW	WoW	0	1	0	0	FALSE	FALSE	FALSE	FALSE	TRUE	0.95	0.97	0.93	0.93	0.46	0.44	0.54	0.38	0.9	0.97	0.86	0.49	0.38	0.64	FALSE	FALSE	FALSE	FALSE	FALSE	FALSE	FALSE	FALSE	FALSE	11.5899	11.5938	11.6332	11.6098	0.997244	0.973083
YHR018C	M_W	WoW	M_W	WcW	4	3	0	0	M_F	M_W	M_W	2	2	0	1	TRUE	FALSE	TRUE	TRUE	FALSE	0.9	0.96	0.88	0.83	0.6	0.43	0.46	0.6	0.78	0.94	0.73	0.83	0.64	0.59	TRUE	FALSE	FALSE	FALSE	TRUE	TRUE	FALSE	FALSE	FALSE	12.3517	11.6073	11.6647	11.7699	1.6752	0.961003
YHR019C	M_W	WcW	M_F	WcW	4	3	0	0	NA	M_W	M_W	2	2	0	0	TRUE	FALSE	TRUE	FALSE	FALSE	0.93	0.97	0.88	0.85	0.42	0.6	0.66	0.42	0.85	0.9	0.86	0.67	0.57	0.6	FALSE	FALSE	FALSE	FALSE	FALSE	FALSE	FALSE	FALSE	FALSE	13.5122	13.3389	13.4896	13.3761	1.1277	0.900798
YHR021C	M_W	M_F	FoW	M_W	3	3	0	1	M_W	M_W	M_F	2	2	0	0	TRUE	TRUE	TRUE	FALSE	FALSE	0.89	0.84	0.82	0.92	0.32	0.76	0.92	0.39	0.77	0.77	0.9	0.66	0.65	0.78	FALSE	FALSE	FALSE	FALSE	FALSE	FALSE	FALSE	FALSE	FALSE	13.2866	13.2458	13.3315	13.2642	1.02871	0.942311
YHR024C	WoW	WoF	WoW	WoF	4	2	0	0	WoW	WoW	WoW	0	1	0	0	TRUE	FALSE	FALSE	FALSE	FALSE	0.98	0.95	0.93	0.93	0.44	0.47	0.6	0.55	0.86	0.91	0.88	0.52	0.55	0.48	FALSE	FALSE	FALSE	FALSE	FALSE	FALSE	FALSE	FALSE	FALSE	12.5344	12.3009	12.394	12.5478	1.17573	0.937463
YHR025W	WoW	FoW	WoW	FoW	4	2	0	0	WoW	WoW	WoW	0	1	0	1	TRUE	FALSE	FALSE	TRUE	FALSE	0.99	0.95	0.95	0.94	0.44	0.5	0.63	0.56	0.91	0.96	0.86	0.58	0.29	0.81	FALSE	FALSE	FALSE	FALSE	FALSE	FALSE	FALSE	FALSE	FALSE	13.8834	13.7898	13.8405	13.799	1.06698	0.965459
YHR026W	WcW	WcW	WcW	WcW	0	1	0	0	WcW	WcW	WcW	0	1	0	0	FALSE	FALSE	FALSE	FALSE	TRUE	0.96	0.94	0.89	0.92	0.39	0.43	0.63	0.43	0.9	0.98	0.89	0.51	0.25	0.52	FALSE	FALSE	FALSE	FALSE	FALSE	FALSE	FALSE	FALSE	FALSE	13.3571	13.2853	13.4088	13.3248	1.05097	0.917998
YHR027C	WoW	WoW	WoW	WoW	0	1	0	0	WoW	WoW	WoW	0	1	0	0	FALSE	FALSE	FALSE	FALSE	TRUE	0.99	0.94	0.95	0.99	0.21	0.35	0.44	0.3	0.92	0.92	0.93	0.43	0.43	0.49	FALSE	FALSE	FALSE	FALSE	FALSE	FALSE	FALSE	FALSE	FALSE	13.2923	13.2241	13.3323	13.3424	1.04839	0.927752
YHR029C	FoF	M_F	FcW	FcF	4	4	0	0	WoW	FoF	M_W	3	3	0	2	TRUE	FALSE	TRUE	TRUE	FALSE	0.84	0.92	0.82	0.72	0.46	0.39	0.46	0.48	0.87	0.85	0.84	0.44	0.8	0.82	TRUE	TRUE	FALSE	FALSE	FALSE	FALSE	FALSE	FALSE	TRUE	10.7167	11.1505	11.2628	11.0903	0.740277	0.925168
YHR030C	FcW	FcW	FcW	FcW	0	1	0	0	WcW	FcW	FcW	2	2	2	0	FALSE	FALSE	TRUE	TRUE	TRUE	0.92	0.89	0.96	0.79	0.55	0.39	0.28	0.6	0.62	0.91	0.59	0.57	0.42	0.79	TRUE	FALSE	FALSE	FALSE	TRUE	FALSE	FALSE	FALSE	FALSE	13.5143	13.2744	13.1672	13.1628	1.18086	1.07716
YHR034C	WoW	WoW	WoW	WoW	0	1	0	0	WoW	WoW	WoW	0	1	0	0	FALSE	FALSE	FALSE	FALSE	TRUE	0.97	0.93	0.92	0.95	0.43	0.46	0.37	0.46	0.96	0.95	0.94	0.4	0.38	0.45	FALSE	FALSE	FALSE	FALSE	FALSE	FALSE	FALSE	FALSE	FALSE	12.1041	12.2289	12.1856	12.1773	0.917109	1.0305
YHR036W	WcW	WcW	WcW	WcW	0	1	0	0	WcW	WcW	WcW	0	1	0	0	FALSE	FALSE	FALSE	FALSE	TRUE	0.95	0.95	0.95	0.96	0.57	0.39	0.34	0.41	0.92	0.91	0.92	0.61	0.73	0.53	FALSE	FALSE	FALSE	FALSE	FALSE	FALSE	FALSE	FALSE	FALSE	11.0989	11.1619	11.2198	11.0748	0.957291	0.960672
YHR037W	WoF	WoF	WoW	WoF	2	2	0	0	WoW	WoF	WoF	2	2	0	1	TRUE	FALSE	TRUE	TRUE	FALSE	0.97	0.98	0.94	0.93	0.6	0.41	0.76	0.77	0.93	0.98	0.88	0.61	0.42	0.93	FALSE	FALSE	FALSE	FALSE	FALSE	FALSE	FALSE	FALSE	FALSE	12.5913	12.5844	12.5657	12.6713	1.0048	1.01306
YHR038W	FcW	FcW	FcW	FcW	0	1	0	0	FcW	FcW	FcW	0	1	0	0	FALSE	FALSE	FALSE	FALSE	TRUE	0.91	0.88	0.82	0.83	0.44	0.53	0.57	0.59	0.93	0.94	0.91	0.59	0.39	0.58	FALSE	FALSE	FALSE	FALSE	FALSE	FALSE	FALSE	FALSE	FALSE	10.904	11.14	11.1435	11.1129	0.849112	0.997547
YHR041C	WoW	WoW	WoW	WcW	2	2	0	0	WcW	WoW	WoW	2	2	1	1	TRUE	FALSE	TRUE	TRUE	FALSE	0.92	0.95	0.89	0.94	0.4	0.31	0.37	0.38	0.76	0.77	0.57	0.68	0.65	1.28	FALSE	FALSE	FALSE	FALSE	FALSE	FALSE	FALSE	FALSE	FALSE	11.5538	11.7393	11.8017	11.6504	0.879343	0.957654
YHR042W	WoW	M_W	M_W	M_W	2	2	0	0	M_W	WoW	M_W	2	2	0	1	TRUE	FALSE	TRUE	TRUE	FALSE	0.96	0.97	0.97	0.97	0.5	0.3	0.62	0.46	0.9	0.96	0.92	0.76	0.43	0.88	FALSE	FALSE	FALSE	FALSE	FALSE	FALSE	FALSE	FALSE	FALSE	13.6727	13.6541	13.5262	13.6142	1.01298	1.09266
YHR044C	M_W	WcW	WcW	FcW	3	3	0	0	WcW	M_W	WoF	3	3	1	2	TRUE	FALSE	TRUE	TRUE	FALSE	0.91	0.89	0.83	0.93	0.47	0.38	0.46	0.5	0.72	0.59	0.86	0.9	1.09	0.48	TRUE	TRUE	FALSE	FALSE	FALSE	FALSE	FALSE	FALSE	TRUE	9.6558	10.0236	10.2344	10.0302	0.774964	0.864058
YHR046C	FcW	M_W	FcF	FcF	3	3	0	0	FcW	FcW	M_F	2	2	0	0	TRUE	FALSE	TRUE	FALSE	FALSE	0.92	0.89	0.92	0.9	0.38	0.49	0.61	0.48	0.9	0.87	0.74	0.48	0.57	0.53	TRUE	FALSE	TRUE	FALSE	FALSE	TRUE	FALSE	FALSE	FALSE	11.2143	10.8775	11.2168	11.0436	1.26301	0.790421
YHR047C	M_W	M_W	M_W	M_W	0	1	0	0	M_W	M_W	M_W	0	1	0	0	FALSE	FALSE	FALSE	FALSE	TRUE	0.97	0.93	0.72	0.84	0.51	0.45	0.68	0.7	0.92	0.98	0.9	0.38	0.34	0.45	FALSE	FALSE	FALSE	FALSE	FALSE	FALSE	FALSE	FALSE	FALSE	11.6487	11.4495	11.6296	11.6765	1.1481	0.882657
YHR048W	WcF	WcW	WcW	WcW	2	2	0	0	WcW	WcF	WcW	2	2	0	0	TRUE	FALSE	TRUE	FALSE	FALSE	0.95	0.94	0.96	0.9	0.46	0.49	0.56	0.38	0.85	0.82	0.9	0.48	0.59	0.56	FALSE	FALSE	FALSE	FALSE	FALSE	FALSE	FALSE	FALSE	FALSE	11.5846	11.4692	11.4923	11.4169	1.08329	0.984053
YHR049W	WcW	WoW	WcW	WcW	2	2	0	0	FcF	WcW	WcW	2	2	0	0	TRUE	FALSE	TRUE	FALSE	FALSE	0.9	0.87	0.88	0.93	0.46	0.48	0.59	0.38	0.84	0.92	0.94	0.48	0.4	0.44	FALSE	FALSE	FALSE	FALSE	FALSE	FALSE	FALSE	FALSE	FALSE	12.9501	12.8938	12.921	13.0884	1.03977	0.981358
YHR050W	WcW	FcW	WcW	WcW	2	2	0	0	WcW	WcW	FcW	2	2	0	0	TRUE	FALSE	TRUE	FALSE	FALSE	0.93	0.93	0.97	0.95	0.43	0.33	0.53	0.4	0.91	0.96	0.89	0.6	0.5	0.54	FALSE	FALSE	FALSE	FALSE	FALSE	FALSE	FALSE	FALSE	FALSE	13.6068	13.6462	13.7125	13.6668	0.973106	0.955086
YHR051W	WcW	FcW	WcW	WcW	2	2	0	0	WcW	WcW	FcF	2	2	0	0	TRUE	FALSE	TRUE	FALSE	FALSE	0.92	0.91	0.91	0.94	0.65	0.57	0.46	0.42	0.9	0.88	0.84	0.54	0.55	0.64	FALSE	FALSE	FALSE	FALSE	FALSE	FALSE	FALSE	FALSE	FALSE	11.3087	11.2328	11.3202	11.4504	1.054	0.941207
YHR057C	WoW	WoW	WoW	WoW	0	1	0	0	WoW	WoW	NA	2	2	2	2	FALSE	FALSE	TRUE	TRUE	TRUE	0.95	0.97	0.96	0.96	0.5	0.35	0.25	0.26	0.63	0.97	0.63	0.95	0.36	1.15	FALSE	FALSE	FALSE	FALSE	FALSE	FALSE	FALSE	FALSE	FALSE	13.2763	13.1088	13.1259	13.2123	1.12309	0.988199
YHR058C	WoW	WoW	WoW	WoW	0	1	0	0	FoW	WoW	WoW	2	2	0	0	FALSE	FALSE	TRUE	FALSE	TRUE	0.95	0.96	0.95	0.94	0.44	0.37	0.38	0.46	0.94	0.97	0.89	0.56	0.25	0.78	FALSE	FALSE	FALSE	FALSE	FALSE	FALSE	FALSE	FALSE	FALSE	12.8773	12.8908	12.9612	12.9169	0.990684	0.952402
YHR059W	WoW	WoW	WoW	WoW	0	1	0	0	WoF	WoW	WoW	2	2	0	1	FALSE	FALSE	TRUE	TRUE	TRUE	0.92	0.9	0.91	0.92	0.44	0.49	0.42	0.47	0.88	0.96	0.83	0.61	0.36	0.82	FALSE	FALSE	FALSE	FALSE	FALSE	FALSE	FALSE	FALSE	FALSE	9.56398	9.32509	9.51974	9.49509	1.18009	0.873781
YHR060W	FcW	WoW	FcW	FcW	2	2	0	0	WoW	FcW	WoW	2	2	0	0	TRUE	FALSE	TRUE	FALSE	FALSE	0.96	0.94	0.91	0.89	0.64	0.76	0.54	0.54	0.9	0.96	0.93	0.44	0.6	0.34	FALSE	FALSE	FALSE	FALSE	FALSE	FALSE	FALSE	FALSE	FALSE	12.536	12.5522	12.5318	12.5266	0.988832	1.01425
YHR061C	WcW	FcW	WcW	FcW	4	2	0	1	WcW	WcW	WcW	0	1	0	0	TRUE	TRUE	FALSE	FALSE	FALSE	0.83	0.85	0.79	0.82	0.86	0.63	0.52	0.75	0.9	0.96	0.9	0.49	0.3	0.54	TRUE	TRUE	FALSE	FALSE	FALSE	FALSE	FALSE	FALSE	FALSE	11.3134	11.6695	11.7268	11.4965	0.781277	0.96107
YHR062C	WoW	FoW	FoW	FoW	2	2	0	1	FoW	WoW	FoW	2	2	0	0	TRUE	TRUE	TRUE	FALSE	FALSE	0.96	0.95	0.93	0.95	0.49	0.36	0.56	0.83	0.9	0.91	0.91	0.65	0.74	0.7	FALSE	FALSE	FALSE	FALSE	FALSE	FALSE	FALSE	FALSE	FALSE	11.6797	11.8585	11.9297	11.8928	0.883391	0.951856
YHR063C	WoW	WoW	WoW	FoW	2	2	0	0	FoW	WoW	FoW	2	2	0	1	TRUE	FALSE	TRUE	TRUE	FALSE	0.94	0.91	0.93	0.9	0.47	0.51	0.5	0.49	0.78	0.88	0.8	0.78	0.87	0.7	FALSE	FALSE	FALSE	FALSE	FALSE	FALSE	FALSE	FALSE	FALSE	12.7136	12.7235	12.847	12.7822	0.993115	0.917978
YHR068W	WcW	M_W	M_W	M_W	2	2	0	0	M_W	WcW	WcW	2	2	0	0	TRUE	FALSE	TRUE	FALSE	FALSE	0.97	0.96	0.97	0.94	0.55	0.28	0.31	0.61	0.88	0.98	0.88	0.57	0.34	0.57	FALSE	FALSE	FALSE	FALSE	FALSE	FALSE	FALSE	FALSE	FALSE	13.9387	13.8843	13.9763	13.8932	1.03838	0.938228
YHR071W	FoF	FoW	FoF	FoF	2	2	1	0	FoF	FoF	FoW	2	2	0	1	TRUE	TRUE	TRUE	TRUE	FALSE	0.83	0.62	0.75	0.85	0.46	0.63	0.71	0.4	0.73	0.85	0.76	0.45	0.57	0.81	FALSE	FALSE	FALSE	FALSE	FALSE	FALSE	FALSE	FALSE	FALSE	12.8033	12.9587	12.9772	12.8996	0.897906	0.987236
YHR072W	WcW	WcW	WcF	WcW	2	2	0	0	WcW	WcW	FoW	2	2	0	0	TRUE	FALSE	TRUE	FALSE	FALSE	0.94	0.92	0.9	0.84	0.45	0.36	0.42	0.56	0.86	0.82	0.91	0.49	0.67	0.55	FALSE	FALSE	FALSE	FALSE	FALSE	FALSE	FALSE	FALSE	FALSE	12.6634	12.5293	12.471	12.4345	1.09738	1.04125
YHR072W-A	FoW	FoW	M_W	FoW	2	2	0	0	M_W	FoW	M_W	2	2	0	0	TRUE	FALSE	TRUE	FALSE	FALSE	0.93	0.95	0.96	0.95	0.42	0.38	0.63	0.52	0.84	0.85	0.82	0.54	0.65	0.77	FALSE	FALSE	FALSE	FALSE	FALSE	FALSE	FALSE	FALSE	FALSE	12.7257	12.6545	12.4787	12.6283	1.05055	1.12963
YHR073W	WcW	WcW	WcW	WcW	0	1	0	0	WcW	WcW	WcW	0	1	0	1	FALSE	FALSE	FALSE	TRUE	TRUE	0.97	0.96	0.96	0.95	0.55	0.33	0.44	0.43	0.89	0.93	0.84	0.74	0.5	0.8	FALSE	FALSE	FALSE	FALSE	FALSE	FALSE	FALSE	FALSE	FALSE	12.5287	12.358	12.3123	12.3481	1.12561	1.03221
YHR074W	WoW	WoW	WoW	WoW	0	1	0	0	WoW	WoW	WoW	0	1	0	0	FALSE	FALSE	FALSE	FALSE	TRUE	0.96	0.96	0.96	0.93	0.47	0.42	0.45	0.48	0.93	0.93	0.88	0.46	0.44	0.44	FALSE	FALSE	FALSE	FALSE	FALSE	FALSE	FALSE	FALSE	FALSE	13.4578	13.2931	13.4689	13.4665	1.12096	0.88525
YHR075C	WoW	WoW	WoW	WoW	0	1	0	0	FoW	WoW	WoW	2	2	0	0	FALSE	FALSE	TRUE	FALSE	TRUE	0.98	0.96	0.89	0.94	0.53	0.37	0.61	0.48	0.81	0.97	0.85	0.75	0.53	0.6	TRUE	FALSE	FALSE	FALSE	FALSE	FALSE	FALSE	FALSE	FALSE	10.6628	10.7777	10.9532	10.7284	0.923469	0.885428
YHR076W	WoW	FcW	WcW	WoW	3	3	0	0	WcW	WoW	WoW	2	2	0	0	TRUE	FALSE	TRUE	FALSE	FALSE	0.95	0.96	0.95	0.95	0.32	0.25	0.45	0.42	0.93	0.93	0.91	0.48	0.28	0.47	FALSE	FALSE	FALSE	FALSE	FALSE	FALSE	FALSE	FALSE	FALSE	12.1495	12.2455	12.3079	12.2191	0.935664	0.957676
YHR081W	WoW	WoW	WoW	WoW	0	1	0	0	WoW	WoW	WoW	0	1	0	0	FALSE	FALSE	FALSE	FALSE	TRUE	0.94	0.94	0.9	0.9	0.63	0.52	0.4	0.45	0.95	0.96	0.93	0.48	0.44	0.4	FALSE	FALSE	FALSE	FALSE	FALSE	FALSE	FALSE	FALSE	FALSE	12.1102	11.9553	12.1375	12.1463	1.1133	0.8814
YHR082C	WcW	FcF	FcW	FcW	3	3	0	0	WcF	WcW	FcF	3	3	1	0	TRUE	FALSE	TRUE	TRUE	FALSE	0.83	0.83	0.81	0.8	0.59	0.43	0.46	0.49	0.67	0.78	0.88	0.57	0.5	0.55	TRUE	FALSE	FALSE	FALSE	FALSE	FALSE	FALSE	FALSE	FALSE	12.0109	11.8667	11.79	11.7081	1.10513	1.05462
YHR084W	FoF	WcW	WcW	WcW	2	2	2	2	WcW	FoF	FcF	3	3	2	2	TRUE	TRUE	TRUE	TRUE	FALSE	0.35	0.96	0.95	0.32	1.21	0.45	0.41	1.46	0.43	0.74	0.24	1.28	0.48	1.4	TRUE	FALSE	FALSE	FALSE	TRUE	TRUE	FALSE	FALSE	FALSE	12.6527	11.8428	11.6811	11.8046	1.75308	1.11862
YHR085W	WoW	FoW	WoW	FoW	4	2	0	0	WoW	WoW	FoW	2	2	0	0	TRUE	FALSE	TRUE	FALSE	FALSE	0.96	0.87	0.91	0.97	0.59	0.61	0.58	0.34	0.9	0.97	0.89	0.38	0.47	0.62	FALSE	FALSE	FALSE	FALSE	FALSE	FALSE	FALSE	FALSE	FALSE	12.1946	12.392	12.3605	12.3487	0.87208	1.0221
YHR086W	WcW	WcW	WcW	WcW	0	1	0	0	WcW	WcW	WcW	0	1	0	0	FALSE	FALSE	FALSE	FALSE	TRUE	0.96	0.96	0.92	0.83	0.58	0.41	0.53	0.56	0.88	0.93	0.82	0.58	0.45	0.59	TRUE	FALSE	FALSE	FALSE	FALSE	FALSE	FALSE	FALSE	FALSE	12.0359	12.2317	12.3148	12.1262	0.873101	0.944024
YHR087W	WcW	WcW	WcW	WcF	2	2	0	0	WcF	WcW	WcW	2	2	0	0	TRUE	FALSE	TRUE	FALSE	FALSE	0.9	0.95	0.91	0.89	0.56	0.51	0.47	0.46	0.79	0.89	0.79	0.67	0.4	0.6	FALSE	FALSE	FALSE	FALSE	FALSE	FALSE	FALSE	FALSE	FALSE	10.1684	10.1111	10.0452	10.0736	1.04054	1.04675
YHR089C	M_W	M_W	M_W	M_W	0	1	0	0	FcW	M_W	M_W	2	2	0	0	FALSE	FALSE	TRUE	FALSE	TRUE	0.97	0.87	0.85	0.94	0.28	0.55	0.77	0.47	0.89	0.91	0.89	0.51	0.36	0.57	FALSE	FALSE	FALSE	FALSE	FALSE	FALSE	FALSE	FALSE	FALSE	13.5965	13.5968	13.3762	13.5076	0.999818	1.16517
YHR091C	M_F	WcF	FcW	M_F	3	3	0	1	M_W	M_F	M_F	2	2	0	0	TRUE	TRUE	TRUE	FALSE	FALSE	0.93	0.94	0.92	0.93	0.54	0.63	0.84	0.69	0.83	0.96	0.74	0.63	0.54	0.78	FALSE	FALSE	FALSE	FALSE	FALSE	FALSE	FALSE	FALSE	FALSE	12.406	12.3094	12.2538	12.3022	1.06929	1.03924
YHR092C	FcW	M_W	FoF	FcW	3	3	0	0	FcW	FcW	NA	2	2	1	2	TRUE	FALSE	TRUE	TRUE	FALSE	0.93	0.97	0.94	0.96	0.52	0.37	0.43	0.46	0.68	0.86	0.82	1.36	1.14	0.67	TRUE	FALSE	FALSE	FALSE	TRUE	TRUE	FALSE	FALSE	FALSE	12.5045	12.0631	11.9434	12.1443	1.35798	1.08646
YHR096C	WoW	WoF	WoF	WcF	3	3	0	1	WoF	WoW	NA	3	3	3	2	TRUE	TRUE	TRUE	TRUE	FALSE	0.85	0.89	0.9	0.81	0.97	0.43	0.35	0.53	0.5	0.68	0.67	1.04	0.8	0.62	FALSE	FALSE	FALSE	FALSE	FALSE	FALSE	FALSE	FALSE	FALSE	12.8561	12.937	13.0124	12.8642	0.94547	0.949072
YHR098C	WcW	WcW	WcW	WcW	0	1	0	0	M_W	WcW	WcW	2	2	0	0	FALSE	FALSE	TRUE	FALSE	TRUE	0.95	0.89	0.95	0.96	0.45	0.54	0.41	0.46	0.88	0.96	0.82	0.49	0.38	0.7	TRUE	FALSE	FALSE	FALSE	FALSE	FALSE	FALSE	FALSE	FALSE	12.5906	12.4286	12.4595	12.276	1.11882	0.978798
YHR099W	WcW	M_W	WcW	WcW	2	2	0	0	M_W	WcW	WoW	3	3	0	0	TRUE	FALSE	TRUE	FALSE	FALSE	0.97	0.96	0.93	0.9	0.33	0.31	0.38	0.49	0.92	0.93	0.89	0.58	0.55	0.68	TRUE	FALSE	FALSE	FALSE	FALSE	FALSE	FALSE	FALSE	FALSE	12.4976	12.2558	12.453	12.2043	1.18242	0.872231
YHR100C	WoW	WoW	WoW	WoW	0	1	0	0	WoW	WoW	WoW	0	1	0	0	FALSE	FALSE	FALSE	FALSE	TRUE	0.98	0.96	0.92	0.92	0.41	0.36	0.57	0.47	0.94	0.93	0.92	0.5	0.49	0.59	FALSE	FALSE	FALSE	FALSE	FALSE	FALSE	FALSE	FALSE	FALSE	11.8658	11.8395	11.6939	11.6921	1.01837	1.1062
YHR101C	WcW	WoW	WoW	WoW	2	2	0	0	WoW	WcW	WoF	3	3	0	0	TRUE	FALSE	TRUE	FALSE	FALSE	0.97	0.97	0.96	0.97	0.53	0.42	0.61	0.49	0.95	0.92	0.9	0.55	0.78	0.51	TRUE	FALSE	FALSE	FALSE	FALSE	FALSE	FALSE	FALSE	FALSE	12.0441	12.3201	12.3353	12.2304	0.825863	0.989513
YHR102W	WcW	WcW	WcW	WcW	0	1	0	0	WcW	WcW	WcW	0	1	0	0	FALSE	FALSE	FALSE	FALSE	TRUE	0.97	0.97	0.92	0.94	0.46	0.29	0.44	0.39	0.94	0.93	0.95	0.42	0.38	0.36	FALSE	FALSE	FALSE	FALSE	FALSE	FALSE	FALSE	FALSE	FALSE	12.606	12.5956	12.3734	12.5456	1.00721	1.16652
YHR103W	WcW	WcW	WcW	WcW	0	1	0	0	WcW	WcW	WcW	0	1	0	0	FALSE	FALSE	FALSE	FALSE	TRUE	0.96	0.97	0.8	0.81	0.32	0.48	0.5	0.69	0.83	0.93	0.88	0.5	0.51	0.54	TRUE	FALSE	FALSE	FALSE	FALSE	FALSE	FALSE	FALSE	FALSE	12.3584	12.1156	12.0909	12.1925	1.18334	1.01727
YHR105W	WcW	WcW	WcW	WcW	0	1	0	0	WcW	WcW	WcW	0	1	0	0	FALSE	FALSE	FALSE	FALSE	TRUE	0.94	0.96	0.97	0.97	0.62	0.52	0.37	0.41	0.9	0.95	0.93	0.58	0.57	0.56	FALSE	FALSE	FALSE	FALSE	FALSE	FALSE	FALSE	FALSE	FALSE	12.158	12.1401	12.2398	12.1476	1.01249	0.933229
YHR106W	WoF	WoF	WcF	WoF	2	2	0	0	WoW	WoF	WoF	2	2	0	0	TRUE	FALSE	TRUE	FALSE	FALSE	0.94	0.88	0.89	0.85	0.61	0.36	0.58	0.45	0.81	0.94	0.77	0.76	0.61	0.68	TRUE	FALSE	FALSE	FALSE	FALSE	TRUE	FALSE	FALSE	FALSE	12.3768	12.1088	11.9618	12.1149	1.20414	1.10721
YHR107C	WoW	WoW	WoW	WoW	0	1	0	0	WoW	WoW	WoW	0	1	0	0	FALSE	FALSE	FALSE	FALSE	TRUE	0.96	0.96	0.97	0.96	0.71	0.54	0.28	0.37	0.8	0.91	0.88	0.75	0.38	0.63	FALSE	FALSE	FALSE	FALSE	FALSE	FALSE	FALSE	FALSE	FALSE	12.3808	12.4249	12.5069	12.3357	0.969896	0.944776
YHR108W	WoW	WoW	WoW	WoW	0	1	0	0	WoW	WoW	WoW	0	1	0	1	FALSE	FALSE	FALSE	TRUE	TRUE	0.98	0.98	0.96	0.94	0.4	0.51	0.72	0.63	0.84	0.92	0.93	0.81	0.38	0.58	FALSE	FALSE	FALSE	FALSE	FALSE	FALSE	FALSE	FALSE	FALSE	12.5737	12.5536	12.559	12.5028	1.01401	0.996267
YHR110W	WoW	WoW	WoW	WoW	0	1	0	0	WoW	WoW	WoW	0	1	0	2	FALSE	FALSE	FALSE	TRUE	TRUE	0.97	0.94	0.98	0.97	0.46	0.48	0.41	0.41	0.88	0.95	0.83	0.88	0.37	0.89	TRUE	TRUE	FALSE	FALSE	FALSE	FALSE	FALSE	FALSE	FALSE	11.9658	12.3628	12.1235	12.032	0.759444	1.18041
YHR111W	WoW	WoW	WoW	WoW	0	1	0	0	WoW	WoW	WoW	0	1	0	0	FALSE	FALSE	FALSE	FALSE	TRUE	0.97	0.97	0.95	0.95	0.47	0.37	0.38	0.4	0.91	0.98	0.91	0.59	0.35	0.61	FALSE	FALSE	FALSE	FALSE	FALSE	FALSE	FALSE	FALSE	FALSE	11.9809	11.9628	12.1117	12.0212	1.01262	0.90195
YHR113W	WoW	WoW	WoW	WoW	0	1	0	0	WoW	WoW	WoW	0	1	0	0	FALSE	FALSE	FALSE	FALSE	TRUE	0.98	0.98	0.82	0.87	0.41	0.4	0.57	0.68	0.91	0.94	0.82	0.46	0.32	0.5	FALSE	FALSE	FALSE	FALSE	FALSE	FALSE	FALSE	FALSE	FALSE	12.505	12.3847	12.3708	12.4526	1.08697	1.00971
YHR114W	WcW	WcW	WcW	FcW	2	2	0	0	WcW	WcW	WcW	0	1	0	0	TRUE	FALSE	FALSE	FALSE	FALSE	0.97	0.94	0.81	0.91	0.46	0.39	0.64	0.52	0.93	0.91	0.84	0.48	0.43	0.54	FALSE	FALSE	FALSE	FALSE	FALSE	FALSE	FALSE	FALSE	FALSE	12.1598	12.3391	12.3975	12.2782	0.883117	0.960382
YHR115C	WcW	WcW	WcW	WcW	0	1	0	0	WcW	WcW	WcW	0	1	0	2	FALSE	FALSE	FALSE	TRUE	TRUE	0.95	0.98	0.93	0.94	0.46	0.37	0.54	0.39	0.88	0.95	0.83	0.98	0.3	0.92	FALSE	FALSE	FALSE	FALSE	FALSE	FALSE	FALSE	FALSE	FALSE	11.0396	11.1313	11.2047	11.0809	0.93842	0.950383
YHR118C	WoW	WoW	WoW	WoW	0	1	0	0	WoW	WoW	WoW	0	1	0	1	FALSE	FALSE	FALSE	TRUE	TRUE	0.97	0.97	0.91	0.89	0.61	0.42	0.47	0.58	0.95	0.96	0.88	0.8	0.36	0.59	FALSE	FALSE	FALSE	FALSE	FALSE	FALSE	FALSE	FALSE	FALSE	11.7477	11.7831	11.7849	11.7956	0.975763	0.998698
YHR120W	FoW	FcW	FoW	FcW	4	2	0	1	FcW	FoW	FoW	2	2	0	1	TRUE	TRUE	TRUE	TRUE	FALSE	0.94	0.94	0.78	0.88	0.54	0.44	0.94	0.72	0.9	0.93	0.88	0.6	1.02	0.76	FALSE	FALSE	FALSE	FALSE	FALSE	FALSE	FALSE	FALSE	FALSE	11.5513	11.599	11.5383	11.4901	0.96752	1.04293
YHR123W	WoW	FcW	WoW	FcF	4	3	0	0	WoW	WoW	WoF	2	2	0	0	TRUE	FALSE	TRUE	FALSE	FALSE	0.95	0.94	0.9	0.92	0.63	0.38	0.57	0.62	0.79	0.93	0.76	0.54	0.54	0.64	FALSE	FALSE	FALSE	FALSE	FALSE	FALSE	FALSE	FALSE	FALSE	12.45	12.3721	12.4035	12.2854	1.0555	0.978499
YHR124W	WcW	WcW	WcW	WcW	0	1	0	0	WcW	WcW	WcW	0	1	0	0	FALSE	FALSE	FALSE	FALSE	TRUE	0.93	0.96	0.9	0.88	0.34	0.41	0.64	0.51	0.92	0.78	0.85	0.35	0.65	0.47	FALSE	FALSE	FALSE	FALSE	FALSE	FALSE	FALSE	FALSE	FALSE	10.9541	10.9576	11.0782	10.9471	0.997568	0.919758
YHR126C	FcW	FcW	WcW	WoW	3	3	0	0	FcW	FcW	FcW	0	1	0	0	TRUE	FALSE	FALSE	FALSE	FALSE	0.98	0.96	0.91	0.96	0.58	0.7	0.69	0.65	0.96	0.93	0.93	0.55	0.48	0.74	TRUE	TRUE	FALSE	FALSE	FALSE	FALSE	FALSE	FALSE	TRUE	9.48265	10.06	9.90133	9.86986	0.670214	1.11622
YHR129C	WcW	WcW	WcW	WcW	0	1	0	0	WcW	WcW	WcW	0	1	0	0	FALSE	FALSE	FALSE	FALSE	TRUE	0.96	0.97	0.89	0.85	0.61	0.52	0.72	0.78	0.95	0.94	0.9	0.62	0.48	0.51	TRUE	FALSE	FALSE	FALSE	FALSE	FALSE	FALSE	FALSE	FALSE	12.1495	12.3679	12.4378	12.2954	0.85952	0.952676
YHR132C	WoW	WoW	WoW	WoW	0	1	0	0	WoW	WoW	WoW	0	1	0	0	FALSE	FALSE	FALSE	FALSE	TRUE	0.97	0.97	0.93	0.9	0.38	0.35	0.5	0.64	0.89	0.96	0.91	0.63	0.58	0.7	FALSE	FALSE	FALSE	FALSE	FALSE	FALSE	FALSE	FALSE	FALSE	12.3558	12.2642	12.3738	12.4088	1.06552	0.926863
YHR132W-A	WoW	WoW	WoW	WoW	0	1	0	0	WoW	WoW	WoW	0	1	0	0	FALSE	FALSE	FALSE	FALSE	TRUE	0.96	0.97	0.95	0.91	0.49	0.35	0.52	0.6	0.84	0.94	0.9	0.61	0.57	0.53	FALSE	FALSE	FALSE	FALSE	FALSE	FALSE	FALSE	FALSE	FALSE	10.141	10.332	10.3683	10.3263	0.876017	0.975193
YHR133C	WoW	WoW	WoW	WoW	0	1	0	0	FoW	WoW	WoW	2	2	0	0	FALSE	FALSE	TRUE	FALSE	TRUE	0.97	0.97	0.9	0.95	0.35	0.33	0.58	0.48	0.85	0.95	0.81	0.67	0.38	0.76	FALSE	FALSE	FALSE	FALSE	FALSE	FALSE	FALSE	FALSE	FALSE	12.9988	12.9595	13.0302	12.9609	1.02757	0.952212
YHR135C	WcW	WcW	WcW	WcW	0	1	0	0	WoW	WcW	WcW	2	2	2	2	FALSE	FALSE	TRUE	TRUE	TRUE	0.98	0.95	0.95	0.96	0.46	0.48	0.44	0.42	0.64	0.99	0.64	1.71	0.26	1.87	FALSE	FALSE	FALSE	FALSE	FALSE	FALSE	FALSE	FALSE	FALSE	12.5315	12.5635	12.563	12.5061	0.978066	1.0004
YHR136C	WoW	FcW	FcW	FcW	2	2	0	1	WoW	WoW	FcW	2	2	0	0	TRUE	TRUE	TRUE	FALSE	FALSE	0.94	0.96	0.96	0.94	0.76	0.57	0.54	0.81	0.89	0.94	0.89	0.56	0.52	0.68	TRUE	TRUE	FALSE	TRUE	FALSE	FALSE	FALSE	FALSE	TRUE	11.5862	11.9295	12.0097	12.4201	0.788253	0.94596
YHR137W	WcW	WcW	M_W	WcW	2	2	0	0	M_W	WcW	M_W	2	2	0	0	TRUE	FALSE	TRUE	FALSE	FALSE	0.94	0.97	0.91	0.88	0.66	0.59	0.54	0.65	0.81	0.92	0.92	0.64	0.51	0.4	TRUE	FALSE	FALSE	FALSE	FALSE	FALSE	FALSE	FALSE	TRUE	10.3669	10.5034	10.8213	10.879	0.909743	0.802244
YHR142W	WcW	WcW	WcW	WcW	0	1	0	0	WcW	WcW	FcW	2	2	0	0	FALSE	FALSE	TRUE	FALSE	TRUE	0.86	0.92	0.89	0.88	0.54	0.32	0.35	0.46	0.88	0.76	0.75	0.5	0.71	0.68	TRUE	FALSE	FALSE	FALSE	TRUE	TRUE	FALSE	FALSE	FALSE	12.5444	12.2078	12.2582	12.2202	1.26279	0.965677
YHR143W	WoW	FcW	WcF	FoW	4	4	0	0	WcW	WoW	FcF	3	3	0	0	TRUE	FALSE	TRUE	FALSE	FALSE	0.9	0.88	0.94	0.87	0.46	0.46	0.44	0.49	0.83	0.85	0.78	0.45	0.6	0.65	TRUE	FALSE	FALSE	TRUE	FALSE	FALSE	FALSE	FALSE	TRUE	12.9962	12.7762	12.7747	13.3237	1.16467	1.00104
YHR146W	M_W	M_W	M_W	M_W	0	1	0	0	M_W	M_W	M_W	0	1	0	0	FALSE	FALSE	FALSE	FALSE	TRUE	0.98	0.98	0.98	0.97	0.27	0.31	0.35	0.34	0.95	0.97	0.9	0.43	0.34	0.58	TRUE	FALSE	FALSE	FALSE	FALSE	FALSE	FALSE	FALSE	FALSE	12.2854	12.5091	12.6716	12.4545	0.85635	0.893468
YHR147C	WoW	WoW	WoW	WoW	0	1	0	0	M_W	WoW	WoW	2	2	0	0	FALSE	FALSE	TRUE	FALSE	TRUE	0.95	0.97	0.95	0.95	0.43	0.34	0.57	0.55	0.88	0.86	0.85	0.53	0.72	0.65	FALSE	FALSE	FALSE	FALSE	FALSE	FALSE	FALSE	FALSE	FALSE	11.4238	11.6005	11.611	11.6209	0.884738	0.992726
YHR148W	WoW	WoW	WoW	WoW	0	1	0	0	WoW	WoW	WoW	0	1	0	0	FALSE	FALSE	FALSE	FALSE	TRUE	0.96	0.99	0.97	0.94	0.36	0.31	0.39	0.43	0.87	0.9	0.92	0.53	0.72	0.64	TRUE	FALSE	FALSE	FALSE	FALSE	FALSE	FALSE	FALSE	TRUE	11.1204	11.1651	11.2073	11.415	0.969458	0.971171
YHR149C	WcW	WcW	WcW	WcW	0	1	0	0	FoW	WcW	WcW	2	2	2	2	FALSE	FALSE	TRUE	TRUE	TRUE	0.98	0.97	0.97	0.91	0.48	0.4	0.37	0.6	0.63	0.97	0.67	1.13	0.54	1.21	TRUE	FALSE	FALSE	FALSE	FALSE	FALSE	FALSE	FALSE	TRUE	11.6742	11.9601	11.7522	12.0312	0.820265	1.15496
YHR151C	WcW	WcW	WcW	WcW	0	1	0	0	WoW	WcW	WcW	2	2	0	0	FALSE	FALSE	TRUE	FALSE	TRUE	0.97	0.97	0.97	0.95	0.32	0.51	0.49	0.43	0.92	0.84	0.89	0.52	0.67	0.55	FALSE	FALSE	FALSE	FALSE	FALSE	FALSE	FALSE	FALSE	FALSE	11.6469	11.5319	11.6468	11.7004	1.08294	0.923476
YHR152W	M_F	WcW	WcW	WcW	2	2	2	1	WcW	M_F	M_F	2	2	1	2	TRUE	TRUE	TRUE	TRUE	FALSE	0.5	0.97	0.91	0.69	0.96	0.54	0.61	0.7	0.53	0.87	0.76	1.27	0.67	0.82	TRUE	FALSE	FALSE	FALSE	FALSE	TRUE	FALSE	FALSE	FALSE	12.5102	12.1736	12.3667	12.6181	1.2628	0.874713
YHR153C	WoW	WoW	WoW	WoW	0	1	0	0	WoW	WoW	WoW	0	1	0	0	FALSE	FALSE	FALSE	FALSE	TRUE	0.95	0.9	0.92	0.91	0.35	0.55	0.44	0.35	0.84	0.92	0.86	0.79	0.35	0.7	TRUE	TRUE	FALSE	FALSE	FALSE	FALSE	FALSE	FALSE	TRUE	10.743	11.2161	11.2534	11.0778	0.720404	0.974488
YHR155W	WcW	WcW	WcW	WcW	0	1	0	0	WcW	WcW	WcW	0	1	0	0	FALSE	FALSE	FALSE	FALSE	TRUE	0.96	0.96	0.92	0.91	0.43	0.37	0.53	0.64	0.87	0.94	0.77	0.6	0.45	0.72	FALSE	FALSE	FALSE	FALSE	FALSE	FALSE	FALSE	FALSE	FALSE	12.3472	12.3491	12.3103	12.3102	0.998674	1.02727
YHR156C	WoW	FcW	FcF	FcW	4	3	0	0	NA	WoW	FcW	3	3	1	0	TRUE	FALSE	TRUE	TRUE	FALSE	0.78	0.8	0.82	0.8	0.45	0.49	0.46	0.45	0.8	0.82	0.65	0.37	0.38	0.45	FALSE	FALSE	FALSE	FALSE	FALSE	FALSE	FALSE	FALSE	FALSE	11.431	11.34	11.2918	11.2551	1.0651	1.03401
YHR157W	WcW	WcW	WcW	FcW	2	2	0	0	WcW	WcW	WcW	0	1	0	0	TRUE	FALSE	FALSE	FALSE	FALSE	0.96	0.97	0.93	0.94	0.45	0.46	0.63	0.5	0.91	0.96	0.83	0.37	0.38	0.49	TRUE	FALSE	FALSE	FALSE	FALSE	FALSE	FALSE	FALSE	FALSE	10.5888	10.7908	11.0166	10.8384	0.869376	0.855083
YHR158C	WcW	FcW	WcW	WcW	2	2	0	1	WcW	WcW	FcW	2	2	0	0	TRUE	TRUE	TRUE	FALSE	FALSE	0.94	0.97	0.91	0.88	0.49	0.62	0.74	0.91	0.82	0.94	0.83	0.54	0.5	0.5	TRUE	TRUE	FALSE	FALSE	FALSE	FALSE	FALSE	FALSE	FALSE	11.3691	11.7196	11.7328	11.6053	0.784335	0.990894
YHR159W	WcW	WcW	WcW	WcW	0	1	0	1	WcW	WcW	WcW	0	1	0	0	FALSE	TRUE	FALSE	FALSE	FALSE	0.94	0.93	0.88	0.89	0.7	0.6	0.79	0.97	0.97	0.96	0.94	0.32	0.45	0.49	FALSE	FALSE	FALSE	FALSE	FALSE	FALSE	FALSE	FALSE	FALSE	10.8429	11.0191	10.9997	10.9494	0.885005	1.01355
YHR160C	WoW	FoW	WoW	FoW	4	2	0	0	WoW	WoW	FoF	2	2	0	0	TRUE	FALSE	TRUE	FALSE	FALSE	0.91	0.87	0.89	0.9	0.45	0.61	0.72	0.52	0.89	0.8	0.79	0.51	0.73	0.72	FALSE	FALSE	FALSE	FALSE	FALSE	FALSE	FALSE	FALSE	FALSE	10.3228	10.5494	10.46	10.5057	0.854674	1.06387
YHR161C	WcW	WoW	WcW	WcW	2	2	0	0	WcW	WcW	WcW	0	1	0	0	TRUE	FALSE	FALSE	FALSE	FALSE	0.9	0.9	0.95	0.94	0.41	0.4	0.31	0.5	0.79	0.9	0.84	0.68	0.49	0.65	FALSE	FALSE	FALSE	FALSE	FALSE	FALSE	FALSE	FALSE	FALSE	13.007	12.9849	12.9472	12.9193	1.01546	1.02648
[truncated: 1,710 more rows]
[truncated: 10 more columns]
