# Supplementary material for: Nucleosome architecture throughout the cell cycle
Source: Sci Rep. 2016 Jan 28;6:19729. doi: 10.1038/srep19729 (PMC4730144; doi:10.1038/srep19729)
Supplement: Supplementary Dataset 2 [file srep19729-s3.xls]

## Sheet: Info
Nucleosome architecture throughout the cell cycle
Özgen Deniz, Oscar Flores, Martí Aldea, Montserrat Soler-López and Modesto Orozco
GO-term enrichment analysis for diferent gene clusters
Hypergeometryc test results for groups labeled in the different tabs
P-values were adjusted using FDR for multiple testing

## Sheet: Stable
GOBPID	Pvalue	OddsRatio	ExpCount	Count	Size	Term	adj.pval
GO:0032879	0.000586538	2.42907	29.8381	43	63	regulation of localization	0.0475847
GO:0000147	0.000559315	Inf	4.7362	10	10	actin cortical patch assembly	0.0465703
GO:0008064	0.000559315	Inf	4.7362	10	10	regulation of actin polymerization or depolymerization	0.0465703
GO:0030832	0.000559315	Inf	4.7362	10	10	regulation of actin filament length	0.0465703
GO:0030833	0.000559315	Inf	4.7362	10	10	regulation of actin filament polymerization	0.0465703
GO:0030865	0.000559315	Inf	4.7362	10	10	cortical cytoskeleton organization	0.0465703
GO:0030866	0.000559315	Inf	4.7362	10	10	cortical actin cytoskeleton organization	0.0465703
GO:0071844	0.000522512	1.4391	180.449	211	381	cellular component assembly at cellular level	0.0465703
GO:0006139	0.000513558	1.27555	543.716	589	1148	nucleobase-containing compound metabolic process	0.0465703
GO:0043085	0.000312347	2.75305	26.0491	39	55	positive regulation of catalytic activity	0.0329422
GO:0010639	0.000244873	3.63029	17.9976	29	38	negative regulation of organelle organization	0.0267165
GO:0032543	0.000240802	2.35715	36.4687	52	77	mitochondrial translation	0.0267165
GO:0043623	0.000234403	1.92366	61.097	81	129	cellular protein complex assembly	0.0267165
GO:0090304	0.000229197	1.31489	446.15	492	942	nucleic acid metabolic process	0.0267165
GO:0022607	0.000139925	1.48111	191.342	226	404	cellular component assembly	0.0177089
GO:0000377	0.00011637	2.66208	31.7325	47	67	RNA splicing, via transesterification reactions with bulged adenosine as nucleophile	0.0153415
GO:0000398	0.00011637	2.66208	31.7325	47	67	nuclear mRNA splicing, via spliceosome	0.0153415
GO:0006461	8.18264e-05	1.87853	76.2528	100	161	protein complex assembly	0.0117681
GO:0043254	7.17671e-05	4.50885	16.5767	28	35	regulation of protein complex assembly	0.0108129
GO:0071822	6.57402e-05	1.8405	83.8307	109	177	protein complex subunit organization	0.0104001
GO:0006396	3.63769e-05	1.649	136.403	169	288	RNA processing	0.00605771
GO:0016070	3.42986e-05	1.39554	360.425	409	761	RNA metabolic process	0.00602893
GO:0033043	2.14286e-05	2.38538	48.3092	69	102	regulation of organelle organization	0.00398824
GO:0070271	1.86725e-05	1.96607	79.5682	106	168	protein complex biogenesis	0.00369248
GO:0006397	7.03755e-06	2.22024	63.9387	89	135	mRNA processing	0.00148445
GO:0010467	6.97167e-06	1.39746	465.568	523	983	gene expression	0.00148445
GO:0034622	5.17881e-06	1.80279	120.773	155	255	cellular macromolecular complex assembly	0.00126044
GO:0044085	4.71251e-06	1.51102	271.384	320	573	cellular component biogenesis	0.00124253
GO:0016071	3.40524e-06	2.08071	80.989	110	171	mRNA metabolic process	0.000979472
GO:0034621	1.79024e-06	1.76244	145.875	185	308	cellular macromolecular complex subunit organization	0.000566432
GO:0065003	1.43387e-06	1.81776	133.087	171	281	macromolecular complex assembly	0.000504085
GO:0016043	8.58392e-07	1.42104	559.819	626	1182	cellular component organization	0.000339494
GO:0044260	5.64817e-07	1.41029	745.004	815	1573	cellular macromolecule metabolic process	0.000255297
GO:0043170	3.51856e-07	1.41922	769.633	841	1625	macromolecule metabolic process	0.000185545
GO:0043933	2.67658e-07	1.80555	158.189	202	334	macromolecular complex subunit organization	0.000169374
GO:0006996	1.11531e-07	1.5214	394.999	460	834	organelle organization	8.82209e-05
GO:0071840	1.0621e-07	1.4524	622.81	696	1315	cellular component organization or biogenesis	8.82209e-05
GO:0071841	2.37779e-08	1.4873	586.815	663	1239	cellular component organization or biogenesis at cellular level	3.76166e-05
GO:0071842	1.26281e-09	1.57534	480.724	560	1015	cellular component organization at cellular level	3.99552e-06

## Sheet: Mobile (All Stages)
GOBPID	Pvalue	OddsRatio	ExpCount	Count	Size	Term	adj.pval
GO:0015688	0.000270883	70.8722	0.165904	3	4	iron chelate transport	0.0113562
GO:0015891	0.000270883	70.8722	0.165904	3	4	siderophore transport	0.0113562
GO:0033214	0.000270883	70.8722	0.165904	3	4	iron assimilation by chelation and transport	0.0113562
GO:0000755	5.78174e-06	39.9491	0.331808	5	8	cytogamy	0.000671444
GO:0007155	0.000656625	35.4248	0.20738	3	5	cell adhesion	0.0255615
GO:0022610	0.000656625	35.4248	0.20738	3	5	biological adhesion	0.0255615
GO:0033212	0.00127341	23.609	0.248856	3	6	iron assimilation	0.0447748
GO:0000742	6.16004e-06	20.6769	0.539189	6	13	karyogamy involved in conjugation with cellular fusion	0.000671444
GO:0000741	3.87017e-05	13.1413	0.705093	6	17	karyogamy	0.00240414
GO:0000753	0.00108108	11.875	0.497713	4	12	cell morphogenesis involved in conjugation with cellular fusion	0.0392794
GO:0000767	0.00108108	11.875	0.497713	4	12	cell morphogenesis involved in conjugation	0.0392794
GO:0000746	5.0831e-11	8.42912	3.44251	20	83	conjugation	2.77029e-08
GO:0000747	5.0831e-11	8.42912	3.44251	20	83	conjugation with cellular fusion	2.77029e-08
GO:0051704	3.78749e-10	7.35393	3.8158	20	92	multi-organism process	1.37612e-07
GO:0019236	4.11634e-08	6.85111	3.15218	16	76	response to pheromone	1.1217e-05
GO:0071444	4.13304e-07	6.56436	2.82037	14	68	cellular response to pheromone	7.50835e-05
GO:0006997	0.000178055	6.07617	1.65904	8	40	nucleus organization	0.00843824
GO:0000749	1.2532e-05	6.05831	2.32266	11	56	response to pheromone involved in conjugation with cellular fusion	0.00113546
GO:0019953	5.1567e-08	4.77869	5.97255	22	144	sexual reproduction	1.12416e-05
GO:0071310	1.35422e-05	4.35452	4.23056	15	102	cellular response to organic substance	0.00113546
GO:0071852	2.98746e-06	4.246	5.26746	18	127	fungal-type cell wall organization or biogenesis	0.000407041
GO:0031505	3.06963e-05	4.02101	4.52089	15	109	fungal-type cell wall organization	0.00209118
GO:0010033	1.14182e-05	3.97641	5.22598	17	126	response to organic substance	0.00113144
GO:0007047	4.6744e-05	3.50755	5.80665	17	140	cellular cell wall organization	0.00240414
GO:0045229	4.6744e-05	3.50755	5.80665	17	140	external encapsulating structure organization	0.00240414
GO:0071555	4.6744e-05	3.50755	5.80665	17	140	cell wall organization	0.00240414
GO:0070882	1.65576e-05	3.41631	7.09241	20	171	cellular cell wall organization or biogenesis	0.00128913
GO:0071554	1.97336e-05	3.36939	7.17536	20	173	cell wall organization or biogenesis	0.00143398
GO:0000003	5.102e-07	3.18356	12.8161	32	309	reproduction	7.94455e-05
GO:0022414	4.8524e-05	2.76162	10.8667	25	262	reproductive process	0.00240414
GO:0048610	4.8524e-05	2.76162	10.8667	25	262	cellular process involved in reproduction	0.00240414

## Sheet: Mobile (G1->S)
GOBPID	Pvalue	OddsRatio	ExpCount	Count	Size	Term	adj.pval
GO:0000752	0.00031112	202.75	0.031107	2	3	agglutination involved in conjugation with cellular fusion	0.00471697
GO:0000771	0.00031112	202.75	0.031107	2	3	agglutination involved in conjugation	0.00471697
GO:0007157	0.00031112	202.75	0.031107	2	3	heterophilic cell-cell adhesion	0.00471697
GO:0016337	0.00031112	202.75	0.031107	2	3	cell-cell adhesion	0.00471697
GO:0007155	1.00492e-05	156.919	0.0518451	3	5	cell adhesion	0.000226341
GO:0022610	1.00492e-05	156.919	0.0518451	3	5	biological adhesion	0.000226341
GO:0000755	6.55625e-07	108.033	0.0829521	4	8	cytogamy	2.05429e-05
GO:0031385	0.000618191	101.344	0.0414761	2	4	regulation of termination of mating projection growth	0.00880453
GO:0000742	1.27555e-09	99.1224	0.134797	6	13	karyogamy involved in conjugation with cellular fusion	5.9951e-08
GO:0007329	0.00102362	67.5417	0.0518451	2	5	positive regulation of transcription from RNA polymerase II promoter by pheromones	0.0106911
GO:0009371	0.00102362	67.5417	0.0518451	2	5	positive regulation of transcription by pheromones	0.0106911
GO:0030030	0.00102362	67.5417	0.0518451	2	5	cell projection organization	0.0106911
GO:0030031	0.00102362	67.5417	0.0518451	2	5	cell projection assembly	0.0106911
GO:0031344	0.00102362	67.5417	0.0518451	2	5	regulation of cell projection organization	0.0106911
GO:0031382	0.00102362	67.5417	0.0518451	2	5	mating projection assembly	0.0106911
GO:0031383	0.00102362	67.5417	0.0518451	2	5	regulation of mating projection assembly	0.0106911
GO:0060491	0.00102362	67.5417	0.0518451	2	5	regulation of cell projection assembly	0.0106911
GO:0000741	8.93232e-09	63	0.176273	6	17	karyogamy	3.49849e-07
GO:0000746	9.74038e-18	42.1625	0.860628	16	83	conjugation	2.28899e-15
GO:0000747	9.74038e-18	42.1625	0.860628	16	83	conjugation with cellular fusion	2.28899e-15
GO:0022604	1.21434e-05	39.2	0.155535	4	15	regulation of cell morphogenesis	0.000259426
GO:0051704	5.66258e-17	37.0643	0.953949	16	92	multi-organism process	8.87137e-15
GO:0000753	0.000210342	34.7957	0.124428	3	12	cell morphogenesis involved in conjugation with cellular fusion	0.00366151
GO:0000767	0.000210342	34.7957	0.124428	3	12	cell morphogenesis involved in conjugation	0.00366151
GO:0000114	0.00281065	33.7396	0.0829521	2	8	regulation of transcription involved in G1 phase of mitotic cell cycle	0.0249246
GO:0035023	0.00281065	33.7396	0.0829521	2	8	regulation of Rho protein signal transduction	0.0249246
GO:0022603	2.0864e-05	33.1487	0.176273	4	17	regulation of anatomical structure morphogenesis	0.000426352
GO:0045996	0.00359025	28.9107	0.0933211	2	9	negative regulation of transcription by pheromones	0.0301325
GO:0046020	0.00359025	28.9107	0.0933211	2	9	negative regulation of transcription from RNA polymerase II promoter by pheromones	0.0301325
GO:0019236	3.59958e-12	27.1108	0.788045	12	76	response to pheromone	3.3836e-10
GO:0031137	0.00445872	25.2891	0.10369	2	10	regulation of conjugation with cellular fusion	0.0349266
GO:0046999	0.00445872	25.2891	0.10369	2	10	regulation of conjugation	0.0349266
GO:0071444	6.60341e-10	22.8951	0.705093	10	68	cellular response to pheromone	4.43372e-08
GO:0008360	0.00541424	22.4722	0.114059	2	11	regulation of cell shape	0.0391491
GO:0019953	9.35294e-14	21.6458	1.49314	16	144	sexual reproduction	1.09897e-11
GO:0000080	0.000747628	20.8387	0.186642	3	18	G1 phase of mitotic cell cycle	0.00981867
GO:0051318	0.000747628	20.8387	0.186642	3	18	G1 phase	0.00981867
GO:0000749	5.57585e-08	20.4936	0.580665	8	56	response to pheromone involved in conjugation with cellular fusion	1.87189e-06
GO:0006997	2.33797e-06	20.2374	0.414761	6	40	nucleus organization	6.14732e-05
GO:0009373	0.00645502	20.2188	0.124428	2	12	regulation of transcription by pheromones	0.04261
GO:0030472	0.00645502	20.2188	0.124428	2	12	mitotic spindle organization in nucleus	0.04261
GO:0043900	0.00645502	20.2188	0.124428	2	12	regulation of multi-organism process	0.04261
GO:0046019	0.00645502	20.2188	0.124428	2	12	regulation of transcription from RNA polymerase II promoter by pheromones	0.04261
GO:2000241	0.00645502	20.2188	0.124428	2	12	regulation of reproductive process	0.04261
GO:0050793	0.000122671	19.5333	0.269594	4	26	regulation of developmental process	0.00240231
GO:0000902	0.00019064	17.1733	0.300701	4	29	cell morphogenesis	0.00358404
GO:0048284	1.01131e-05	15.2381	0.52882	6	51	organelle fusion	0.000226341
GO:0010033	1.64263e-09	14.9809	1.3065	12	126	response to organic substance	7.01851e-08
GO:0071310	3.83794e-08	14.2799	1.05764	10	102	cellular response to organic substance	1.38756e-06
GO:0000003	9.56536e-12	12.9069	3.20403	19	309	reproduction	7.49287e-10
GO:0046578	0.00375597	11.1187	0.321439	3	31	regulation of Ras protein signal transduction	0.0304363
GO:0051056	0.00375597	11.1187	0.321439	3	31	regulation of small GTPase mediated signal transduction	0.0304363
GO:0022414	1.0513e-09	10.8365	2.71668	16	262	reproductive process	5.49011e-08
GO:0048610	1.0513e-09	10.8365	2.71668	16	262	cellular process involved in reproduction	5.49011e-08
GO:0033124	0.00489521	10.0333	0.352547	3	34	regulation of GTP catabolic process	0.0359492
GO:0043087	0.00489521	10.0333	0.352547	3	34	regulation of GTPase activity	0.0359492
GO:0006140	0.00670881	8.87558	0.394023	3	38	regulation of nucleotide metabolic process	0.04261
GO:0030811	0.00670881	8.87558	0.394023	3	38	regulation of nucleotide catabolic process	0.04261
GO:0033121	0.00670881	8.87558	0.394023	3	38	regulation of purine nucleotide catabolic process	0.04261
GO:1900542	0.00670881	8.87558	0.394023	3	38	regulation of purine nucleotide metabolic process	0.04261
GO:0009966	0.000752068	8.17808	0.746569	5	72	regulation of signal transduction	0.00981867
GO:0070887	2.35429e-06	7.86559	2.0427	11	197	cellular response to chemical stimulus	6.14732e-05
GO:0023051	0.00102331	7.59818	0.798414	5	77	regulation of signaling	0.0106911
GO:0048583	0.000417234	7.34394	1.01616	6	98	regulation of response to stimulus	0.00612812
GO:0042221	1.25792e-06	7.13697	2.82037	13	272	response to chemical stimulus	3.69513e-05
GO:0032989	0.00465615	6.73439	0.694724	4	67	cellular component morphogenesis	0.0358753
GO:0071852	0.00165161	5.53247	1.31686	6	127	fungal-type cell wall organization or biogenesis	0.016172
GO:0031505	0.00477104	5.20723	1.13022	5	109	fungal-type cell wall organization	0.0359492
GO:0007047	0.00272089	4.97495	1.45166	6	140	cellular cell wall organization	0.0249246
GO:0045229	0.00272089	4.97495	1.45166	6	140	external encapsulating structure organization	0.0249246
GO:0071555	0.00272089	4.97495	1.45166	6	140	cell wall organization	0.0249246
GO:0070882	0.00150669	4.8706	1.7731	7	171	cellular cell wall organization or biogenesis	0.0153944
GO:0071554	0.00161275	4.80879	1.79384	7	173	cell wall organization or biogenesis	0.0161275
GO:0050896	0.00343313	2.80862	7.53827	15	727	response to stimulus	0.0298809

## Sheet: Mobile G1->S (expG1 > expS)
GOBPID	Pvalue	OddsRatio	ExpCount	Count	Size	Term	adj.pval
GO:0000746	8.09267e-19	70.2794	0.632815	15	83	conjugation	1.64686e-16
GO:0000747	8.09267e-19	70.2794	0.632815	15	83	conjugation with cellular fusion	1.64686e-16
GO:0051704	4.24446e-18	61.8896	0.701433	15	92	multi-organism process	5.75832e-16
GO:0019953	4.73896e-15	36.3372	1.0979	15	144	sexual reproduction	4.82189e-13
GO:0000003	1.29496e-12	21.5557	2.3559	17	309	reproduction	1.0541e-10
GO:0019236	1.69951e-12	38.5484	0.579445	11	76	response to pheromone	1.15284e-10
GO:0000742	1.7078e-10	146.481	0.0991156	6	13	karyogamy involved in conjugation with cellular fusion	9.92961e-09
GO:0010033	4.92954e-10	21.4466	0.960659	11	126	response to organic substance	2.39962e-08
GO:0022414	6.19907e-10	15.4267	1.99756	14	262	reproductive process	2.39962e-08
GO:0048610	6.19907e-10	15.4267	1.99756	14	262	cellular process involved in reproduction	2.39962e-08
GO:0071444	6.48546e-10	30.4608	0.518451	9	68	cellular response to pheromone	2.39962e-08
GO:0000741	1.20732e-09	93.1005	0.129613	6	17	karyogamy	4.09482e-08
GO:0071310	2.58735e-08	19.119	0.777676	9	102	cellular response to organic substance	8.10038e-07
GO:0000749	1.09413e-07	25.4365	0.426959	7	56	response to pheromone involved in conjugation with cellular fusion	3.18079e-06
GO:0000755	1.80424e-07	154.762	0.0609942	4	8	cytogamy	4.8955e-06
GO:0006997	3.33722e-07	29.9071	0.304971	6	40	nucleus organization	8.48906e-06
GO:0048284	1.48169e-06	22.5193	0.388838	6	51	organelle fusion	3.54735e-05
GO:0042221	1.63372e-06	9.01013	2.0738	11	272	response to chemical stimulus	3.69402e-05
GO:0022604	3.39383e-06	56.1558	0.114364	4	15	regulation of cell morphogenesis	7.26994e-05
GO:0007155	3.87853e-06	221.727	0.0381214	3	5	cell adhesion	7.51695e-05
GO:0022610	3.87853e-06	221.727	0.0381214	3	5	biological adhesion	7.51695e-05
GO:0022603	5.85686e-06	47.4872	0.129613	4	17	regulation of anatomical structure morphogenesis	0.000108352
GO:0070887	7.4937e-06	9.17354	1.50198	9	197	cellular response to chemical stimulus	0.000132606
GO:0050793	3.51249e-05	27.9827	0.198231	4	26	regulation of developmental process	0.000595659
GO:0000902	5.49477e-05	24.6019	0.221104	4	29	cell morphogenesis	0.000894548
GO:0048583	6.83291e-05	10.8535	0.747179	6	98	regulation of response to stimulus	0.00106961
GO:0000753	8.23657e-05	49.1667	0.0914913	3	12	cell morphogenesis involved in conjugation with cellular fusion	0.00119724
GO:0000767	8.23657e-05	49.1667	0.0914913	3	12	cell morphogenesis involved in conjugation	0.00119724
GO:0000752	0.000166681	282.87	0.0228728	2	3	agglutination involved in conjugation with cellular fusion	0.00206556
GO:0000771	0.000166681	282.87	0.0228728	2	3	agglutination involved in conjugation	0.00206556
GO:0007157	0.000166681	282.87	0.0228728	2	3	heterophilic cell-cell adhesion	0.00206556
GO:0016337	0.000166681	282.87	0.0228728	2	3	cell-cell adhesion	0.00206556
GO:0009966	0.000167478	11.8918	0.548948	5	72	regulation of signal transduction	0.00206556
GO:0023051	0.000230497	11.0486	0.587069	5	77	regulation of signaling	0.00275919
GO:0031385	0.000331802	141.391	0.0304971	2	4	regulation of termination of mating projection growth	0.00385838
GO:0007329	0.000550418	94.2319	0.0381214	2	5	positive regulation of transcription from RNA polymerase II promoter by pheromones	0.00520977
GO:0009371	0.000550418	94.2319	0.0381214	2	5	positive regulation of transcription by pheromones	0.00520977
GO:0030030	0.000550418	94.2319	0.0381214	2	5	cell projection organization	0.00520977
GO:0030031	0.000550418	94.2319	0.0381214	2	5	cell projection assembly	0.00520977
GO:0031344	0.000550418	94.2319	0.0381214	2	5	regulation of cell projection organization	0.00520977
GO:0031382	0.000550418	94.2319	0.0381214	2	5	mating projection assembly	0.00520977
GO:0031383	0.000550418	94.2319	0.0381214	2	5	regulation of mating projection assembly	0.00520977
GO:0060491	0.000550418	94.2319	0.0381214	2	5	regulation of cell projection assembly	0.00520977
GO:0050896	0.00100195	3.85387	5.54285	13	727	response to stimulus	0.00926802
GO:0032989	0.00145808	9.64777	0.510826	4	67	cellular component morphogenesis	0.0129663
GO:0035023	0.00151967	47.0725	0.0609942	2	8	regulation of Rho protein signal transduction	0.0129663
GO:0046578	0.0015292	15.711	0.236353	3	31	regulation of Ras protein signal transduction	0.0129663
GO:0051056	0.0015292	15.711	0.236353	3	31	regulation of small GTPase mediated signal transduction	0.0129663
GO:0045996	0.00194474	40.3354	0.0686185	2	9	negative regulation of transcription by pheromones	0.0158302
GO:0046020	0.00194474	40.3354	0.0686185	2	9	negative regulation of transcription from RNA polymerase II promoter by pheromones	0.0158302
GO:0031137	0.00241958	35.2826	0.0762428	2	10	regulation of conjugation with cellular fusion	0.0189378
GO:0046999	0.00241958	35.2826	0.0762428	2	10	regulation of conjugation	0.0189378
GO:0032505	0.00254093	6.258	0.991156	5	130	reproduction of a single-celled organism	0.0194482
GO:0009653	0.00262814	6.20635	0.99878	5	131	anatomical structure morphogenesis	0.0194482
GO:0048856	0.00262814	6.20635	0.99878	5	131	anatomical structure development	0.0194482
GO:0008360	0.00294346	31.3527	0.083867	2	11	regulation of cell shape	0.0213927
GO:0009373	0.00351568	28.2087	0.0914913	2	12	regulation of transcription by pheromones	0.023848
GO:0043900	0.00351568	28.2087	0.0914913	2	12	regulation of multi-organism process	0.023848
GO:0046019	0.00351568	28.2087	0.0914913	2	12	regulation of transcription from RNA polymerase II promoter by pheromones	0.023848
GO:2000241	0.00351568	28.2087	0.0914913	2	12	regulation of reproductive process	0.023848
GO:0022413	0.00366294	7.36818	0.655688	4	86	reproductive process in single-celled organism	0.0244396
GO:0048869	0.00447003	5.43881	1.12839	5	148	cellular developmental process	0.0293436
GO:0051716	0.00693332	3.15258	4.40683	10	578	cellular response to stimulus	0.0402997
GO:0000754	0.00707725	18.7768	0.129613	2	17	adaptation of signaling pathway by response to pheromone involved in conjugation with cellular fusion	0.0402997
GO:0023058	0.00707725	18.7768	0.129613	2	17	adaptation of signaling pathway	0.0402997
GO:0000740	0.00762428	Inf	0.00762428	1	1	nuclear membrane fusion	0.0402997
GO:0000770	0.00762428	Inf	0.00762428	1	1	peptide pheromone export	0.0402997
GO:0002790	0.00762428	Inf	0.00762428	1	1	peptide secretion	0.0402997
GO:0003001	0.00762428	Inf	0.00762428	1	1	generation of a signal involved in cell-cell signaling	0.0402997
GO:0007267	0.00762428	Inf	0.00762428	1	1	cell-cell signaling	0.0402997
GO:0009914	0.00762428	Inf	0.00762428	1	1	hormone transport	0.0402997
GO:0010817	0.00762428	Inf	0.00762428	1	1	regulation of hormone levels	0.0402997
GO:0023061	0.00762428	Inf	0.00762428	1	1	signal release	0.0402997
GO:0030072	0.00762428	Inf	0.00762428	1	1	peptide hormone secretion	0.0402997
GO:0032220	0.00762428	Inf	0.00762428	1	1	plasma membrane fusion involved in cytogamy	0.0402997
GO:0046879	0.00762428	Inf	0.00762428	1	1	hormone secretion	0.0402997
GO:0048288	0.00762428	Inf	0.00762428	1	1	nuclear membrane fusion involved in karyogamy	0.0402997
GO:0000080	0.00792486	17.5978	0.137237	2	18	G1 phase of mitotic cell cycle	0.0408281
GO:0051318	0.00792486	17.5978	0.137237	2	18	G1 phase	0.0408281
GO:0007266	0.00975001	15.6329	0.152486	2	20	Rho protein signal transduction	0.0496032

## Sheet: Mobile (M->G1)
GOBPID	Pvalue	OddsRatio	ExpCount	Count	Size	Term	adj.pval
GO:0010695	0.00455795	26.8667	0.10674	2	7	regulation of spindle pole body separation	0.045987
GO:0007047	0.00476442	3.78947	2.1348	7	140	cellular cell wall organization	0.045987
GO:0045229	0.00476442	3.78947	2.1348	7	140	external encapsulating structure organization	0.045987
GO:0051321	0.00476442	3.78947	2.1348	7	140	meiotic cell cycle	0.045987
GO:0071555	0.00476442	3.78947	2.1348	7	140	cell wall organization	0.045987
GO:0009966	0.00436108	5.24378	1.0979	5	72	regulation of signal transduction	0.0453825
GO:0007126	0.00422522	3.88068	2.08905	7	137	meiosis	0.0446667
GO:0051327	0.00422522	3.88068	2.08905	7	137	M phase of meiotic cell cycle	0.0446667
GO:0071554	0.00408068	3.53709	2.638	8	173	cell wall organization or biogenesis	0.0445529
GO:0007049	0.00402475	2.60806	6.60262	14	433	cell cycle	0.0445529
GO:0010927	0.00381212	7.1126	0.655688	4	43	cellular component assembly involved in morphogenesis	0.0430317
GO:0070882	0.00379851	3.58282	2.6075	8	171	cellular cell wall organization or biogenesis	0.0430317
GO:0048583	0.00335128	4.6497	1.49436	6	98	regulation of response to stimulus	0.0391571
GO:0010696	0.00328765	33.5938	0.0914913	2	6	positive regulation of spindle pole body separation	0.0390996
GO:0022402	0.00312994	2.78266	5.71821	13	375	cell cycle process	0.0379007
GO:0071852	0.00275778	4.21764	1.93657	7	127	fungal-type cell wall organization or biogenesis	0.0340126
GO:0051128	0.00260809	3.82944	2.45502	8	161	regulation of cellular component organization	0.0327733
GO:0003006	0.00243355	4.98362	1.40287	6	92	developmental process involved in reproduction	0.0311681
GO:0007329	0.00221332	44.8056	0.0762428	2	5	positive regulation of transcription from RNA polymerase II promoter by pheromones	0.0289033
GO:0009371	0.00221332	44.8056	0.0762428	2	5	positive regulation of transcription by pheromones	0.0289033
GO:0030030	0.00221332	44.8056	0.0762428	2	5	cell projection organization	0.0289033
GO:0030031	0.00221332	44.8056	0.0762428	2	5	cell projection assembly	0.0289033
GO:0031344	0.00221332	44.8056	0.0762428	2	5	regulation of cell projection organization	0.0289033
GO:0031382	0.00221332	44.8056	0.0762428	2	5	mating projection assembly	0.0289033
GO:0031383	0.00221332	44.8056	0.0762428	2	5	regulation of mating projection assembly	0.0289033
GO:0060491	0.00221332	44.8056	0.0762428	2	5	regulation of cell projection assembly	0.0289033
GO:0051325	0.00142967	5.58205	1.26563	6	83	interphase	0.0221432
GO:0031385	0.00134106	67.2292	0.0609942	2	4	regulation of termination of mating projection growth	0.0213051
GO:0090068	0.00133464	17.1117	0.228728	3	15	positive regulation of cell cycle process	0.0213051
GO:0051329	0.00134177	5.6573	1.25038	6	82	interphase of mitotic cell cycle	0.0213051
GO:0022403	0.00134356	3.23712	4.55932	12	299	cell cycle phase	0.0213051
GO:0000902	0.00085836	11.1443	0.442208	4	29	cell morphogenesis	0.0150439
GO:0000752	0.000677135	134.5	0.0457457	2	3	agglutination involved in conjugation with cellular fusion	0.0121884
GO:0000771	0.000677135	134.5	0.0457457	2	3	agglutination involved in conjugation	0.0121884
GO:0007157	0.000677135	134.5	0.0457457	2	3	heterophilic cell-cell adhesion	0.0121884
GO:0016337	0.000677135	134.5	0.0457457	2	3	cell-cell adhesion	0.0121884
GO:0000753	0.000666501	22.8369	0.182983	3	12	cell morphogenesis involved in conjugation with cellular fusion	0.0121884
GO:0000767	0.000666501	22.8369	0.182983	3	12	cell morphogenesis involved in conjugation	0.0121884
GO:2000241	0.000666501	22.8369	0.182983	3	12	regulation of reproductive process	0.0121884
GO:0032505	0.00064764	4.8509	1.98231	8	130	reproduction of a single-celled organism	0.0121884
GO:0032989	0.000454997	7.08197	1.02165	6	67	cellular component morphogenesis	0.0105465
GO:0000278	0.000459231	3.93435	3.46142	11	227	mitotic cell cycle	0.0105465
GO:0022413	0.000267182	6.49102	1.31138	7	86	reproductive process in single-celled organism	0.00659049
GO:0000080	0.000125156	19.9689	0.274474	4	18	G1 phase of mitotic cell cycle	0.00320591
GO:0051318	0.000125156	19.9689	0.274474	4	18	G1 phase	0.00320591
GO:0022603	9.84462e-05	21.5117	0.259225	4	17	regulation of anatomical structure morphogenesis	0.00274291
GO:0048284	9.88435e-05	9.64848	0.777676	6	51	organelle fusion	0.00274291
GO:0022604	5.7749e-05	25.4387	0.228728	4	15	regulation of cell morphogenesis	0.00174822
GO:0050793	3.47529e-05	16.9735	0.396462	5	26	regulation of developmental process	0.00110216
GO:0007155	3.26728e-05	102.989	0.0762428	3	5	cell adhesion	0.001088
GO:0022610	3.26728e-05	102.989	0.0762428	3	5	biological adhesion	0.001088
GO:0042221	3.19666e-05	4.47825	4.14761	14	272	response to chemical stimulus	0.001088
GO:0006997	2.39322e-05	12.8142	0.609942	6	40	nucleus organization	0.000994508
GO:0070887	2.53853e-05	5.19602	3.00396	12	197	cellular response to chemical stimulus	0.000994508
GO:0000755	3.20486e-06	70.1087	0.121988	4	8	cytogamy	0.000142296
GO:0000749	1.33541e-06	12.623	0.853919	8	56	response to pheromone involved in conjugation with cellular fusion	6.35273e-05
GO:0071310	2.08796e-07	9.72612	1.55535	11	102	cellular response to organic substance	1.06968e-05
GO:0000741	1.00745e-07	39.8926	0.259225	6	17	karyogamy	5.59133e-06
GO:0071444	3.98339e-08	13.6681	1.0369	10	68	cellular response to pheromone	2.41176e-06
GO:0010033	2.27317e-08	9.68859	1.92132	13	126	response to organic substance	1.51393e-06
GO:0000742	1.46317e-08	62.7662	0.198231	6	13	karyogamy involved in conjugation with cellular fusion	1.08275e-06
GO:0019236	5.9424e-10	15.6168	1.15889	12	76	response to pheromone	4.94705e-08
GO:0022414	2.94784e-10	8.22865	3.99512	20	262	reproductive process	2.80466e-08
GO:0048610	2.94784e-10	8.22865	3.99512	20	262	cellular process involved in reproduction	2.80466e-08
GO:0000003	1.19345e-11	8.76573	4.7118	23	309	reproduction	1.58967e-09
GO:0019953	6.96539e-13	13.8527	2.19579	18	144	sexual reproduction	1.15974e-10
GO:0051704	8.85624e-14	19.5232	1.40287	16	92	multi-organism process	1.96608e-11
GO:0000746	1.58962e-14	22.209	1.26563	16	83	conjugation	5.29345e-12
GO:0000747	1.58962e-14	22.209	1.26563	16	83	conjugation with cellular fusion	5.29345e-12

## Sheet: Mobile M->G1 (expM > expG1)
GOBPID	Pvalue	OddsRatio	ExpCount	Count	Size	Term	adj.pval
GO:0000279	1.1374e-05	25.364	0.672461	6	245	M phase	0.00246815
GO:0022403	3.63134e-05	20.3208	0.820677	6	299	cell cycle phase	0.00394001
GO:0010696	9.99074e-05	233.286	0.0164684	2	6	positive regulation of spindle pole body separation	0.00606173
GO:0022402	0.000133787	15.7236	1.02928	6	375	cell cycle process	0.00606173
GO:0010695	0.000139671	186.571	0.0192132	2	7	regulation of spindle pole body separation	0.00606173
GO:0000073	0.000238755	133.184	0.0247027	2	9	spindle pole body separation	0.0061381
GO:0022414	0.000302427	14.6547	0.719122	5	262	reproductive process	0.0061381
GO:0048610	0.000302427	14.6547	0.719122	5	262	cellular process involved in reproduction	0.0061381
GO:0007049	0.000303057	13.3162	1.18847	6	433	cell cycle	0.0061381
GO:0007126	0.000312139	18.8692	0.376029	4	137	meiosis	0.0061381
GO:0051327	0.000312139	18.8692	0.376029	4	137	M phase of meiotic cell cycle	0.0061381
GO:0051321	0.000339434	18.4353	0.384263	4	140	meiotic cell cycle	0.0061381
GO:0000087	0.000388721	17.7532	0.397987	4	145	M phase of mitotic cell cycle	0.00648865
GO:0000003	0.000659519	12.1957	0.848124	5	309	reproduction	0.0099883
GO:0090068	0.000690436	71.5824	0.0411711	2	15	positive regulation of cell cycle process	0.0099883
GO:0032886	0.00111803	54.6723	0.05215	2	19	regulation of microtubule-based process	0.0141676
GO:0070507	0.00111803	54.6723	0.05215	2	19	regulation of microtubule cytoskeleton organization	0.0141676
GO:0031023	0.00124048	51.619	0.0548948	2	20	microtubule organizing center organization	0.0141676
GO:0051300	0.00124048	51.619	0.0548948	2	20	spindle pole body organization	0.0141676
GO:0007051	0.00194474	40.3354	0.0686185	2	25	spindle organization	0.0211004
GO:0000278	0.00213638	10.9309	0.623056	4	227	mitotic cell cycle	0.0220596
GO:0000212	0.00274474	Inf	0.00274474	1	1	meiotic spindle organization	0.0220596
GO:0007072	0.00274474	Inf	0.00274474	1	1	positive regulation of transcription on exit from mitosis	0.0220596
GO:0007074	0.00274474	Inf	0.00274474	1	1	positive regulation of transcription on exit from mitosis, from RNA polymerase II promoter	0.0220596
GO:0008315	0.00274474	Inf	0.00274474	1	1	meiotic G2/MI transition	0.0220596
GO:0070194	0.00274474	Inf	0.00274474	1	1	synaptonemal complex disassembly	0.0220596
GO:0090306	0.00274474	Inf	0.00274474	1	1	spindle assembly involved in meiosis	0.0220596
GO:0051493	0.00318334	30.8571	0.0878317	2	32	regulation of cytoskeleton organization	0.0246709
GO:0007067	0.00429196	12.374	0.356816	3	130	mitosis	0.0305067
GO:0000280	0.00448213	12.1744	0.362306	3	132	nuclear division	0.0305067
GO:0048285	0.00518857	11.5221	0.381519	3	139	organelle fission	0.0305067
GO:0000281	0.00548278	408.625	0.00548948	1	2	cytokinesis after mitosis	0.0305067
GO:0010037	0.00548278	408.625	0.00548948	1	2	response to carbon dioxide	0.0305067
GO:0010455	0.00548278	408.625	0.00548948	1	2	positive regulation of cell fate commitment	0.0305067
GO:0031496	0.00548278	408.625	0.00548948	1	2	positive regulation of mating type switching	0.0305067
GO:0045597	0.00548278	408.625	0.00548948	1	2	positive regulation of cell differentiation	0.0305067
GO:0051094	0.00548278	408.625	0.00548948	1	2	positive regulation of developmental process	0.0305067
GO:0071244	0.00548278	408.625	0.00548948	1	2	cellular response to carbon dioxide	0.0305067
GO:2000243	0.00548278	408.625	0.00548948	1	2	positive regulation of reproductive process	0.0305067
GO:0006468	0.00619268	10.7759	0.406221	3	148	protein phosphorylation	0.0335953
GO:0071937	0.00821414	204.25	0.00823422	1	3	barrier septum assembly involved in cell cycle cytokinesis	0.0434748

## Sheet: Mobile M->G1 (expM < expG1)
GOBPID	Pvalue	OddsRatio	ExpCount	Count	Size	Term	adj.pval
GO:0000746	3.30168e-19	78.1127	0.607502	15	83	conjugation	6.42176e-17
GO:0000747	3.30168e-19	78.1127	0.607502	15	83	conjugation with cellular fusion	6.42176e-17
GO:0051704	1.73625e-18	68.7879	0.673376	15	92	multi-organism process	2.25134e-16
GO:0019953	1.96861e-15	40.3876	1.05398	15	144	sexual reproduction	1.91447e-13
GO:0019236	9.69438e-13	41.5266	0.556267	11	76	response to pheromone	7.54223e-11
GO:0000003	9.81001e-12	20.2184	2.26167	16	309	reproduction	6.36016e-10
GO:0000742	1.30032e-10	154.667	0.095151	6	13	karyogamy involved in conjugation with cellular fusion	7.22605e-09
GO:0010033	2.85261e-10	23.1037	0.922232	11	126	response to organic substance	1.38708e-08
GO:0071444	4.21932e-10	32.5017	0.497713	9	68	cellular response to pheromone	1.82368e-08
GO:0000741	9.20222e-10	98.303	0.124428	6	17	karyogamy	3.57966e-08
GO:0022414	4.55972e-09	14.2673	1.91766	13	262	reproductive process	1.47811e-07
GO:0048610	4.55972e-09	14.2673	1.91766	13	262	cellular process involved in reproduction	1.47811e-07
GO:0071310	1.6994e-08	20.4	0.746569	9	102	cellular response to organic substance	5.08513e-07
GO:0000749	7.98244e-08	26.9412	0.409881	7	56	response to pheromone involved in conjugation with cellular fusion	2.21798e-06
GO:0000755	1.51705e-07	162.55	0.0585544	4	8	cytogamy	3.93422e-06
GO:0006997	2.55911e-07	31.5784	0.292772	6	40	nucleus organization	6.22183e-06
GO:0042221	9.86837e-07	9.70645	1.99085	11	272	response to chemical stimulus	2.25811e-05
GO:0048284	1.13952e-06	23.7778	0.373285	6	51	organelle fusion	2.46263e-05
GO:0022604	2.85852e-06	58.9818	0.10979	4	15	regulation of cell morphogenesis	5.85244e-05
GO:0007155	3.41467e-06	232.357	0.0365965	3	5	cell adhesion	6.32528e-05
GO:0022610	3.41467e-06	232.357	0.0365965	3	5	biological adhesion	6.32528e-05
GO:0022603	4.93548e-06	49.8769	0.124428	4	17	regulation of anatomical structure morphogenesis	8.55187e-05
GO:0070887	5.05638e-06	9.7883	1.4419	9	197	cellular response to chemical stimulus	8.55187e-05
GO:0050793	2.96644e-05	29.3909	0.190302	4	26	regulation of developmental process	0.00048081
GO:0000902	4.64396e-05	25.84	0.21226	4	29	cell morphogenesis	0.0007226
GO:0048583	5.32057e-05	11.4601	0.717292	6	98	regulation of response to stimulus	0.000796039
GO:0000753	7.26318e-05	51.5238	0.0878317	3	12	cell morphogenesis involved in conjugation with cellular fusion	0.00100906
GO:0000767	7.26318e-05	51.5238	0.0878317	3	12	cell morphogenesis involved in conjugation	0.00100906
GO:0000752	0.000153378	295.818	0.0219579	2	3	agglutination involved in conjugation with cellular fusion	0.001808
GO:0000771	0.000153378	295.818	0.0219579	2	3	agglutination involved in conjugation	0.001808
GO:0007157	0.000153378	295.818	0.0219579	2	3	heterophilic cell-cell adhesion	0.001808
GO:0016337	0.000153378	295.818	0.0219579	2	3	cell-cell adhesion	0.001808
GO:0009966	0.000136295	12.5216	0.52699	5	72	regulation of signal transduction	0.001808
GO:0023051	0.000187821	11.6338	0.563586	5	77	regulation of signaling	0.00214889
GO:0031385	0.000305383	147.864	0.0292772	2	4	regulation of termination of mating projection growth	0.00339411
GO:0007329	0.000506695	98.5455	0.0365965	2	5	positive regulation of transcription from RNA polymerase II promoter by pheromones	0.00458382
GO:0009371	0.000506695	98.5455	0.0365965	2	5	positive regulation of transcription by pheromones	0.00458382
GO:0030030	0.000506695	98.5455	0.0365965	2	5	cell projection organization	0.00458382
GO:0030031	0.000506695	98.5455	0.0365965	2	5	cell projection assembly	0.00458382
GO:0031344	0.000506695	98.5455	0.0365965	2	5	regulation of cell projection organization	0.00458382
GO:0031382	0.000506695	98.5455	0.0365965	2	5	mating projection assembly	0.00458382
GO:0031383	0.000506695	98.5455	0.0365965	2	5	regulation of mating projection assembly	0.00458382
GO:0060491	0.000506695	98.5455	0.0365965	2	5	regulation of cell projection assembly	0.00458382
GO:0032989	0.00124376	10.1333	0.490393	4	67	cellular component morphogenesis	0.010996
GO:0046578	0.00135434	16.4643	0.226898	3	31	regulation of Ras protein signal transduction	0.011453
GO:0051056	0.00135434	16.4643	0.226898	3	31	regulation of small GTPase mediated signal transduction	0.011453
GO:0035023	0.00139981	49.2273	0.0585544	2	8	regulation of Rho protein signal transduction	0.0115856
GO:0045996	0.00179171	42.1818	0.0658737	2	9	negative regulation of transcription by pheromones	0.014224
GO:0046020	0.00179171	42.1818	0.0658737	2	9	negative regulation of transcription from RNA polymerase II promoter by pheromones	0.014224
GO:0032505	0.00209856	6.58947	0.95151	5	130	reproduction of a single-celled organism	0.0163268
GO:0031137	0.00222964	36.8977	0.073193	2	10	regulation of conjugation with cellular fusion	0.0166794
GO:0046999	0.00222964	36.8977	0.073193	2	10	regulation of conjugation	0.0166794
GO:0050896	0.00242513	3.55245	5.32113	12	727	response to stimulus	0.0177995
GO:0008360	0.00271295	32.7879	0.0805124	2	11	regulation of cell shape	0.0195433
GO:0009373	0.00324102	29.5	0.0878317	2	12	regulation of transcription by pheromones	0.0213687
GO:0043900	0.00324102	29.5	0.0878317	2	12	regulation of multi-organism process	0.0213687
GO:0046019	0.00324102	29.5	0.0878317	2	12	regulation of transcription from RNA polymerase II promoter by pheromones	0.0213687
GO:2000241	0.00324102	29.5	0.0878317	2	12	regulation of reproductive process	0.0213687
GO:0022413	0.00313894	7.73902	0.62946	4	86	reproductive process in single-celled organism	0.0213687
GO:0051716	0.0049197	3.37902	4.23056	10	578	cellular response to stimulus	0.0318961
GO:0000740	0.0073193	Inf	0.0073193	1	1	nuclear membrane fusion	0.0374633
GO:0000770	0.0073193	Inf	0.0073193	1	1	peptide pheromone export	0.0374633
GO:0002790	0.0073193	Inf	0.0073193	1	1	peptide secretion	0.0374633
GO:0003001	0.0073193	Inf	0.0073193	1	1	generation of a signal involved in cell-cell signaling	0.0374633
GO:0007267	0.0073193	Inf	0.0073193	1	1	cell-cell signaling	0.0374633
GO:0009914	0.0073193	Inf	0.0073193	1	1	hormone transport	0.0374633
GO:0010817	0.0073193	Inf	0.0073193	1	1	regulation of hormone levels	0.0374633
GO:0023061	0.0073193	Inf	0.0073193	1	1	signal release	0.0374633
GO:0030072	0.0073193	Inf	0.0073193	1	1	peptide hormone secretion	0.0374633
GO:0032220	0.0073193	Inf	0.0073193	1	1	plasma membrane fusion involved in cytogamy	0.0374633
GO:0046879	0.0073193	Inf	0.0073193	1	1	hormone secretion	0.0374633
GO:0048288	0.0073193	Inf	0.0073193	1	1	nuclear membrane fusion involved in karyogamy	0.0374633
GO:0000754	0.00653093	19.6364	0.124428	2	17	adaptation of signaling pathway by response to pheromone involved in conjugation with cellular fusion	0.0374633
GO:0023058	0.00653093	19.6364	0.124428	2	17	adaptation of signaling pathway	0.0374633
GO:0000080	0.00731458	18.4034	0.131747	2	18	G1 phase of mitotic cell cycle	0.0374633
GO:0051318	0.00731458	18.4034	0.131747	2	18	G1 phase	0.0374633
GO:0007266	0.0090028	16.3485	0.146386	2	20	Rho protein signal transduction	0.0454817
