# Supplementary material for: Nucleosome architecture throughout the cell cycle
Source: Sci Rep. 2016 Jan 28;6:19729. doi: 10.1038/srep19729 (PMC4730144; doi:10.1038/srep19729)
Supplement: Supplementary Dataset 3 [file srep19729-s4.xls]

## Sheet: INFO
Nucleosome architecture throughout the cell cycle
Özgen Deniz, Oscar Flores, Martí Aldea, Montserrat Soler-López and Modesto Orozco
GO-term enrichment analysis for combinations of mobile genes with high expression fold-change (>1.2)
	Sheets in this excel file contains GO analysis for the set of genes Mobile+/Noisy- for each stage
	Analysis are done separately for those genes changing
	ALL	mobile_G1-S	mobile_S-G2	mobile_G2-M	mobile_M-G1
	YBL106C	FALSE	FALSE	FALSE	TRUE
	YDR146C	FALSE	FALSE	FALSE	TRUE
	YDR260C	FALSE	FALSE	FALSE	TRUE
	YGR108W	TRUE	FALSE	FALSE	TRUE
	YGR230W	FALSE	FALSE	TRUE	TRUE
	YKL039W	FALSE	FALSE	FALSE	TRUE
	YKR004C	TRUE	FALSE	FALSE	TRUE
	YLR013W	FALSE	FALSE	TRUE	FALSE
	YLR100W	FALSE	FALSE	TRUE	FALSE
	YLR190W	FALSE	TRUE	FALSE	FALSE
	YLR301W	FALSE	FALSE	FALSE	TRUE
	YML109W	FALSE	FALSE	FALSE	TRUE
	YML027W	TRUE	TRUE	FALSE	FALSE
	YMR001C	FALSE	FALSE	FALSE	TRUE
	YMR031C	FALSE	FALSE	FALSE	TRUE
	YMR032W	FALSE	FALSE	FALSE	TRUE
	YMR271C	FALSE	FALSE	TRUE	FALSE
	YNR001C	FALSE	FALSE	TRUE	TRUE
	YOL011W	FALSE	FALSE	TRUE	FALSE
	YOR028C	FALSE	FALSE	TRUE	FALSE
	YOR066W	TRUE	FALSE	FALSE	TRUE
	YOR233W	FALSE	FALSE	FALSE	TRUE
	YPL072W	TRUE	FALSE	FALSE	TRUE
	YPR201W	FALSE	FALSE	TRUE	FALSE
	ExprFC+	mobile_G1-S	mobile_S-G2	mobile_G2-M	mobile_M-G1
	YBL106C	FALSE	FALSE	FALSE	TRUE
	YDR146C	FALSE	FALSE	FALSE	TRUE
	YGR108W	TRUE	FALSE	FALSE	TRUE
	YGR230W	FALSE	FALSE	FALSE	TRUE
	YLR190W	FALSE	TRUE	FALSE	FALSE
	YML027W	TRUE	FALSE	FALSE	FALSE
	YMR001C	FALSE	FALSE	FALSE	TRUE
	YMR032W	FALSE	FALSE	FALSE	TRUE
	YOR066W	TRUE	FALSE	FALSE	FALSE

## Sheet: Mobile+Noisy-  G1-S (ALL)
GOBPID	Pvalue	OddsRatio	ExpCount	Count	Size	Term	adj.pval
GO:0000114	3.81632e-05	385.879	0.0101833	2	13	regulation of transcription involved in G1 phase of mitotic cell cycle	0.00381097
GO:0051329	7.12565e-05	76.918	0.0979163	3	125	interphase of mitotic cell cycle	0.00381097
GO:0051325	7.47248e-05	75.6532	0.099483	3	127	interphase	0.00381097
GO:0000080	0.000197649	156.815	0.0227166	2	29	G1 phase of mitotic cell cycle	0.00604806
GO:0051318	0.000197649	156.815	0.0227166	2	29	G1 phase	0.00604806
GO:0008315	0.000783331	Inf	0.000783331	1	1	meiotic G2/MI transition	0.0199749
GO:0000278	0.00141848	26.6382	0.268682	3	343	mitotic cell cycle	0.0310039

## Sheet: Mobile+Noisy-  S-G2 (ALL)
(nothing)

## Sheet: Mobile+Noisy-  G2-M (ALL)
(nothing)

## Sheet: Mobile+Noisy-  M-G1 (ALL)
GOBPID	Pvalue	OddsRatio	ExpCount	Count	Size	Term	adj.pval
GO:0000278	5.64952e-07	18.006	0.859784	8	343	mitotic cell cycle	0.000190389
GO:0022402	2.09547e-06	13.3848	1.42128	9	567	cell cycle process	0.000353086
GO:0022403	5.09281e-06	13.1489	1.14805	8	458	cell cycle phase	0.000572092
GO:0007049	7.50695e-06	11.289	1.65439	9	660	cell cycle	0.00063246
GO:0090068	1.03085e-05	97.7231	0.0451198	3	18	positive regulation of cell cycle process	0.000694791
GO:0010564	2.53369e-05	19.2331	0.381012	5	152	regulation of cell cycle process	0.00142309
GO:0051726	0.000104015	14.0886	0.511358	5	204	regulation of cell cycle	0.00500759
GO:0010696	0.00012282	181.771	0.0175466	2	7	positive regulation of spindle pole body separation	0.00517381
GO:0000087	0.0001394	13.1968	0.543945	5	217	M phase of mitotic cell cycle	0.00521977
GO:0000279	0.000193901	9.72486	0.942504	6	376	M phase	0.0058586
GO:0010695	0.000209934	129.796	0.0225599	2	9	regulation of spindle pole body separation	0.0058586
GO:0051329	0.000212577	17.2066	0.313332	4	125	interphase of mitotic cell cycle	0.0058586
GO:0051325	0.000225999	16.9214	0.318346	4	127	interphase	0.0058586
GO:0000073	0.000452203	82.5455	0.0325866	2	13	spindle pole body separation	0.0101595
GO:0000114	0.000452203	82.5455	0.0325866	2	13	regulation of transcription involved in G1 phase of mitotic cell cycle	0.0101595
GO:0007067	0.00121928	10.6065	0.496318	4	198	mitosis	0.0237312
GO:0000280	0.00126582	10.4949	0.501332	4	200	nuclear division	0.0237312
GO:0007126	0.00133796	10.3317	0.508852	4	203	meiosis	0.0237312
GO:0051327	0.00133796	10.3317	0.508852	4	203	M phase of meiotic cell cycle	0.0237312
GO:0051321	0.00141296	10.1733	0.516372	4	206	meiotic cell cycle	0.0238083
GO:0048285	0.0015175	9.96926	0.526398	4	210	organelle fission	0.0243523
GO:0032886	0.00184871	37.756	0.0651731	2	26	regulation of microtubule-based process	0.0263982
GO:0070507	0.00184871	37.756	0.0651731	2	26	regulation of microtubule cytoskeleton organization	0.0263982
GO:0007346	0.00190728	14.6107	0.255679	3	102	regulation of mitotic cell cycle	0.0263982
GO:0000080	0.00229936	33.545	0.0726931	2	29	G1 phase of mitotic cell cycle	0.0263982
GO:0051318	0.00229936	33.545	0.0726931	2	29	G1 phase	0.0263982
GO:0000212	0.00250666	Inf	0.00250666	1	1	meiotic spindle organization	0.0263982
GO:0007072	0.00250666	Inf	0.00250666	1	1	positive regulation of transcription on exit from mitosis	0.0263982
GO:0007074	0.00250666	Inf	0.00250666	1	1	positive regulation of transcription on exit from mitosis, from RNA polymerase II promoter	0.0263982
GO:0008315	0.00250666	Inf	0.00250666	1	1	meiotic G2/MI transition	0.0263982
GO:0070194	0.00250666	Inf	0.00250666	1	1	synaptonemal complex disassembly	0.0263982
GO:0090306	0.00250666	Inf	0.00250666	1	1	spindle assembly involved in meiosis	0.0263982
GO:0031023	0.00279678	30.1762	0.0802131	2	32	microtubule organizing center organization	0.0277211
GO:0051300	0.00279678	30.1762	0.0802131	2	32	spindle pole body organization	0.0277211
GO:0022414	0.00348117	6.21387	1.10042	5	439	reproductive process	0.0325876
GO:0048610	0.00348117	6.21387	1.10042	5	439	cellular process involved in reproduction	0.0325876
GO:0007051	0.00456334	23.1795	0.102773	2	41	spindle organization	0.0415634
GO:0051301	0.00555503	6.83671	0.751997	4	300	cell division	0.0492643
GO:0051493	0.00571794	20.5292	0.115306	2	46	regulation of cytoskeleton organization	0.0494089

## Sheet: Mobile+Noisy-  G1-S (ExprFC+)
GOBPID	OddsRatio	ExpCount	Count	Size	Term	adj.pval
GO:0051329	Inf	0.0587498	3	125	interphase of mitotic cell cycle	0.000504914
GO:0051325	Inf	0.0596898	3	127	interphase	0.000504914
GO:0000114	1158	0.00610998	2	13	regulation of transcription involved in G1 phase of mitotic cell cycle	0.000504914
GO:0000080	470.593	0.01363	2	29	G1 phase of mitotic cell cycle	0.00157425
GO:0051318	470.593	0.01363	2	29	G1 phase	0.00157425
GO:0000278	Inf	0.161209	3	343	mitotic cell cycle	0.00338553
GO:0022403	Inf	0.215259	3	458	cell cycle phase	0.00692392
GO:0008315	Inf	0.000469998	1	1	meiotic G2/MI transition	0.00775497
GO:0022402	Inf	0.266489	3	567	cell cycle process	0.0102308
GO:0007049	Inf	0.310199	3	660	cell cycle	0.0145331
GO:0060277	797	0.00234999	1	5	negative regulation of transcription involved in G1 phase of mitotic cell cycle	0.0281822
GO:0060255	Inf	0.442739	3	942	regulation of macromolecule metabolic process	0.0333746
GO:0010696	531.167	0.00328999	1	7	positive regulation of spindle pole body separation	0.0333746
GO:0080090	Inf	0.471408	3	1003	regulation of primary metabolic process	0.0346732
GO:0031323	Inf	0.474228	3	1009	regulation of cellular metabolic process	0.0346732
GO:0010695	398.25	0.00422999	1	9	regulation of spindle pole body separation	0.0347777
GO:0019222	Inf	0.494908	3	1053	regulation of metabolic process	0.0347777
GO:0000073	265.333	0.00610998	1	13	spindle pole body separation	0.0447223

## Sheet: Mobile+Noisy-  S-G2 (ExprFC+)
GOBPID	OddsRatio	ExpCount	Count	Size	Term	adj.pval
GO:0000001	Inf	0.00438665	1	28	mitochondrion inheritance	0.0284088
GO:0048311	Inf	0.00438665	1	28	mitochondrion distribution	0.0284088
GO:0051646	Inf	0.00501332	1	32	mitochondrion localization	0.0284088
GO:0048308	Inf	0.00892997	1	57	organelle inheritance	0.0379524

## Sheet: Mobile+Noisy-  G2-M (ExprFC+)
(nothing)

## Sheet: Mobile+Noisy-  M-G1 (ExprFC+)
GOBPID	OddsRatio	ExpCount	Count	Size	Term	adj.pval
GO:0000279	80.9434	0.353439	5	376	M phase	0.000758179
GO:0022403	65.3863	0.430519	5	458	cell cycle phase	0.000886955
GO:0010696	637.2	0.00657998	2	7	positive regulation of spindle pole body separation	0.000886955
GO:0000087	57.8779	0.203979	4	217	M phase of mitotic cell cycle	0.000886955
GO:0010695	455	0.00845997	2	9	regulation of spindle pole body separation	0.000968214
GO:0022402	51.7349	0.532978	5	567	cell cycle process	0.000968214
GO:0000073	289.364	0.01222	2	13	spindle pole body separation	0.00153528
GO:0007049	43.6794	0.620398	5	660	cell cycle	0.00153528
GO:0090068	198.781	0.0169199	2	18	positive regulation of cell cycle process	0.00216547
GO:0000278	35.6224	0.322419	4	343	mitotic cell cycle	0.00216547
GO:0032886	132.354	0.0244399	2	26	regulation of microtubule-based process	0.00379125
GO:0070507	132.354	0.0244399	2	26	regulation of microtubule cytoskeleton organization	0.00379125
GO:0022414	27.3195	0.412659	4	439	reproductive process	0.00406266
GO:0048610	27.3195	0.412659	4	439	cellular process involved in reproduction	0.00406266
GO:0031023	105.783	0.0300799	2	32	microtubule organizing center organization	0.00432864
GO:0051300	105.783	0.0300799	2	32	spindle pole body organization	0.00432864
GO:0000003	23.3559	0.476578	4	507	reproduction	0.00514711
GO:0007067	31.7026	0.186119	3	198	mitosis	0.00514711
GO:0000280	31.3706	0.187999	3	200	nuclear division	0.00514711
GO:0007126	30.885	0.190819	3	203	meiosis	0.00514711
GO:0051327	30.885	0.190819	3	203	M phase of meiotic cell cycle	0.00514711
GO:0007051	81.2564	0.0385399	2	41	spindle organization	0.00514711
GO:0051321	30.4138	0.193639	3	206	meiotic cell cycle	0.00514711
GO:0048285	29.8068	0.197399	3	210	organelle fission	0.00521954
GO:0051493	71.9659	0.0432399	2	46	regulation of cytoskeleton organization	0.00574702
GO:0000212	Inf	0.000939997	1	1	meiotic spindle organization	0.00582192
GO:0007072	Inf	0.000939997	1	1	positive regulation of transcription on exit from mitosis	0.00582192
GO:0007074	Inf	0.000939997	1	1	positive regulation of transcription on exit from mitosis, from RNA polymerase II promoter	0.00582192
GO:0008315	Inf	0.000939997	1	1	meiotic G2/MI transition	0.00582192
GO:0070194	Inf	0.000939997	1	1	synaptonemal complex disassembly	0.00582192
GO:0090306	Inf	0.000939997	1	1	spindle assembly involved in meiosis	0.00582192
GO:0051301	20.4714	0.281999	3	300	cell division	0.011095
GO:0000281	637.5	0.00281999	1	3	cytokinesis after mitosis	0.0163944
GO:0007127	34.1576	0.0883597	2	94	meiosis I	0.0174901
GO:0000226	32.0357	0.0939997	2	100	microtubule cytoskeleton organization	0.0191925
GO:0071937	424.933	0.00375999	1	4	barrier septum assembly involved in cell cycle cytokinesis	0.0195866
GO:0048522	15.0226	0.376939	3	401	positive regulation of cellular process	0.0195866
GO:0048518	14.7457	0.383519	3	408	positive regulation of biological process	0.0195866
GO:0007017	27.9688	0.10716	2	114	microtubule-based process	0.0195866
GO:0000712	318.65	0.00469998	1	5	resolution of meiotic recombination intermediates	0.0195866
GO:0010455	318.65	0.00469998	1	5	positive regulation of cell fate commitment	0.0195866
GO:0031496	318.65	0.00469998	1	5	positive regulation of mating type switching	0.0195866
GO:0045597	318.65	0.00469998	1	5	positive regulation of cell differentiation	0.0195866
GO:0051094	318.65	0.00469998	1	5	positive regulation of developmental process	0.0195866
GO:0051225	318.65	0.00469998	1	5	spindle assembly	0.0195866
GO:2000243	318.65	0.00469998	1	5	positive regulation of reproductive process	0.0195866
GO:0051329	25.4228	0.1175	2	125	interphase of mitotic cell cycle	0.0220563
GO:0051325	25.008	0.11938	2	127	interphase	0.0220563
GO:0051307	254.88	0.00563998	1	6	meiotic chromosome separation	0.0220563
GO:0010453	212.367	0.00657998	1	7	regulation of cell fate commitment	0.0247135
GO:0031494	212.367	0.00657998	1	7	regulation of mating type switching	0.0247135
GO:0051304	182	0.00751997	1	8	chromosome separation	0.02769
GO:0010564	20.7567	0.14288	2	152	regulation of cell cycle process	0.0287471
GO:0033043	20.071	0.14758	2	157	regulation of organelle organization	0.0300444
